# Supplementary material for: Translational profiling in childhood acute lymphoblastic leukemia: no evidence for glucocorticoid regulation of mRNA translation
Source: BMC Genomics. 2013 Dec 1;14(1):844. doi: 10.1186/1471-2164-14-844 (PMC4046653; doi:10.1186/1471-2164-14-844)
Supplement: Supplementary file 2 — Additional file 2: Average expression and relative expression in the various pools of all genes detected on the Exon microarray in C7H2 cells. Columns "transcript_id", "gene_id", "probe_count", "gene_name", "gene_biotype" and "chromosome_name" contain annotations for the respective probe set id on the microarray. Columns "RE.p1", "RE.p2", "RE.p3" contain averaged relative expression across the 3 biological replicates of each gene in pools 1, 2 and 3 respectively. Columns "exprs.p1", "exprs.p2" and "exprs.p3" contain averaged expression of a gene across the 3 biological replicates (log2 scale). Suffix "GC" and "EtOH" indicate the treatment. (XLS 16 MB) [file 12864_2013_5542_MOESM2_ESM.xls]

## Sheet: Blatt1
probeset_id	transcript_id	gene_id	probe_count	gene_name	gene_biotype	chromosome_name	RE.p1.GC	RE.p2.GC	RE.p3.GC	RE.p1.EtOH	RE.p2.EtOH	RE.p3.EtOH	exprs.p1.GC	exprs.p2.GC	exprs.p3.GC	exprs.p1.EtOH	exprs.p2.EtOH	exprs.p3.EtOH
67ENST00000415666	ENST00000415666;ENST00000489673	ENSG00000004059	20	ARF5	protein_coding	7	0.3362	0.4169	0.2469	0.3903	0.3496	0.2601	7.24751	7.55764	6.80184	7.48044	7.32189	6.8951
67ENST00000543704	ENST00000543704	ENSG00000003056	16	M6PR	protein_coding	12	0.243	0.2956	0.4614	0.286	0.2609	0.4532	9.99806	10.2804	10.9229	10.1881	10.0554	10.8521
67ENST00000001008	ENST00000001008	ENSG00000004478	28	FKBP4	protein_coding	12	0.1967	0.1543	0.6489	0.1873	0.1544	0.6583	6.70191	6.35184	8.42384	7.19748	6.91944	9.01117
67ENST00000461519	ENST00000461519	ENSG00000003137	17	CYP26B1	protein_coding	2	0.3165	0.3923	0.2912	0.286	0.3854	0.3286	2.46232	2.77188	2.34182	2.08141	2.51184	2.28147
67ENST00000416653	ENST00000416653	ENSG00000003509	20	C2orf56	protein_coding	2	0.402	0.2695	0.3285	0.3511	0.2841	0.3649	4.96581	4.38883	4.6745	4.68439	4.37879	4.73994
67ENST00000451668	ENST00000451668	ENSG00000001036	12	FUCA2	protein_coding	6	0.3444	0.3719	0.2837	0.3577	0.3555	0.2869	2.26757	2.37827	1.98788	2.23158	2.22264	1.91345
67ENST00000002501	ENST00000002501	ENSG00000003249	21	DBNDD1	protein_coding	16	0.3784	0.3462	0.2754	0.4157	0.2914	0.2928	2.88313	2.75462	2.42433	3.00437	2.49188	2.49881
67ENST00000510712	ENST00000510712	ENSG00000002587	8	HS3ST1	protein_coding	4	0.3567	0.32	0.3233	0.3388	0.3114	0.3498	2.54201	2.38509	2.39991	2.50282	2.38146	2.54889
67ENST00000426511	ENST00000426511	ENSG00000001617	19	SEMA3F	protein_coding	3	0.3092	0.369	0.3218	0.3453	0.3332	0.3215	3.14835	3.40326	3.20585	3.15594	3.10425	3.05289
67ENST00000468795	ENST00000468795	ENSG00000001626	24	CFTR	protein_coding	7	0.3445	0.324	0.3315	0.3285	0.3097	0.3619	1.8984	1.80955	1.84262	1.78224	1.69711	1.92188
67ENST00000545540	ENST00000545540	ENSG00000048028	99	USP28	protein_coding	11	0.2666	0.2848	0.4485	0.2792	0.3146	0.4062	3.40312	3.4984	4.15358	3.17259	3.34492	3.71382
67ENST00000003583	ENST00000003583;ENST00000440416	ENSG00000001460	44	C1orf201	protein_coding	1	0.3434	0.3463	0.3103	0.3567	0.3372	0.3061	2.01882	2.03101	1.87271	1.9842	1.90288	1.76309
67ENST00000003607	ENST00000003607	ENSG00000004142	53	POLDIP2	processed_transcript	17	0.3547	0.375	0.2703	0.391	0.3362	0.2728	9.85077	9.93121	9.45908	10.1546	9.93647	9.63524
67ENST00000003834	ENST00000003834	ENSG00000004139	61	SARM1	protein_coding	17	0.2074	0.2885	0.5041	0.1513	0.2455	0.6032	2.93696	3.41306	4.21801	2.83655	3.53451	4.83156
67ENST00000374399	ENST00000374399	ENSG00000001461	68	NIPAL3	protein_coding	1	0.2141	0.4562	0.3298	0.2297	0.4091	0.3612	3.65674	4.74824	4.28016	3.41259	4.24558	4.06576
67ENST00000484928	ENST00000484928	ENSG00000002933	37	TMEM176A	protein_coding	7	0.3224	0.3383	0.3393	0.3197	0.3612	0.319	2.34306	2.4128	2.41692	2.34233	2.51838	2.3392
67ENST00000470360	ENST00000470360	ENSG00000003989	66	SLC7A2	protein_coding	8	0.3372	0.3352	0.3276	0.3337	0.3356	0.3307	1.89126	1.88239	1.84962	1.78582	1.79378	1.77247
67ENST00000004921	ENST00000004921	ENSG00000006074	21	CCL18	protein_coding	17	0.3512	0.3294	0.3194	0.3453	0.32	0.3346	2.03823	1.94543	1.90119	1.9681	1.85838	1.92263
67ENST00000551798	ENST00000551798	ENSG00000079387	20	SENP1	protein_coding	12	0.4858	0.329	0.1852	0.4901	0.3487	0.1612	7.83993	7.27744	6.44889	7.97905	7.48798	6.3748
67ENST00000004982	ENST00000004982;ENST00000416180	ENSG00000004776	21	HSPB6	protein_coding	19	0.3348	0.3495	0.3158	0.324	0.3869	0.2891	2.17564	2.23779	2.0914	2.24768	2.50356	2.08356
67ENST00000343338	ENST00000343338	ENSG00000005801	14	ZNF195	protein_coding	11	0.5152	0.2352	0.2496	0.5657	0.2349	0.1994	4.52377	3.39225	3.47796	4.93657	3.66839	3.43259
67ENST00000005178	ENST00000005178	ENSG00000004799	59	PDK4	protein_coding	7	0.3418	0.3309	0.3273	0.3526	0.3211	0.3263	1.92607	1.87899	1.86341	1.9444	1.80913	1.83261
67ENST00000005180	ENST00000005180	ENSG00000006606	17	CCL26	protein_coding	7	0.3217	0.3622	0.3161	0.3519	0.3246	0.3234	2.16753	2.33842	2.14197	2.20996	2.09363	2.08828
67ENST00000527720	ENST00000527720	ENSG00000006611	88	USH1C	protein_coding	11	0.3306	0.3528	0.3165	0.3164	0.3671	0.3165	2.22184	2.3156	2.15903	2.21163	2.42568	2.21182
67ENST00000005257	ENST00000005257	ENSG00000006451	20	RALA	protein_coding	7	0.3733	0.3047	0.322	0.3757	0.3399	0.2843	4.3979	4.10496	4.18464	4.75316	4.60865	4.35099
67ENST00000421217	ENST00000421217	ENSG00000075790	15	BCAP29	protein_coding	7	0.5082	0.2376	0.2542	0.4981	0.255	0.2468	7.20645	6.10979	6.20728	6.96578	5.99993	5.95279
67ENST00000005260	ENST00000005260	ENSG00000006453	102	BAIAP2L1	protein_coding	7	0.329	0.3531	0.3179	0.3541	0.3296	0.3164	1.97933	2.08134	1.92995	2.04411	1.94065	1.88169
67ENST00000005284	ENST00000005284	ENSG00000006116	36	CACNG3	protein_coding	16	0.3466	0.3301	0.3233	0.3467	0.3329	0.3205	1.91005	1.83963	1.80932	1.9678	1.90915	1.85434
67ENST00000540112	ENST00000540112	ENSG00000006118	40	TMEM132A	protein_coding	11	0.3393	0.329	0.3318	0.3709	0.3126	0.3165	2.50066	2.45609	2.46838	2.65801	2.41145	2.42935
67ENST00000575086	ENST00000575086	ENSG00000004975	23	DVL2	protein_coding	17	0.2225	0.2741	0.5034	0.2094	0.2889	0.5017	6.18699	6.48775	7.36471	6.48174	6.94602	7.74248
67ENST00000409144	ENST00000409144	ENSG00000006625	10	GGCT	protein_coding	7	0.7601	0.168	0.0719	0.7148	0.206	0.0792	8.1438	5.96581	4.74111	8.10774	6.31262	4.93421
67ENST00000380650	ENST00000380650	ENSG00000005175	76	RPAP3	protein_coding	12	0.2538	0.1718	0.5744	0.2628	0.2262	0.5111	2.87277	2.31044	4.05135	2.92402	2.70768	3.88384
67ENST00000421296	ENST00000421296	ENSG00000006652	18	IFRD1	protein_coding	7	0.375	0.3496	0.2754	0.3461	0.3695	0.2845	6.92993	6.82894	6.48457	7.20069	7.29518	6.91801
67ENST00000005756	ENST00000005756	ENSG00000007001	34	UPP2	protein_coding	2	0.3291	0.366	0.305	0.3219	0.3468	0.3313	2.09843	2.25168	1.98863	1.98064	2.08819	2.02197
67ENST00000450020	ENST00000450020	ENSG00000007038	35	PRSS21	protein_coding	16	0.3236	0.3658	0.3106	0.3381	0.3513	0.3105	2.4596	2.63668	2.40078	2.48003	2.5353	2.35712
67ENST00000517402	ENST00000517402	ENSG00000005073	18	HOXA11	protein_coding	7	0.3073	0.368	0.3246	0.3185	0.3302	0.3513	1.70507	1.96504	1.78392	1.65092	1.70317	1.79248
67ENST00000564948	ENST00000564948	ENSG00000006210	14	CX3CL1	protein_coding	16	0.343	0.3345	0.3225	0.3604	0.3263	0.3133	2.55741	2.52096	2.46853	2.58827	2.44487	2.38639
67ENST00000006101	ENST00000006101	ENSG00000005243	31	COPZ2	protein_coding	17	0.3448	0.3437	0.3116	0.339	0.3546	0.3064	2.43145	2.4269	2.28553	2.4323	2.49728	2.28658
67ENST00000404016	ENST00000404016	ENSG00000186654	24	PRR5	protein_coding	22	0.4038	0.4125	0.1837	0.5042	0.3275	0.1684	5.10653	5.13712	3.96979	6.30912	5.68665	4.72686
67ENST00000006275	ENST00000006275	ENSG00000007255	27	TRAPPC6A	protein_coding	19	0.2884	0.3149	0.3968	0.337	0.2186	0.4445	3.67087	3.7977	4.13134	3.84048	3.21583	4.23995
67ENST00000544362	ENST00000544362	ENSG00000006282	54	SPATA20	protein_coding	17	0.3376	0.329	0.3334	0.3524	0.3087	0.3389	2.37428	2.3368	2.35598	2.38454	2.19343	2.32817
67ENST00000412062	ENST00000412062	ENSG00000007306	26	CEACAM7	protein_coding	19	0.3083	0.3424	0.3493	0.3147	0.3475	0.3377	1.75633	1.90771	1.9364	1.78669	1.92975	1.8885
67ENST00000349817	ENST00000349817	ENSG00000007312	17	CD79B	protein_coding	17	0.1697	0.2026	0.6277	0.1943	0.1617	0.644	4.25891	4.5142	6.14553	4.69004	4.42518	6.41877
67ENST00000428119	ENST00000428119	ENSG00000005486	29	RHBDD2	protein_coding	7	0.4214	0.329	0.2496	0.4388	0.3129	0.2483	10.3828	10.0255	9.62744	10.6094	10.1213	9.788
67ENST00000006967	ENST00000006967	ENSG00000006459	85	JHDM1D	protein_coding	7	0.3514	0.3211	0.3275	0.3689	0.3211	0.31	2.0679	1.93798	1.96657	2.05731	1.85729	1.80649
67ENST00000569601	ENST00000569601;ENST00000565377	ENSG00000007376	23	RPUSD1	protein_coding	16	0.4033	0.4409	0.1558	0.509	0.318	0.173	6.7215	6.85018	5.34956	7.60332	6.92449	6.04597
67ENST00000007390	ENST00000007390	ENSG00000007520	25	C16orf42	protein_coding	16	0.4979	0.3831	0.1189	0.5724	0.2942	0.1334	8.64283	8.26467	6.57692	9.10377	8.14376	7.00253
67ENST00000392507	ENST00000392507	ENSG00000006025	123	OSBPL7	protein_coding	17	0.3088	0.3222	0.369	0.3319	0.3171	0.3511	2.80634	2.86743	3.06338	2.8995	2.83366	2.98058
67ENST00000378944	ENST00000378944	ENSG00000004777	98	ARHGAP33	protein_coding	19	0.3061	0.3787	0.3151	0.2945	0.3646	0.3409	3.02778	3.33497	3.06978	2.98351	3.29158	3.1949
67ENST00000567761	ENST00000567761	ENSG00000004779	9	NDUFAB1	protein_coding	16	0.3254	0.2705	0.4041	0.3548	0.2646	0.3806	8.62133	8.35478	8.93388	8.84301	8.41983	8.94424
67ENST00000525518	ENST00000525518	ENSG00000006534	19	ALDH3B1	processed_transcript	11	0.3299	0.3626	0.3075	0.3551	0.315	0.3299	3.17018	3.30671	3.06858	3.16637	2.99325	3.06008
67ENST00000007660	ENST00000007660	ENSG00000006377	27	DLX6	protein_coding	7	0.3474	0.3214	0.3312	0.3491	0.3233	0.3276	2.5392	2.42709	2.47018	2.50613	2.39532	2.41463
67ENST00000571464	ENST00000571464	ENSG00000006047	14	YBX2	protein_coding	17	0.4085	0.3155	0.276	0.3572	0.3286	0.3141	3.67876	3.30587	3.11274	3.51344	3.39318	3.3281
67ENST00000505440	ENST00000505440	ENSG00000005882	16	PDK2	protein_coding	17	0.2627	0.2892	0.4481	0.3069	0.2421	0.451	6.65824	6.79651	7.4284	6.61133	6.26928	7.16694
67ENST00000506827	ENST00000506827	ENSG00000005884	25	ITGA3	protein_coding	17	0.2078	0.3221	0.4701	0.1738	0.3025	0.5237	2.68337	3.31609	3.86136	2.6604	3.46015	4.25193
67ENST00000007735	ENST00000007735	ENSG00000006059	9	KRT33A	protein_coding	17	0.2812	0.3819	0.337	0.3149	0.3759	0.3092	2.25109	2.69281	2.51224	2.45191	2.70742	2.42543
67ENST00000429740	ENST00000429740	ENSG00000010626	16	LRRC23	protein_coding	12	0.4421	0.2951	0.2628	0.4328	0.2782	0.2891	3.19065	2.60712	2.44007	3.21096	2.57332	2.62873
67ENST00000529699	ENST00000529699	ENSG00000008517	16	IL32	protein_coding	16	0.2473	0.2264	0.5264	0.2687	0.1996	0.5317	10.5641	10.4369	11.6542	10.7351	10.3061	11.7195
67ENST00000008391	ENST00000008391	ENSG00000008197	45	TFAP2D	protein_coding	6	0.3457	0.3342	0.3201	0.3373	0.3371	0.3256	1.90416	1.85545	1.79349	1.78954	1.78847	1.73833
67ENST00000545269	ENST00000545269	ENSG00000010072	23	C1orf124	protein_coding	1	0.2751	0.2622	0.4627	0.2315	0.2933	0.4752	3.80404	3.73495	4.55425	3.36079	3.70183	4.39822
67ENST00000549356	ENST00000549356	ENSG00000008405	14	CRY1	protein_coding	12	0.2708	0.2263	0.5029	0.2035	0.3226	0.4739	5.6752	5.41598	6.5684	5.17444	5.83892	6.39368
67ENST00000399912	ENST00000399912;ENST00000329492	ENSG00000008735	71	MAPK8IP2	protein_coding	22	0.3257	0.3543	0.32	0.327	0.3456	0.3274	2.33974	2.46144	2.31432	2.37862	2.45867	2.38044
67ENST00000008938	ENST00000008938	ENSG00000008438	24	PGLYRP1	protein_coding	19	0.3393	0.3252	0.3355	0.3121	0.338	0.3499	2.377	2.31577	2.36076	2.15929	2.27428	2.32436
67ENST00000453225	ENST00000453225	ENSG00000010270	19	STARD3NL	protein_coding	7	0.6821	0.2452	0.0727	0.703	0.2204	0.0766	8.96624	7.49007	5.73547	8.94725	7.27383	5.7499
67ENST00000361322	ENST00000361322	ENSG00000008118	51	CAMK1G	protein_coding	1	0.3434	0.3401	0.3165	0.338	0.3437	0.3183	2.05073	2.03655	1.93269	1.98599	2.0102	1.89939
67ENST00000382515	ENST00000382515	ENSG00000010278	40	CD9	protein_coding	12	0.3395	0.3461	0.3144	0.3527	0.3616	0.2858	2.66569	2.69323	2.55486	2.77439	2.81033	2.47081
67ENST00000377795	ENST00000377795	ENSG00000019582	40	CD74	protein_coding	5	0.3612	0.3242	0.3146	0.3823	0.3045	0.3132	2.74792	2.59215	2.5488	2.78329	2.45477	2.49555
67ENST00000009589	ENST00000009589	ENSG00000008988	5	RPS20	protein_coding	8	0.5609	0.3318	0.1072	0.618	0.2801	0.1019	12.4858	11.7285	10.0986	12.7183	11.5769	10.1172
67ENST00000544671	ENST00000544671	ENSG00000010219	14	DYRK4	protein_coding	12	0.459	0.3394	0.2015	0.536	0.2555	0.2085	7.64821	7.21269	6.46056	7.82302	6.75372	6.46072
67ENST00000446647	ENST00000446647	ENSG00000009780	8	FAM76A	protein_coding	1	0.467	0.2659	0.2671	0.4517	0.3706	0.1777	4.39937	3.58707	3.59313	4.7514	4.46602	3.40535
67ENST00000479796	ENST00000479796	ENSG00000009790	12	TRAF3IP3	protein_coding	1	0.3437	0.2585	0.3978	0.4047	0.2347	0.3606	6.04938	5.63854	6.26009	6.37592	5.5897	6.20937
67ENST00000543076	ENST00000543076	ENSG00000008394	9	MGST1	protein_coding	12	0.3181	0.3404	0.3415	0.3061	0.371	0.3229	1.83061	1.92847	1.93321	1.90181	2.17901	1.97859
67ENST00000011292	ENST00000011292	ENSG00000091704	47	CPA1	protein_coding	7	0.3322	0.3393	0.3285	0.3748	0.3094	0.3158	2.26216	2.29283	2.24626	2.43968	2.16324	2.19271
67ENST00000464029	ENST00000464029	ENSG00000008282	24	SYPL1	protein_coding	7	0.3463	0.1953	0.4583	0.3786	0.2091	0.4123	7.75738	6.93128	8.16163	7.69708	6.84055	7.8198
67ENST00000539980	ENST00000539980	ENSG00000010017	49	RANBP9	protein_coding	6	0.6225	0.1626	0.2149	0.5791	0.2296	0.1913	7.92287	5.98652	6.38851	7.85736	6.52231	6.25929
67ENST00000011653	ENST00000011653	ENSG00000010610	59	CD4	protein_coding	12	0.1453	0.2212	0.6335	0.1437	0.2293	0.627	6.1297	6.73624	8.25422	5.95724	6.6316	8.08251
67ENST00000449001	ENST00000449001	ENSG00000008323	65	PLEKHG6	protein_coding	12	0.3552	0.3292	0.3156	0.3406	0.3279	0.3315	2.39662	2.28684	2.22573	2.29947	2.2449	2.26077
67ENST00000011691	ENST00000011691	ENSG00000008324	19	SS18L2	protein_coding	3	0.4759	0.4354	0.0887	0.5354	0.3349	0.1297	8.4366	8.30829	6.0124	8.3062	7.62938	6.26063
67ENST00000543766	ENST00000543766	ENSG00000048707	49	VPS13D	protein_coding	1	0.1956	0.1751	0.6292	0.1853	0.2031	0.6116	3.52577	3.36619	5.21129	3.274	3.40643	4.997
67ENST00000011898	ENST00000011898	ENSG00000011105	96	TSPAN9	protein_coding	12	0.3338	0.3283	0.338	0.3506	0.313	0.3364	2.21295	2.18897	2.23096	2.31777	2.15384	2.25795
67ENST00000011989	ENST00000011989	ENSG00000186115	14	CYP4F2	protein_coding	19	0.3302	0.3061	0.3637	0.3182	0.354	0.3278	1.96204	1.85292	2.10181	2.0088	2.1629	2.05206
67ENST00000012049	ENST00000012049	ENSG00000011478	36	QPCTL	protein_coding	19	0.3385	0.3209	0.3406	0.3766	0.2944	0.329	4.95527	4.87817	4.96439	5.42584	5.07056	5.23068
67ENST00000367604	ENST00000367604;ENST00000367603	ENSG00000010818	82	HIVEP2	protein_coding	6	0.1398	0.353	0.5072	0.1286	0.3968	0.4746	2.2617	3.59779	4.12066	2.15677	3.78226	4.04067
67ENST00000451918	ENST00000451918	ENSG00000011485	50	PPP5C	protein_coding	19	0.1948	0.2094	0.5958	0.2044	0.1945	0.6011	6.39515	6.50004	8.00837	6.53334	6.46198	8.08961
67ENST00000013034	ENST00000013034	ENSG00000239672	29	NME1	protein_coding	17	0.2821	0.3229	0.395	0.3456	0.2678	0.3866	9.47849	9.67334	9.96388	9.86491	9.49688	10.0268
67ENST00000553857	ENST00000553857	ENSG00000012963	22	UBR7	protein_coding	14	0.1694	0.2073	0.6233	0.1802	0.2562	0.5636	5.9553	6.24705	7.83521	5.73391	6.24126	7.3787
67ENST00000555216	ENST00000555216	ENSG00000012983	31	MAP4K5	protein_coding	14	0.4877	0.29	0.2223	0.5058	0.2962	0.198	7.04706	6.29729	5.91352	7.35094	6.5792	5.99818
67ENST00000409539	ENST00000409539	ENSG00000241644	23	INMT	protein_coding	7	0.3604	0.3476	0.292	0.3555	0.3582	0.2863	2.86968	2.81741	2.56591	2.83422	2.84534	2.52234
67ENST00000340192	ENST00000340192	ENSG00000012061	43	ERCC1	protein_coding	19	0.2886	0.3411	0.3703	0.3245	0.3106	0.3649	8.96064	9.20217	9.3205	9.26911	9.20614	9.43841
67ENST00000413300	ENST00000413300	ENSG00000011198	21	ABHD5	protein_coding	3	0.4866	0.1866	0.3268	0.4357	0.2533	0.311	6.72172	5.33888	6.14722	6.55161	5.76932	6.06493
67ENST00000540125	ENST00000540125	ENSG00000013588	14	GPRC5A	protein_coding	12	0.344	0.3285	0.3275	0.3039	0.3698	0.3262	2.06546	1.99886	1.99435	1.95725	2.24028	2.05933
67ENST00000014930	ENST00000014930	ENSG00000013583	27	HEBP1	protein_coding	12	0.2778	0.2657	0.4565	0.3086	0.2755	0.4159	3.20623	3.14196	3.92266	3.24295	3.07925	3.67367
67ENST00000412184	ENST00000412184	ENSG00000013563	7	DNASE1L1	protein_coding	X	0.3821	0.4066	0.2113	0.4175	0.3427	0.2399	4.02532	4.11504	3.17045	4.03065	3.74569	3.23108
67ENST00000370483	ENST00000370483	ENSG00000014919	52	COX15	protein_coding	10	0.1268	0.1935	0.6797	0.1183	0.1852	0.6965	3.57968	4.1892	6.00208	3.36164	4.00788	5.91901
67ENST00000537076	ENST00000537076	ENSG00000071203	32	MS4A12	protein_coding	11	0.3288	0.3625	0.3087	0.3477	0.3448	0.3075	1.89214	2.03293	1.80113	1.94807	1.93617	1.77092
67ENST00000507602	ENST00000507602	ENSG00000015532	38	XYLT2	protein_coding	17	0.2383	0.2931	0.4686	0.2384	0.2604	0.5012	2.83465	3.13275	3.80991	2.89038	3.0179	3.96262
67ENST00000396894	ENST00000396894	ENSG00000068438	34	FTSJ1	protein_coding	X	0.2925	0.2502	0.4573	0.3287	0.2824	0.389	6.8262	6.60083	7.47097	7.05746	6.83857	7.30053
67ENST00000019103	ENST00000019103	ENSG00000080293	54	SCTR	protein_coding	2	0.3457	0.3393	0.315	0.3638	0.3231	0.3131	2.17248	2.14524	2.03811	2.20714	2.03579	1.99022
67ENST00000458039	ENST00000458039	ENSG00000017797	6	RALBP1	protein_coding	18	0.3232	0.3272	0.3496	0.2508	0.4273	0.3219	5.66019	5.6781	5.77351	5.1385	5.90752	5.49891
67ENST00000406432	ENST00000406432	ENSG00000059915	101	PSD	protein_coding	10	0.3416	0.3363	0.3221	0.3375	0.3359	0.3266	2.32726	2.30498	2.24279	2.29372	2.28705	2.24664
67ENST00000528101	ENST00000528101	ENSG00000019505	12	SYT13	protein_coding	11	0.3095	0.3575	0.333	0.3398	0.3112	0.349	1.80171	2.00938	1.9072	1.88819	1.7613	1.92646
67ENST00000396822	ENST00000396822	ENSG00000019549	25	SNAI2	protein_coding	8	0.338	0.333	0.3289	0.3484	0.3209	0.3307	1.88613	1.86458	1.84679	1.9814	1.86295	1.90617
67ENST00000023064	ENST00000023064	ENSG00000021488	60	SLC7A9	protein_coding	19	0.3336	0.3404	0.326	0.3134	0.3555	0.331	1.9985	2.02768	1.96532	1.88995	2.07176	1.96862
67ENST00000521339	ENST00000521339	ENSG00000022355	13	GABRA1	protein_coding	5	0.3333	0.3618	0.3048	0.3811	0.3224	0.2965	2.09812	2.21636	1.96917	2.18179	1.94014	1.8194
67ENST00000357348	ENST00000357348	ENSG00000022277	33	C20orf43	protein_coding	20	0.2242	0.1599	0.6159	0.2547	0.1513	0.5939	7.32428	6.8372	8.7823	7.2225	6.47156	8.44402
67ENST00000520137	ENST00000520137	ENSG00000022567	8	SLC45A4	protein_coding	8	0.2867	0.2895	0.4237	0.3085	0.2651	0.4263	2.7638	2.77774	3.32728	2.99313	2.77435	3.45962
67ENST00000539297	ENST00000539297	ENSG00000023287	101	RB1CC1	protein_coding	8	0.1891	0.4858	0.3252	0.1452	0.5757	0.2791	2.92189	4.28343	3.70425	2.70976	4.69751	3.65317
67ENST00000025301	ENST00000025301	ENSG00000023516	90	AKAP11	protein_coding	13	0.2084	0.4233	0.3683	0.1781	0.4981	0.3238	3.45533	4.47799	4.27714	3.61061	5.09463	4.47349
67ENST00000538718	ENST00000538718	ENSG00000023734	7	STRAP	protein_coding	12	0.4211	0.2863	0.2926	0.4278	0.3263	0.2459	7.77933	7.22266	7.25403	7.60149	7.21089	6.80233
67ENST00000441340	ENST00000441340	ENSG00000023902	10	PLEKHO1	protein_coding	1	0.4446	0.4132	0.1422	0.5188	0.3342	0.147	9.65519	9.54939	8.01072	10.0442	9.40958	8.22442
67ENST00000026218	ENST00000026218	ENSG00000007541	42	PIGQ	protein_coding	16	0.2747	0.348	0.3773	0.2824	0.3111	0.4065	3.12724	3.46855	3.5853	3.42804	3.56784	3.95382
67ENST00000026464	ENST00000026464	ENSG00000024862	37	CCDC28A	protein_coding	6	0.4681	0.3735	0.1584	0.4606	0.3471	0.1923	4.8441	4.51819	3.28067	4.25248	3.84448	2.99247
67ENST00000521491	ENST00000521491	ENSG00000079112	21	CDH17	protein_coding	8	0.3491	0.3349	0.316	0.323	0.327	0.35	2.02928	1.96938	1.88572	1.80281	1.82048	1.91877
67ENST00000541139	ENST00000541139	ENSG00000027847	48	B4GALT7	protein_coding	5	0.4358	0.3206	0.2436	0.4494	0.3111	0.2395	3.68133	3.23828	2.84243	3.79323	3.26259	2.88525
67ENST00000534762	ENST00000534762	ENSG00000029363	9	BCLAF1	protein_coding	6	0.1636	0.2586	0.5778	0.1315	0.3113	0.5572	6.62733	7.28754	8.44741	6.18868	7.4315	8.27163
67ENST00000336643	ENST00000336643	ENSG00000029364	41	SLC39A9	protein_coding	14	0.1294	0.525	0.3456	0.1157	0.5229	0.3614	6.20053	8.2209	7.61748	5.99774	8.17443	7.64171
67ENST00000425075	ENST00000425075	ENSG00000031003	93	FAM13B	protein_coding	5	0.601	0.2807	0.1184	0.5438	0.327	0.1291	7.57832	6.47993	5.2343	7.43989	6.70617	5.3655
67ENST00000541471	ENST00000541471	ENSG00000031823	49	RANBP3	protein_coding	19	0.3138	0.2984	0.3878	0.3374	0.2872	0.3755	7.58559	7.51293	7.89131	7.81622	7.58368	7.9705
67ENST00000377851	ENST00000377851	ENSG00000033100	42	CHPF2	protein_coding	7	0.202	0.32	0.478	0.179	0.3326	0.4884	3.81633	4.48008	5.05894	3.72273	4.61655	5.17101
67ENST00000370958	ENST00000370958	ENSG00000033122	36	LRRC7	protein_coding	1	0.3185	0.3606	0.321	0.3325	0.3386	0.3288	1.86419	2.0434	1.8755	1.92518	1.95151	1.90906
67ENST00000037243	ENST00000037243	ENSG00000034713	16	GABARAPL2	protein_coding	16	0.3495	0.3507	0.2998	0.3472	0.3394	0.3134	6.80274	6.80753	6.58164	6.86635	6.83348	6.71825
67ENST00000357746	ENST00000357746	ENSG00000034971	38	MYOC	protein_coding	1	0.3525	0.3429	0.3046	0.3593	0.3231	0.3176	1.97286	1.93308	1.76251	1.88017	1.72669	1.70225
67ENST00000037869	ENST00000037869	ENSG00000035141	15	FAM136A	protein_coding	2	0.4651	0.3717	0.1632	0.5225	0.3289	0.1486	7.66681	7.34337	6.1555	8.11049	7.4429	6.29636
67ENST00000038176	ENST00000038176	ENSG00000035681	127	NSMAF	protein_coding	8	0.3138	0.3462	0.34	0.3036	0.3965	0.3	6.58718	6.72902	6.70298	6.74596	7.1312	6.72886
67ENST00000039007	ENST00000039007	ENSG00000036473	52	OTC	protein_coding	X	0.3602	0.3355	0.3043	0.3462	0.3378	0.316	1.84291	1.74019	1.59962	1.75933	1.72406	1.62771
67ENST00000299240	ENST00000299240	ENSG00000052841	101	TTC17	protein_coding	11	0.3626	0.2373	0.4001	0.3777	0.2781	0.3442	5.70014	5.08844	5.84223	5.95688	5.51546	5.82295
67ENST00000040584	ENST00000040584	ENSG00000037965	37	HOXC8	protein_coding	12	0.3353	0.3385	0.3262	0.362	0.3419	0.2961	2.0898	2.10392	2.05031	2.24392	2.16134	1.95401
67ENST00000040663	ENST00000040663	ENSG00000037757	61	MRI1	protein_coding	19	0.2905	0.2662	0.4433	0.2945	0.2524	0.453	4.49156	4.36556	5.10151	4.59547	4.37305	5.21675
67ENST00000040738	ENST00000040738	ENSG00000038219	129	BOD1L	protein_coding	4	0.2822	0.2429	0.4748	0.2714	0.2573	0.4713	2.45218	2.2357	3.20272	2.35329	2.27631	3.14968
67ENST00000040877	ENST00000040877	ENSG00000059588	136	TARBP1	protein_coding	1	0.4447	0.1999	0.3554	0.3902	0.2295	0.3803	5.11147	3.95779	4.78825	5.06688	4.30104	5.02997
67ENST00000566920	ENST00000566920	ENSG00000039523	11	FAM65A	protein_coding	16	0.332	0.4038	0.2642	0.3591	0.3762	0.2647	4.7251	5.00726	4.39538	4.78289	4.84964	4.34272
67ENST00000549706	ENST00000549706	ENSG00000039987	51	BEST2	protein_coding	19	0.3451	0.3338	0.3211	0.3531	0.3355	0.3114	2.14306	2.09535	2.03932	2.25204	2.17821	2.07048
67ENST00000043402	ENST00000043402	ENSG00000040608	18	RTN4R	protein_coding	22	0.3826	0.4143	0.203	0.3996	0.392	0.2083	3.66414	3.77886	2.74995	4.50054	4.47288	3.56083
67ENST00000574236	ENST00000574236	ENSG00000040633	13	PHF23	protein_coding	17	0.3152	0.3192	0.3656	0.3768	0.2548	0.3685	6.77612	6.79434	6.99017	7.29569	6.73116	7.26365
67ENST00000559948	ENST00000559948	ENSG00000041357	30	PSMA4	protein_coding	15	0.3267	0.168	0.5052	0.4153	0.1682	0.4165	8.77127	7.81197	9.40003	8.91582	7.61166	8.92005
67ENST00000535356	ENST00000535356	ENSG00000042062	105	FAM65C	protein_coding	20	0.333	0.3369	0.3301	0.3393	0.3241	0.3366	1.94238	1.9595	1.93002	1.99017	1.92407	1.97835
67ENST00000555401	ENST00000555401	ENSG00000042317	15	SPATA7	protein_coding	14	0.4385	0.3105	0.251	0.4837	0.2807	0.2356	2.97305	2.47522	2.16851	3.07701	2.29204	2.03952
67ENST00000419417	ENST00000419417	ENSG00000042813	35	ZPBP	protein_coding	7	0.3627	0.3206	0.3167	0.3387	0.343	0.3183	1.8685	1.69068	1.6728	1.79083	1.80912	1.70147
67ENST00000574218	ENST00000574218	ENSG00000040531	21	CTNS	protein_coding	17	0.1672	0.2995	0.5333	0.2161	0.2784	0.5056	4.36528	5.2061	6.0383	4.94353	5.30925	6.17
67ENST00000520344	ENST00000520344	ENSG00000043462	22	LCP2	protein_coding	5	0.4148	0.1991	0.3861	0.4059	0.2964	0.2978	7.91817	6.85928	7.81463	8.2912	7.83761	7.84442
67ENST00000523809	ENST00000523809	ENSG00000091656	7	ZFHX4	protein_coding	8	0.3498	0.3276	0.3226	0.3279	0.3446	0.3274	2.45653	2.3619	2.33986	2.40599	2.47755	2.40374
67ENST00000368498	ENST00000368498	ENSG00000047932	56	GOPC	protein_coding	6	0.1671	0.2513	0.5816	0.1399	0.3534	0.5067	3.43093	4.01954	5.23042	3.33332	4.67024	5.18991
67ENST00000456569	ENST00000456569	ENSG00000011465	5	DCN	protein_coding	12	0.285	0.3837	0.3313	0.305	0.3786	0.3164	2.21353	2.64257	2.43094	2.34431	2.6565	2.39755
67ENST00000562385	ENST00000562385	ENSG00000048462	13	TNFRSF17	protein_coding	16	0.33	0.3268	0.3432	0.3234	0.3523	0.3243	1.62878	1.61483	1.68515	1.58207	1.70572	1.58596
67ENST00000053468	ENST00000053468	ENSG00000048544	11	MRPS10	protein_coding	6	0.3719	0.3903	0.2378	0.3926	0.355	0.2525	7.14003	7.20978	6.49456	7.19827	7.05313	6.56143
67ENST00000394237	ENST00000394237	ENSG00000048545	47	GUCA1A	protein_coding	6	0.3327	0.349	0.3183	0.3428	0.3359	0.3212	2.1281	2.19696	2.06396	2.12119	2.092	2.0274
67ENST00000357351	ENST00000357351	ENSG00000030582	63	GRN	protein_coding	17	0.0719	0.1159	0.8122	0.082	0.0728	0.8453	4.5538	5.24402	8.05255	4.60805	4.43556	7.97385
67ENST00000307896	ENST00000307896	ENSG00000041988	11	THAP3	protein_coding	1	0.3585	0.327	0.3145	0.3524	0.3439	0.3036	3.13648	3.004	2.94786	3.01666	2.9813	2.80165
67ENST00000054666	ENST00000054666	ENSG00000049245	28	VAMP3	protein_coding	1	0.3636	0.4404	0.196	0.3492	0.4475	0.2033	6.17317	6.44959	5.28177	6.10976	6.46763	5.32938
67ENST00000054668	ENST00000054668	ENSG00000049247	16	UTS2	protein_coding	1	0.3437	0.3291	0.3272	0.3359	0.3204	0.3437	1.77842	1.71543	1.70726	1.74212	1.67421	1.77518
67ENST00000054950	ENST00000054950	ENSG00000049449	7	RCN1	protein_coding	11	0.3537	0.308	0.3383	0.3345	0.3447	0.3208	1.77556	1.57588	1.71121	1.90554	1.94918	1.84549
67ENST00000055077	ENST00000055077	ENSG00000049541	49	RFC2	protein_coding	7	0.3907	0.2198	0.3895	0.3869	0.2286	0.3845	8.21786	7.3883	8.21361	8.22267	7.46382	8.21373
67ENST00000055335	ENST00000055335	ENSG00000049769	42	PPP1R3F	protein_coding	X	0.3354	0.3647	0.2999	0.3646	0.3321	0.3033	2.6181	2.73888	2.45681	2.74414	2.60961	2.47854
67ENST00000424929	ENST00000424929	ENSG00000050030	5	KIAA2022	protein_coding	X	0.1002	0.3066	0.5932	0.0887	0.4276	0.4837	2.20114	3.81482	4.76699	1.84765	4.11677	4.29448
67ENST00000056217	ENST00000056217;ENST00000474817;ENST00000471847;ENST00000344879	ENSG00000050327	12	ARHGEF5	protein_coding	7	0.3071	0.3698	0.3231	0.3587	0.3289	0.3124	2.20286	2.47092	2.27617	2.41077	2.28547	2.2116
67ENST00000056233	ENST00000056233	ENSG00000050344	12	NFE2L3	protein_coding	7	0.3684	0.3746	0.257	0.397	0.3236	0.2794	2.95134	2.97562	2.4317	2.78681	2.49184	2.27964
67ENST00000515036	ENST00000515036	ENSG00000050730	14	TNIP3	protein_coding	4	0.3463	0.357	0.2967	0.3605	0.3377	0.3018	2.15369	2.19779	1.93096	2.09026	1.99592	1.83379
67ENST00000058691	ENST00000058691	ENSG00000051620	35	HEBP2	protein_coding	6	0.4826	0.3853	0.1322	0.5676	0.3121	0.1204	6.74288	6.41798	4.87478	7.05162	6.18863	4.8145
67ENST00000369528	ENST00000369528	ENSG00000052723	40	SIKE1	protein_coding	1	0.2055	0.5907	0.2038	0.1492	0.6535	0.1973	5.84879	7.37198	5.83717	5.63214	7.76269	6.03478
67ENST00000061240	ENST00000061240	ENSG00000038295	115	TLL1	protein_coding	4	0.3428	0.3394	0.3179	0.3326	0.3407	0.3267	1.95126	1.93679	1.84239	1.82283	1.85748	1.7968
67ENST00000346199	ENST00000346199	ENSG00000053438	14	NNAT	protein_coding	20	0.385	0.3203	0.2947	0.34	0.3325	0.3275	2.48915	2.22333	2.1034	2.40294	2.37114	2.34915
67ENST00000064571	ENST00000064571	ENSG00000054803	35	CBLN4	protein_coding	20	0.3512	0.3329	0.3159	0.341	0.328	0.331	1.6421	1.56508	1.48926	1.67128	1.61488	1.62819
67ENST00000451576	ENST00000451576	ENSG00000013297	10	CLDN11	protein_coding	3	0.3165	0.3419	0.3416	0.345	0.3339	0.3211	2.39563	2.50703	2.50554	2.38755	2.34007	2.28369
67ENST00000064778	ENST00000064778	ENSG00000054965	70	FAM168A	protein_coding	11	0.1992	0.4662	0.3346	0.2107	0.489	0.3003	3.52778	4.75449	4.27586	3.79994	5.01491	4.31146
67ENST00000438119	ENST00000438119	ENSG00000054967	41	RELT	protein_coding	11	0.3237	0.294	0.3823	0.3207	0.31	0.3693	4.14063	4.00175	4.38063	4.30039	4.25157	4.5043
67ENST00000066465	ENST00000066465	ENSG00000056277	87	ZNF280C	protein_coding	X	0.4581	0.239	0.3029	0.3866	0.3553	0.2581	5.21091	4.27205	4.61405	5.30873	5.18692	4.72563
67ENST00000575483	ENST00000575483	ENSG00000004897	10	CDC27	protein_coding	17	0.4745	0.2931	0.2324	0.5484	0.2631	0.1885	7.73945	7.04468	6.70982	8.13799	7.07869	6.59711
67ENST00000070846	ENST00000070846	ENSG00000057294	51	PKP2	protein_coding	12	0.3355	0.3391	0.3254	0.3423	0.3436	0.3142	2.0899	2.10535	2.04583	2.07505	2.0804	1.95135
67ENST00000453359	ENST00000453359	ENSG00000196083	13	IL1RAP	protein_coding	3	0.2513	0.3027	0.446	0.2934	0.1979	0.5087	3.91604	4.18423	4.74335	4.01025	3.44246	4.80445
67ENST00000371399	ENST00000371399	ENSG00000058799	38	YIPF1	protein_coding	1	0.5051	0.3308	0.164	0.5623	0.2815	0.1563	7.02986	6.41932	5.40713	7.01292	6.01458	5.16589
67ENST00000483369	ENST00000483369	ENSG00000133597	35	ADCK2	protein_coding	7	0.2788	0.4178	0.3033	0.3064	0.3799	0.3138	6.26392	6.84739	6.38528	6.65152	6.96166	6.68594
67ENST00000409851	ENST00000409851	ENSG00000040933	105	INPP4A	protein_coding	2	0.1748	0.3622	0.463	0.15	0.4068	0.4432	4.58082	5.63223	5.98644	4.60875	6.0477	6.17133
67ENST00000544291	ENST00000544291;ENST00000544936	ENSG00000059804	6	SLC2A3	protein_coding	12	0.2682	0.3498	0.382	0.2015	0.3706	0.4278	6.32305	6.70597	6.83289	5.65604	6.53512	6.74221
67ENST00000520066	ENST00000520066	ENSG00000136960	30	ENPP2	protein_coding	8	0.3165	0.3263	0.3572	0.3327	0.3144	0.3529	1.84473	1.88846	2.01897	1.88311	1.80124	1.96791
67ENST00000075430	ENST00000075430	ENSG00000060069	72	CTDP1	protein_coding	18	0.3031	0.258	0.4389	0.3162	0.2366	0.4471	3.52516	3.29251	4.0591	3.69277	3.2745	4.19239
67ENST00000542924	ENST00000542924	ENSG00000060140	6	STYK1	protein_coding	12	0.2932	0.2597	0.4471	0.2718	0.3322	0.396	2.06101	1.88618	2.66998	1.74244	2.03222	2.28538
67ENST00000078429	ENST00000078429	ENSG00000088256	25	GNA11	protein_coding	19	0.1835	0.4207	0.3958	0.1443	0.4412	0.4145	3.25841	4.45576	4.36748	3.14523	4.75788	4.66766
67ENST00000252587	ENST00000252587	ENSG00000060566	39	CREB3L3	protein_coding	19	0.3431	0.3304	0.3265	0.3131	0.3603	0.3266	2.42941	2.37467	2.35755	2.26116	2.46394	2.32242
67ENST00000078527	ENST00000078527	ENSG00000060642	56	PIGV	protein_coding	1	0.3106	0.3366	0.3527	0.3277	0.3121	0.3601	5.4815	5.59749	5.6649	4.94262	4.87242	5.07874
67ENST00000399302	ENST00000399302	ENSG00000060749	75	QSER1	protein_coding	11	0.2885	0.5316	0.1799	0.2128	0.6268	0.1604	6.14133	7.02324	5.46049	6.07249	7.63108	5.66508
67ENST00000548080	ENST00000548080	ENSG00000061273	41	HDAC7	protein_coding	12	0.1366	0.4716	0.3918	0.122	0.4808	0.3973	4.9057	6.69303	6.42557	4.51094	6.48973	6.21454
67ENST00000538315	ENST00000538315;ENST00000321446	ENSG00000061794	29	MRPS35	protein_coding	12	0.6286	0.1154	0.256	0.653	0.1314	0.2156	8.25226	5.80645	6.95596	8.49806	6.18487	6.89944
67ENST00000570791	ENST00000570791	ENSG00000183914	61	DNAH2	protein_coding	17	0.3398	0.3292	0.331	0.3523	0.3265	0.3212	1.91751	1.87207	1.88001	2.00336	1.89386	1.87017
67ENST00000289361	ENST00000289361	ENSG00000026950	33	BTN3A1	protein_coding	6	0.1985	0.3506	0.4509	0.2081	0.3749	0.417	3.70673	4.52707	4.89025	3.77386	4.62298	4.77667
67ENST00000083182	ENST00000083182	ENSG00000062725	74	APPBP2	protein_coding	17	0.2066	0.2119	0.5815	0.2682	0.2494	0.4823	4.94476	4.98128	6.43763	5.08842	4.98379	5.93513
67ENST00000552588	ENST00000552588;ENST00000546623	ENSG00000063177	5	RPL18	protein_coding	19	0.406	0.2971	0.2968	0.4062	0.2699	0.324	12.9181	12.4678	12.4662	12.8871	12.2973	12.5609
67ENST00000084798	ENST00000084798	ENSG00000063180	42	CA11	protein_coding	19	0.4721	0.3078	0.2202	0.4396	0.3331	0.2273	4.1545	3.53727	3.05403	4.05585	3.65559	3.10425
67ENST00000438389	ENST00000438389	ENSG00000063241	24	ISOC2	protein_coding	19	0.3112	0.4059	0.2829	0.3875	0.3349	0.2776	3.81299	4.19638	3.67576	4.58648	4.37621	4.10565
67ENST00000270460	ENST00000270460	ENSG00000063245	44	EPN1	protein_coding	19	0.4988	0.32	0.1812	0.5628	0.2811	0.1561	7.12869	6.48854	5.66805	7.59859	6.59736	5.74833
67ENST00000544992	ENST00000544992	ENSG00000012124	68	CD22	protein_coding	19	0.3585	0.3377	0.3037	0.3449	0.329	0.3261	2.35283	2.26655	2.11345	2.19007	2.12214	2.10922
67ENST00000086933	ENST00000086933	ENSG00000063515	8	GSC2	protein_coding	22	0.3439	0.3282	0.3279	0.3419	0.3432	0.3149	2.91407	2.84675	2.84554	3.05133	3.0564	2.93245
67ENST00000443793	ENST00000443793	ENSG00000067646	8	ZFY	protein_coding	Y	0.339	0.3448	0.3161	0.3611	0.3174	0.3215	1.77802	1.80256	1.67719	2.10621	1.91986	1.93839
67ENST00000336737	ENST00000336737	ENSG00000069998	38	CECR5	protein_coding	22	0.4415	0.3559	0.2026	0.4496	0.3228	0.2276	6.84845	6.5378	5.72481	7.11195	6.63385	6.12966
67ENST00000496887	ENST00000496887	ENSG00000053918	19	KCNQ1	protein_coding	11	0.3535	0.3003	0.3462	0.3734	0.3335	0.2932	3.14273	2.9072	3.11257	3.24519	3.08216	2.89627
67ENST00000155926	ENST00000155926	ENSG00000071575	50	TRIB2	protein_coding	2	0.3078	0.3689	0.3233	0.3178	0.3649	0.3173	2.19445	2.45589	2.26577	2.27026	2.46952	2.26762
67ENST00000428668	ENST00000428668	ENSG00000068308	40	OTUD5	protein_coding	X	0.377	0.2242	0.3987	0.3691	0.2185	0.4124	7.90947	7.15981	7.99019	7.89143	7.13466	8.05148
67ENST00000156109	ENST00000156109	ENSG00000068394	51	GPKOW	protein_coding	X	0.2967	0.2394	0.4639	0.3003	0.2393	0.4604	4.11126	3.80194	4.7561	4.13381	3.80633	4.75033
67ENST00000156471	ENST00000156471	ENSG00000021776	161	AQR	protein_coding	15	0.3022	0.175	0.5228	0.3247	0.1754	0.4998	4.67804	3.89	5.46855	4.91121	4.02295	5.53343
67ENST00000335422	ENST00000335422	ENSG00000167759	16	KLK13	protein_coding	19	0.3522	0.3392	0.3086	0.4	0.2952	0.3048	2.16484	2.11055	1.97424	2.39947	1.96105	2.00702
67ENST00000391802	ENST00000391802	ENSG00000129437	29	KLK14	protein_coding	19	0.3754	0.3026	0.322	0.3394	0.3347	0.3259	2.54451	2.23357	2.32303	2.34968	2.32954	2.29091
67ENST00000359088	ENST00000359088	ENSG00000070526	48	ST6GALNAC1	protein_coding	17	0.2836	0.3971	0.3193	0.3483	0.327	0.3247	2.87205	3.35798	3.04351	2.96044	2.86932	2.85914
67ENST00000434436	ENST00000434436	ENSG00000071655	40	MBD3	protein_coding	19	0.2074	0.5203	0.2723	0.1954	0.4685	0.3361	4.98325	6.31015	5.37588	4.86336	6.12491	5.64586
67ENST00000454244	ENST00000454244	ENSG00000071282	31	LMCD1	protein_coding	3	0.3238	0.3866	0.2896	0.3451	0.3634	0.2915	2.43804	2.69355	2.27709	2.44976	2.52438	2.20625
67ENST00000246635	ENST00000246635	ENSG00000171401	58	KRT13	protein_coding	17	0.3273	0.3458	0.3268	0.3421	0.339	0.319	2.47311	2.55229	2.47091	2.54398	2.53083	2.44312
67ENST00000455878	ENST00000455878	ENSG00000013275	47	PSMC4	protein_coding	19	0.1839	0.1213	0.6948	0.1904	0.1027	0.7069	6.98347	6.38329	8.90109	7.01381	6.12413	8.90656
67ENST00000158009	ENST00000158009	ENSG00000073598	31	FNDC8	protein_coding	17	0.3328	0.3603	0.3069	0.3222	0.3629	0.3149	2.16914	2.28362	2.05232	2.25292	2.42463	2.21969
67ENST00000389005	ENST00000389005	ENSG00000074356	79	C17orf85	protein_coding	17	0.1924	0.2618	0.5458	0.1977	0.274	0.5284	4.65858	5.10294	6.16287	4.54683	5.01756	5.96509
67ENST00000348335	ENST00000348335	ENSG00000004660	89	CAMKK1	protein_coding	17	0.256	0.3638	0.3802	0.208	0.3551	0.4369	3.03296	3.53979	3.60334	3.39145	4.16318	4.46193
67ENST00000393600	ENST00000393600	ENSG00000071859	59	FAM50A	protein_coding	X	0.2645	0.2218	0.5138	0.2587	0.2309	0.5103	3.00536	2.75141	3.96335	2.85937	2.69544	3.83939
67ENST00000158762	ENST00000158762	ENSG00000072818	100	ACAP1	protein_coding	17	0.175	0.2576	0.5674	0.1632	0.2015	0.6352	5.48813	6.0455	7.18461	5.50768	5.81171	7.46809
67ENST00000571971	ENST00000571971	ENSG00000072849	26	DERL2	protein_coding	17	0.4425	0.2691	0.2884	0.4566	0.2882	0.2552	7.99738	7.28007	7.37953	7.94666	7.28306	7.10729
67ENST00000159060	ENST00000159060	ENSG00000074771	71	NOX3	protein_coding	6	0.3257	0.3398	0.3345	0.3327	0.3584	0.309	1.8157	1.87703	1.85435	1.83276	1.94007	1.72612
67ENST00000159087	ENST00000159087	ENSG00000074855	81	ANO8	protein_coding	19	0.3036	0.3346	0.3618	0.3012	0.3369	0.362	2.6202	2.76035	2.87321	2.6729	2.83442	2.93816
67ENST00000381759	ENST00000381759	ENSG00000127663	48	KDM4B	protein_coding	19	0.4847	0.2443	0.271	0.4926	0.2278	0.2796	4.37229	3.38348	3.53345	4.55403	3.44123	3.73668
67ENST00000401643	ENST00000401643	ENSG00000073150	33	PANX2	protein_coding	22	0.3275	0.3596	0.3129	0.3553	0.3359	0.3089	2.78802	2.92285	2.72247	2.78289	2.70189	2.58101
67ENST00000160262	ENST00000160262	ENSG00000076662	39	ICAM3	protein_coding	19	0.2807	0.277	0.4423	0.2484	0.1981	0.5535	8.89063	8.8712	9.54665	8.49466	8.16788	9.6504
67ENST00000160298	ENST00000160298	ENSG00000076826	85	CAMSAP3	protein_coding	19	0.3058	0.361	0.3332	0.322	0.3473	0.3308	2.21029	2.44964	2.33435	2.24886	2.35808	2.28787
67ENST00000416239	ENST00000416239	ENSG00000077063	15	CTTNBP2	protein_coding	7	0.34	0.3469	0.3131	0.3295	0.3371	0.3334	2.10652	2.1354	1.98731	1.96735	2.00026	1.98436
67ENST00000461605	ENST00000461605	ENSG00000077080	11	ACTL6B	protein_coding	7	0.3387	0.4059	0.2554	0.2968	0.3741	0.3291	3.3528	3.61397	2.94527	2.96643	3.30052	3.11525
67ENST00000520380	ENST00000520380	ENSG00000147724	20	FAM135B	protein_coding	8	0.3533	0.338	0.3087	0.3449	0.3326	0.3226	1.99254	1.92887	1.79814	1.90986	1.85748	1.81339
67ENST00000160740	ENST00000160740	ENSG00000079432	96	CIC	protein_coding	19	0.1604	0.354	0.4856	0.1457	0.367	0.4873	2.97109	4.11299	4.56921	2.8938	4.22631	4.6355
67ENST00000571228	ENST00000571228	ENSG00000005001	26	PRSS22	protein_coding	16	0.3375	0.3478	0.3147	0.3424	0.3394	0.3182	2.54874	2.59229	2.44805	2.60585	2.59327	2.4999
67ENST00000351134	ENST00000351134	ENSG00000079385	32	CEACAM1	protein_coding	19	0.3639	0.3526	0.2835	0.3609	0.3316	0.3075	2.25336	2.20802	1.8934	2.16323	2.04122	1.9324
67ENST00000514720	ENST00000514720	ENSG00000047188	11	YTHDC2	protein_coding	5	0.1585	0.1883	0.6531	0.1051	0.1663	0.7286	2.73274	2.98156	4.77558	2.49508	3.15679	5.28789
67ENST00000162023	ENST00000162023	ENSG00000213999	49	MEF2B	protein_coding	19	0.4058	0.3376	0.2566	0.4489	0.2988	0.2523	4.13598	3.8706	3.47484	4.281	3.69354	3.44996
67ENST00000162044	ENST00000162044	ENSG00000064545	51	TMEM161A	protein_coding	19	0.1995	0.2301	0.5704	0.2016	0.1868	0.6117	4.65379	4.85934	6.16929	4.85846	4.74846	6.46005
67ENST00000569340	ENST00000569340	ENSG00000050820	5	BCAR1	protein_coding	16	0.4578	0.3128	0.2295	0.4429	0.3021	0.255	3.30638	2.75687	2.3102	3.19946	2.64755	2.40278
67ENST00000162391	ENST00000162391	ENSG00000065970	73	FOXJ2	protein_coding	12	0.1473	0.386	0.4668	0.1385	0.3845	0.477	3.36697	4.75694	5.0312	3.4126	4.88566	5.19676
67ENST00000539372	ENST00000539372	ENSG00000067182	36	TNFRSF1A	protein_coding	12	0.2836	0.3558	0.3606	0.3215	0.3262	0.3524	7.12405	7.45116	7.47036	7.66871	7.68959	7.80106
67ENST00000162863	ENST00000162863;ENST00000441237	ENSG00000186704	4	AC114737.4	pseudogene	7	0.825	0.147	0.028	0.8152	0.1599	0.0249	9.18749	6.69868	4.30877	9.2247	6.87455	4.19026
67ENST00000439315	ENST00000439315	ENSG00000066455	42	GOLGA5	protein_coding	14	0.5793	0.204	0.2167	0.6529	0.1903	0.1568	4.42647	2.92038	3.00815	4.93651	3.15792	2.87907
67ENST00000562151	ENST00000562151	ENSG00000067365	17	METTL22	protein_coding	16	0.5046	0.3407	0.1546	0.597	0.2788	0.1241	7.55889	6.9922	5.85243	7.88895	6.79051	5.62284
67ENST00000164024	ENST00000164024;ENST00000544264	ENSG00000008300	172	CELSR3	protein_coding	3	0.24	0.3125	0.4474	0.2148	0.2933	0.4918	2.51035	2.89113	3.40876	2.55852	3.00792	3.75356
67ENST00000526559	ENST00000526559	ENSG00000068971	20	PPP2R5B	protein_coding	11	0.3426	0.3814	0.276	0.3484	0.37	0.2816	4.06474	4.21983	3.75319	3.79926	3.88607	3.49247
67ENST00000377432	ENST00000377432	ENSG00000068976	68	PYGM	protein_coding	11	0.3496	0.3388	0.3116	0.3604	0.3362	0.3034	2.34425	2.29895	2.17797	2.38689	2.28696	2.13863
67ENST00000403534	ENST00000403534	ENSG00000069399	29	BCL3	protein_coding	19	0.3689	0.3161	0.315	0.3838	0.3111	0.3051	2.41835	2.19527	2.19052	2.52343	2.22057	2.19259
67ENST00000458166	ENST00000458166	ENSG00000069424	45	KCNAB2	protein_coding	1	0.1709	0.4518	0.3774	0.1652	0.4374	0.3974	7.71526	9.11783	8.85823	7.61405	9.01833	8.87985
67ENST00000566999	ENST00000566999	ENSG00000069943	28	PIGB	protein_coding	15	0.455	0.2701	0.2748	0.4344	0.2473	0.3183	4.19649	3.44407	3.46903	4.1148	3.30174	3.66625
67ENST00000544474	ENST00000544474	ENSG00000067840	29	PDZD4	protein_coding	X	0.3492	0.3387	0.3121	0.377	0.3267	0.2963	2.15259	2.1086	1.99087	2.391	2.18449	2.04337
67ENST00000165524	ENST00000165524	ENSG00000071677	11	PRLH	protein_coding	2	0.3746	0.2901	0.3352	0.3664	0.3157	0.3179	2.3753	2.00648	2.21498	2.38814	2.17315	2.18291
67ENST00000453231	ENST00000453231	ENSG00000068615	20	REEP1	protein_coding	2	0.3423	0.3685	0.2891	0.3359	0.3576	0.3065	2.00909	2.11562	1.76559	1.93462	2.02474	1.80235
67ENST00000215530	ENST00000215530	ENSG00000070388	11	FGF22	protein_coding	19	0.3051	0.3739	0.321	0.3168	0.3631	0.3201	2.65768	2.95138	2.73117	2.59018	2.78667	2.60515
67ENST00000166139	ENST00000166139	ENSG00000070404	34	FSTL3	protein_coding	19	0.3639	0.3193	0.3168	0.3839	0.3251	0.291	3.03218	2.84367	2.83207	3.1742	2.9341	2.77431
67ENST00000374644	ENST00000374644;ENST00000538803	ENSG00000070886	25	EPHA8	protein_coding	1	0.3293	0.3791	0.2916	0.3276	0.3643	0.308	2.63527	2.83859	2.46028	2.40901	2.56223	2.31991
67ENST00000513435	ENST00000513435	ENSG00000071539	29	TRIP13	protein_coding	5	0.3071	0.2446	0.4483	0.319	0.2688	0.4122	7.45901	7.13065	8.00488	7.9131	7.6664	8.28282
67ENST00000453286	ENST00000453286	ENSG00000072682	34	P4HA2	protein_coding	5	0.3661	0.3309	0.303	0.3469	0.3372	0.3158	2.92968	2.78359	2.65689	2.68687	2.64598	2.55134
67ENST00000167106	ENST00000167106	ENSG00000071246	60	VASH1	protein_coding	14	0.2716	0.3788	0.3496	0.2839	0.3487	0.3674	2.79089	3.27118	3.15546	2.95246	3.24888	3.3242
67ENST00000537445	ENST00000537445	ENSG00000071994	11	PDCD2	protein_coding	6	0.5353	0.3539	0.1107	0.5891	0.2654	0.1455	7.24059	6.64354	4.96733	7.71691	6.56652	5.69906
67ENST00000375227	ENST00000375227	ENSG00000073350	45	LLGL2	protein_coding	17	0.337	0.3353	0.3277	0.3524	0.3241	0.3235	2.33958	2.33218	2.29899	2.48384	2.36311	2.36029
67ENST00000167586	ENST00000167586	ENSG00000186847	8	KRT14	protein_coding	17	0.2199	0.523	0.2571	0.3001	0.3797	0.3202	2.83145	4.08122	3.05709	3.23135	3.5705	3.32489
67ENST00000167588	ENST00000167588	ENSG00000171431	56	KRT20	protein_coding	17	0.3337	0.3483	0.318	0.3342	0.3278	0.338	1.85077	1.91266	1.78116	1.90127	1.87315	1.9177
67ENST00000167825	ENST00000167825	ENSG00000074964	87	ARHGEF10L	protein_coding	1	0.3228	0.3539	0.3233	0.3532	0.33	0.3168	2.61626	2.74876	2.6182	2.69085	2.59253	2.53382
67ENST00000425558	ENST00000425558	ENSG00000072080	23	SPP2	protein_coding	2	0.3317	0.3193	0.3489	0.3463	0.3417	0.312	1.91466	1.85975	1.9875	1.86806	1.84893	1.71737
67ENST00000168216	ENST00000168216	ENSG00000072506	32	HSD17B10	protein_coding	X	0.2451	0.2031	0.5518	0.264	0.1582	0.5778	8.66596	8.39457	9.83669	8.67916	7.94061	9.80946
67ENST00000168712	ENST00000168712	ENSG00000075388	21	FGF4	protein_coding	11	0.3243	0.3603	0.3154	0.3224	0.3559	0.3217	2.17848	2.33065	2.13865	2.16873	2.31133	2.16568
67ENST00000397768	ENST00000397768	ENSG00000076344	32	RGS11	protein_coding	16	0.3295	0.3644	0.3062	0.3369	0.3445	0.3187	2.2528	2.3981	2.14712	2.32362	2.35582	2.24345
67ENST00000168977	ENST00000168977	ENSG00000077009	43	ITGB1BP3	protein_coding	19	0.345	0.3522	0.3028	0.3575	0.332	0.3105	2.59777	2.62763	2.40939	2.55782	2.45079	2.35413
67ENST00000392475	ENST00000392475	ENSG00000127241	22	MASP1	protein_coding	3	0.3121	0.3395	0.3483	0.358	0.3068	0.3352	2.39934	2.52057	2.55762	2.51796	2.29556	2.4231
67ENST00000442023	ENST00000442023	ENSG00000073849	13	ST6GAL1	protein_coding	3	0.142	0.4585	0.3995	0.0691	0.6124	0.3185	4.1854	5.87639	5.67745	3.78129	6.92956	5.98657
67ENST00000169551	ENST00000169551	ENSG00000075336	38	TIMM21	protein_coding	18	0.4268	0.2868	0.2864	0.4689	0.2933	0.2379	4.14525	3.57136	3.5696	4.33855	3.66148	3.3594
67ENST00000307139	ENST00000307139	ENSG00000075429	24	CACNG5	protein_coding	17	0.3728	0.3393	0.2879	0.409	0.2921	0.2989	2.4626	2.32646	2.08968	2.69175	2.20641	2.23937
67ENST00000170150	ENST00000170150	ENSG00000078898	62	BPIFB2	protein_coding	20	0.3408	0.341	0.3182	0.3498	0.3275	0.3227	2.36125	2.36228	2.26225	2.42126	2.32612	2.3048
67ENST00000543452	ENST00000543452	ENSG00000079313	58	REXO1	protein_coding	19	0.1714	0.5608	0.2677	0.1802	0.511	0.3088	3.64463	5.35456	4.28766	3.85049	5.35475	4.62796
67ENST00000411987	ENST00000411987	ENSG00000075975	35	MKRN2	protein_coding	3	0.3048	0.2887	0.4066	0.3174	0.3193	0.3633	5.96273	5.88451	6.37855	6.1301	6.13854	6.32492
67ENST00000170564	ENST00000170564	ENSG00000076650	94	GPATCH1	protein_coding	19	0.3905	0.2529	0.3566	0.4131	0.2437	0.3432	4.01806	3.3914	3.88721	4.24843	3.48723	3.98133
67ENST00000563002	ENST00000563002	ENSG00000077238	17	IL4R	protein_coding	16	0.2515	0.3214	0.427	0.255	0.3587	0.3863	5.01283	5.36671	5.77658	5.35967	5.85198	5.9592
67ENST00000495953	ENST00000495953	ENSG00000079337	24	RAPGEF3	protein_coding	12	0.3307	0.3545	0.3148	0.3771	0.2929	0.33	2.36428	2.46486	2.29332	2.6362	2.27154	2.44359
67ENST00000171111	ENST00000171111;ENST00000393623	ENSG00000079999	26	KEAP1	protein_coding	19	0.2024	0.3	0.4976	0.2458	0.2554	0.4988	7.27776	7.84549	8.57558	7.54046	7.59534	8.56136
67ENST00000171214	ENST00000171214	ENSG00000080511	37	RDH8	protein_coding	19	0.3382	0.3189	0.3428	0.3457	0.3306	0.3238	1.98874	1.90406	2.0082	2.04749	1.98295	1.95302
67ENST00000544091	ENST00000544091	ENSG00000078589	16	P2RY10	protein_coding	X	0.4437	0.2669	0.2893	0.4887	0.2484	0.2629	2.8098	2.07661	2.19276	3.02343	2.04703	2.1288
67ENST00000439083	ENST00000439083	ENSG00000079308	20	TNS1	protein_coding	2	0.3721	0.3352	0.2927	0.3565	0.335	0.3085	2.6669	2.51597	2.32072	2.61264	2.52291	2.40383
67ENST00000172229	ENST00000172229	ENSG00000064300	28	NGFR	protein_coding	17	0.3552	0.3159	0.329	0.3548	0.3333	0.3119	2.45683	2.28765	2.3463	2.47142	2.38139	2.28571
67ENST00000421461	ENST00000421461	ENSG00000183091	32	NEB	protein_coding	2	0.3411	0.3573	0.3016	0.3638	0.3346	0.3015	2.13144	2.19823	1.95386	2.19876	2.0782	1.92795
67ENST00000436734	ENST00000436734	ENSG00000065320	13	NTN1	protein_coding	17	0.3645	0.33	0.3055	0.3649	0.3269	0.3082	2.36601	2.22265	2.11111	2.44758	2.28897	2.20422
67ENST00000173527	ENST00000173527	ENSG00000066583	43	ISOC1	protein_coding	5	0.3252	0.2652	0.4096	0.2779	0.299	0.423	6.8552	6.56074	7.1879	6.88978	6.99529	7.49567
67ENST00000497571	ENST00000497571	ENSG00000067082	48	KLF6	protein_coding	10	0.2925	0.3194	0.388	0.2839	0.3341	0.382	3.07391	3.20089	3.48151	2.9058	3.14089	3.33417
67ENST00000427099	ENST00000427099	ENSG00000067445	11	TRO	protein_coding	X	0.2977	0.3181	0.3842	0.3155	0.2997	0.3848	2.05149	2.14702	2.41919	2.09528	2.02146	2.38185
67ENST00000174618	ENST00000174618	ENSG00000070444	77	MNT	protein_coding	17	0.3256	0.3513	0.3231	0.2826	0.3758	0.3416	3.24138	3.35071	3.22998	3.3924	3.8036	3.6662
67ENST00000175091	ENST00000175091	ENSG00000068697	39	LAPTM4A	protein_coding	2	0.3042	0.1928	0.5029	0.2767	0.1905	0.5328	7.11153	6.45362	7.83664	6.81549	6.27676	7.76058
67ENST00000335595	ENST00000335595	ENSG00000069206	62	ADAM7	protein_coding	8	0.3371	0.3387	0.3242	0.3562	0.3235	0.3202	1.78229	1.78907	1.72575	1.84292	1.70395	1.68924
67ENST00000455086	ENST00000455086	ENSG00000070669	30	ASNS	protein_coding	7	0.2906	0.1867	0.5227	0.2896	0.1991	0.5113	7.45197	6.8139	8.29882	7.29709	6.75647	8.11695
67ENST00000347849	ENST00000347849	ENSG00000072135	68	PTPN18	protein_coding	2	0.3727	0.4347	0.1926	0.371	0.4118	0.2173	3.9846	4.20678	3.03212	3.80517	3.95567	3.03338
67ENST00000176183	ENST00000176183	ENSG00000069696	31	DRD4	protein_coding	11	0.3586	0.3531	0.2883	0.3592	0.3382	0.3026	2.94846	2.92623	2.634	2.94748	2.86031	2.69976
67ENST00000176195	ENST00000176195	ENSG00000070031	12	SCT	protein_coding	11	0.368	0.2972	0.3348	0.362	0.2918	0.3462	2.39343	2.08476	2.25683	2.47026	2.15918	2.40579
67ENST00000467473	ENST00000467473;ENST00000446398	ENSG00000072210	20	ALDH3A2	protein_coding	17	0.3368	0.3643	0.2989	0.3076	0.3589	0.3336	2.41875	2.53199	2.24674	2.20727	2.4298	2.32424
67ENST00000545839	ENST00000545839	ENSG00000072786	76	STK10	protein_coding	5	0.1872	0.2864	0.5264	0.1732	0.2926	0.5342	3.9224	4.53554	5.41376	3.79484	4.55083	5.41948
67ENST00000509722	ENST00000509722;ENST00000504176	ENSG00000073331	76	ALPK1	protein_coding	4	0.3365	0.3126	0.3509	0.3161	0.3329	0.351	2.16963	2.06376	2.23026	1.96452	2.03945	2.11559
67ENST00000177694	ENST00000177694	ENSG00000073861	38	TBX21	protein_coding	17	0.328	0.3503	0.3217	0.3363	0.3399	0.3238	2.33511	2.43027	2.30749	2.38756	2.40301	2.33296
67ENST00000177742	ENST00000177742;ENST00000397375;ENST00000568758	ENSG00000074071	14	MRPS34	protein_coding	16	0.2604	0.322	0.4176	0.2932	0.2716	0.4352	7.60013	7.90646	8.28167	8.08901	7.97895	8.65899
67ENST00000422263	ENST00000422263	ENSG00000074410	35	CA12	protein_coding	15	0.3211	0.3478	0.3312	0.3475	0.32	0.3325	1.76975	1.88502	1.81438	1.90395	1.78481	1.84017
67ENST00000439036	ENST00000439036	ENSG00000137764	28	MAP2K5	protein_coding	15	0.6208	0.1993	0.1799	0.6288	0.2133	0.1578	6.93878	5.29942	5.15181	7.05969	5.50015	5.06544
67ENST00000179259	ENST00000179259	ENSG00000078237	45	C12orf5	protein_coding	12	0.2629	0.2966	0.4406	0.3491	0.2975	0.3534	2.8694	3.04319	3.61423	3.27379	3.04288	3.2913
67ENST00000546097	ENST00000546097	ENSG00000164506	48	STXBP5	protein_coding	6	0.3792	0.2961	0.3247	0.4588	0.2939	0.2473	5.68069	5.32407	5.45676	6.14923	5.50665	5.25764
67ENST00000381981	ENST00000381981	ENSG00000078579	16	FGF20	protein_coding	8	0.3409	0.3503	0.3088	0.3583	0.3254	0.3164	1.88701	1.92631	1.74445	1.99273	1.85358	1.81312
67ENST00000398099	ENST00000398099	ENSG00000003987	21	MTMR7	protein_coding	8	0.3541	0.3466	0.2993	0.3652	0.3257	0.3091	2.17146	2.14019	1.92876	2.24897	2.08367	2.00811
67ENST00000181383	ENST00000181383	ENSG00000080618	56	CPB2	protein_coding	13	0.3335	0.3484	0.3181	0.3306	0.34	0.3294	1.63979	1.7031	1.57184	1.68498	1.72533	1.67943
67ENST00000378467	ENST00000378467	ENSG00000065809	41	FAM107B	protein_coding	10	0.5813	0.3468	0.0719	0.5916	0.3523	0.0561	8.49019	7.74492	5.47579	8.95525	8.20751	5.55803
67ENST00000340829	ENST00000340829	ENSG00000065883	100	CDK13	protein_coding	7	0.3385	0.2829	0.3786	0.3035	0.3273	0.3692	6.15349	5.89431	6.31477	6.00917	6.11825	6.2918
67ENST00000182096	ENST00000182096	ENSG00000080200	95	CRYBG3	protein_coding	3	0.3334	0.2958	0.3708	0.2958	0.3029	0.4013	2.14862	1.97577	2.30176	2.06025	2.09447	2.50028
67ENST00000381121	ENST00000381121	ENSG00000064201	44	TSPAN32	protein_coding	11	0.3169	0.3598	0.3233	0.3196	0.335	0.3453	2.42074	2.60382	2.44922	2.50329	2.57129	2.61495
67ENST00000547759	ENST00000547759	ENSG00000064763	12	FAR2	protein_coding	12	0.2782	0.2149	0.5069	0.3106	0.2376	0.4517	8.16574	7.79301	9.03118	8.1898	7.80333	8.73003
67ENST00000182527	ENST00000182527	ENSG00000065308	94	TRAM2	protein_coding	6	0.0554	0.5199	0.4248	0.0666	0.5766	0.3568	4.48569	7.71689	7.42541	3.64832	6.76323	6.07079
67ENST00000343735	ENST00000343735	ENSG00000066405	40	CLDN18	protein_coding	3	0.3466	0.3456	0.3078	0.3459	0.3437	0.3104	2.09719	2.09323	1.92623	2.098	2.08853	1.94167
67ENST00000495093	ENST00000495093;ENST00000484329	ENSG00000065371	6	ROPN1	protein_coding	3	0.6462	0.221	0.1328	0.6621	0.2706	0.0673	7.49422	5.94671	5.21163	7.63704	6.34635	4.33789
67ENST00000492739	ENST00000492739	ENSG00000065518	20	NDUFB4	protein_coding	3	0.3287	0.4065	0.2649	0.3255	0.3955	0.2791	8.38822	8.69474	8.07706	8.32453	8.6057	8.10265
67ENST00000184956	ENST00000184956	ENSG00000068097	111	HEATR6	protein_coding	17	0.1911	0.3089	0.4999	0.1551	0.3607	0.4842	2.85445	3.54715	4.24163	2.84219	4.05985	4.48445
67ENST00000405123	ENST00000405123	ENSG00000068912	67	ERLEC1	protein_coding	2	0.5918	0.2752	0.133	0.5795	0.3029	0.1176	6.98363	5.87923	4.83027	7.02943	6.09343	4.72854
67ENST00000544153	ENST00000544153	ENSG00000112782	27	CLIC5	protein_coding	6	0.335	0.3654	0.2996	0.3635	0.3293	0.3072	2.06968	2.19519	1.90871	2.17542	2.03278	1.93255
67ENST00000409721	ENST00000409721	ENSG00000075568	10	TMEM131	protein_coding	2	0.1447	0.214	0.6412	0.1592	0.3285	0.5122	3.13468	3.69906	5.28201	3.10539	4.15022	4.79102
67ENST00000450234	ENST00000450234	ENSG00000172995	27	ARPP21	protein_coding	3	0.6563	0.195	0.1487	0.6287	0.2346	0.1367	8.10903	6.35853	5.96709	8.03987	6.618	5.83801
67ENST00000401445	ENST00000401445	ENSG00000007129	30	CEACAM21	protein_coding	19	0.3355	0.3241	0.3403	0.358	0.333	0.309	2.24324	2.19351	2.26384	2.35767	2.25296	2.14508
67ENST00000187762	ENST00000187762	ENSG00000072954	39	TMEM38A	protein_coding	19	0.3812	0.3339	0.285	0.4313	0.3082	0.2605	2.84236	2.65131	2.42275	3.0583	2.57366	2.33092
67ENST00000406449	ENST00000406449	ENSG00000073008	33	PVR	protein_coding	19	0.3786	0.3415	0.2799	0.3578	0.3548	0.2874	3.05591	2.90736	2.62035	3.06685	3.05458	2.7507
67ENST00000391960	ENST00000391960	ENSG00000159885	11	ZNF222	protein_coding	19	0.4589	0.2767	0.2644	0.382	0.2914	0.3266	2.87524	2.14551	2.07992	2.49094	2.10019	2.26493
67ENST00000402456	ENST00000402456	ENSG00000170848	5	PSG6	protein_coding	19	0.3478	0.3356	0.3166	0.3963	0.2947	0.3089	2.03282	1.98137	1.89738	2.21797	1.79071	1.85854
67ENST00000551652	ENST00000551652	ENSG00000075089	16	ACTR6	protein_coding	12	0.4132	0.2053	0.3816	0.4326	0.2124	0.3549	3.8911	2.88186	3.77645	3.86186	2.8357	3.57625
67ENST00000549338	ENST00000549338	ENSG00000075415	30	SLC25A3	protein_coding	12	0.3224	0.2528	0.4248	0.2774	0.2309	0.4917	10.4792	10.1281	10.8773	10.1358	9.87121	10.9618
67ENST00000549996	ENST00000549996	ENSG00000012504	41	NR1H4	protein_coding	12	0.3355	0.3448	0.3197	0.3348	0.3432	0.322	1.6642	1.7038	1.59443	1.61796	1.65352	1.5614
67ENST00000447386	ENST00000447386	ENSG00000078098	24	FAP	protein_coding	2	0.339	0.3516	0.3094	0.3401	0.333	0.3269	1.67751	1.73006	1.54546	1.61412	1.58399	1.55697
67ENST00000428099	ENST00000428099	ENSG00000077150	90	NFKB2	protein_coding	10	0.2986	0.3158	0.3856	0.2839	0.3127	0.4034	3.21487	3.2955	3.58347	3.21125	3.35034	3.71793
67ENST00000374439	ENST00000374439	ENSG00000030304	17	MUSK	protein_coding	9	0.3317	0.3286	0.3397	0.3353	0.3559	0.3088	1.83392	1.8205	1.86843	1.94504	2.03098	1.82646
67ENST00000190165	ENST00000190165	ENSG00000064218	33	DMRT3	protein_coding	9	0.3433	0.3209	0.3358	0.3383	0.332	0.3297	1.95775	1.86044	1.92593	1.96373	1.93665	1.92647
67ENST00000361154	ENST00000361154	ENSG00000079156	57	OSBPL6	protein_coding	2	0.343	0.3177	0.3394	0.3429	0.3235	0.3336	2.06144	1.95081	2.0461	2.01129	1.92735	1.97169
67ENST00000190983	ENST00000190983	ENSG00000064205	24	WISP2	protein_coding	20	0.3369	0.3423	0.3207	0.3536	0.3411	0.3054	2.69199	2.71489	2.62079	2.71141	2.65943	2.5
67ENST00000354880	ENST00000354880	ENSG00000064601	65	CTSA	protein_coding	20	0.2012	0.2151	0.5837	0.2237	0.2089	0.5674	8.141	8.23768	9.67751	8.26816	8.16912	9.61111
67ENST00000191063	ENST00000191063	ENSG00000134461	36	ANKRD16	protein_coding	10	0.3111	0.3216	0.3673	0.348	0.3156	0.3364	3.41163	3.45962	3.65117	3.86674	3.72572	3.81776
67ENST00000192314	ENST00000192314	ENSG00000154252	32	GAL3ST2	protein_coding	2	0.328	0.3557	0.3163	0.3943	0.3208	0.2849	2.27871	2.39558	2.22609	2.56935	2.27184	2.10041
67ENST00000192788	ENST00000192788	ENSG00000065060	121	UHRF1BP1	protein_coding	6	0.116	0.3159	0.5681	0.1279	0.3063	0.5657	3.4496	4.89515	5.74176	3.48016	4.73974	5.62465
67ENST00000561150	ENST00000561150	ENSG00000080823	18	MOK	protein_coding	14	0.3814	0.3551	0.2635	0.4231	0.2984	0.2786	2.39372	2.2904	1.86008	2.59907	2.0952	1.99619
67ENST00000440575	ENST00000440575	ENSG00000081087	25	OSTM1	protein_coding	6	0.2102	0.4459	0.3438	0.1981	0.4753	0.3266	4.07722	5.16187	4.78691	4.50871	5.77148	5.22981
67ENST00000417518	ENST00000417518	ENSG00000081148	6	IMPG2	protein_coding	3	0.4598	0.2633	0.277	0.4884	0.2727	0.2389	3.52611	2.72174	2.79511	3.52669	2.68608	2.49545
67ENST00000544964	ENST00000544964	ENSG00000072110	23	ACTN1	protein_coding	14	0.1725	0.154	0.6734	0.1653	0.174	0.6606	3.95208	3.78809	5.91661	4.37219	4.44617	6.37055
67ENST00000508751	ENST00000508751	ENSG00000081791	37	KIAA0141	protein_coding	5	0.2367	0.2746	0.4887	0.2077	0.2662	0.5261	3.31507	3.52963	4.36118	2.96529	3.32306	4.30576
67ENST00000539873	ENST00000539873	ENSG00000081800	79	SLC13A1	protein_coding	7	0.3248	0.3544	0.3208	0.3438	0.3351	0.3211	1.68658	1.81246	1.66898	1.76686	1.72963	1.66835
67ENST00000194152	ENST00000194152	ENSG00000081818	21	PCDHB4	protein_coding	5	0.3407	0.3194	0.3399	0.3175	0.342	0.3405	1.73252	1.6391	1.7288	1.71607	1.82336	1.81715
67ENST00000194155	ENST00000194155	ENSG00000112852	25	PCDHB2	protein_coding	5	0.3557	0.3146	0.3297	0.3488	0.3199	0.3313	2.00908	1.83202	1.89971	2.0041	1.87936	1.92992
67ENST00000371377	ENST00000371377	ENSG00000081870	18	HSPB11	protein_coding	1	0.4844	0.358	0.1577	0.5142	0.3086	0.1772	7.24126	6.80487	5.62193	7.42576	6.6893	5.88843
67ENST00000194530	ENST00000194530	ENSG00000082146	6	STRADB	protein_coding	2	0.3686	0.345	0.2863	0.3718	0.3573	0.271	2.73122	2.63577	2.36676	2.70324	2.64567	2.24676
67ENST00000515323	ENST00000515323	ENSG00000082269	73	FAM135A	protein_coding	6	0.6121	0.2241	0.1638	0.5884	0.2596	0.152	4.83164	3.38171	2.92998	4.89993	3.71969	2.94733
67ENST00000194871	ENST00000194871	ENSG00000082438	95	COBLL1	protein_coding	2	0.3499	0.3434	0.3067	0.3472	0.3502	0.3025	2.04521	2.0185	1.85538	2.05736	2.06986	1.85858
67ENST00000542398	ENST00000542398	ENSG00000082458	100	DLG3	protein_coding	X	0.2738	0.3138	0.4123	0.2582	0.3127	0.4291	2.67432	2.87109	3.26481	2.67956	2.95629	3.41261
67ENST00000449546	ENST00000449546	ENSG00000082684	13	SEMA5B	protein_coding	3	0.3866	0.3338	0.2796	0.3755	0.3965	0.228	3.59663	3.38485	3.12934	3.45344	3.53209	2.73353
67ENST00000195455	ENST00000195455	ENSG00000082929	20	C4orf6	protein_coding	4	0.3572	0.3362	0.3065	0.4028	0.3093	0.2878	2.05031	1.96295	1.8296	2.20075	1.81981	1.7159
67ENST00000369691	ENST00000369691	ENSG00000065609	16	SNAP91	protein_coding	6	0.3296	0.3678	0.3026	0.3689	0.3066	0.3245	2.37965	2.53785	2.25657	2.49716	2.23025	2.31211
67ENST00000196061	ENST00000196061	ENSG00000083444	87	PLOD1	protein_coding	1	0.2456	0.25	0.5044	0.2305	0.2111	0.5584	4.30218	4.32741	5.34035	4.29967	4.17298	5.57636
67ENST00000377882	ENST00000377882	ENSG00000083544	30	TDRD3	protein_coding	13	0.9008	0.0553	0.0438	0.8993	0.0581	0.0425	7.32552	3.30084	2.96401	7.57496	3.62331	3.17316
67ENST00000512084	ENST00000512084;ENST00000510634	ENSG00000083720	26	OXCT1	protein_coding	5	0.2394	0.0883	0.6722	0.2148	0.1326	0.6526	5.77988	4.3409	7.26921	5.19004	4.49419	6.79315
67ENST00000378044	ENST00000378044	ENSG00000083812	11	ZNF324	protein_coding	19	0.2702	0.385	0.3447	0.2449	0.3154	0.4396	3.3587	3.86965	3.7101	3.29671	3.66181	4.14072
67ENST00000359489	ENST00000359489	ENSG00000083817	30	ZNF416	protein_coding	19	0.3697	0.2653	0.365	0.4277	0.2607	0.3116	5.50299	5.02448	5.48457	6.25411	5.54004	5.79734
67ENST00000546178	ENST00000546178	ENSG00000083842	16	ZNF8	protein_coding	19	0.2207	0.4122	0.367	0.2151	0.4394	0.3455	4.15802	5.05918	4.89168	4.09203	5.12282	4.77569
67ENST00000196551	ENST00000196551	ENSG00000083845	3	RPS5	protein_coding	19	0.4636	0.2579	0.2786	0.4259	0.2048	0.3693	11.0394	10.1933	10.3047	10.7671	9.71089	10.5617
67ENST00000197268	ENST00000197268	ENSG00000084444	80	KIAA1467	protein_coding	12	0.2532	0.2929	0.4539	0.2531	0.2696	0.4773	2.27579	2.48589	3.1176	2.45316	2.54393	3.36806
67ENST00000432297	ENST00000432297	ENSG00000085514	7	PILRA	protein_coding	7	0.3037	0.4409	0.2554	0.4136	0.3857	0.2007	4.19397	4.73174	3.94386	4.7788	4.67809	3.73558
67ENST00000198587	ENST00000198587	ENSG00000085552	70	IGSF9	protein_coding	1	0.3413	0.3348	0.3239	0.3542	0.3268	0.319	2.67409	2.64627	2.59845	2.65226	2.53625	2.50165
67ENST00000198765	ENST00000198765	ENSG00000085719	77	CPNE3	protein_coding	8	0.1431	0.1794	0.6775	0.1362	0.2058	0.658	4.16326	4.48879	6.40607	3.92751	4.52241	6.19942
67ENST00000563559	ENST00000563559	ENSG00000085721	14	RRN3	protein_coding	16	0.1693	0.1681	0.6626	0.1542	0.1927	0.6531	5.43606	5.4253	7.4041	5.22208	5.54393	7.30479
67ENST00000198801	ENST00000198801	ENSG00000166391	33	MOGAT2	protein_coding	11	0.3192	0.3541	0.3267	0.3339	0.3384	0.3277	2.28084	2.43044	2.31425	2.32928	2.34868	2.30255
67ENST00000546361	ENST00000546361	ENSG00000085872	97	CHERP	protein_coding	19	0.1529	0.2608	0.5864	0.1381	0.2788	0.583	4.70635	5.47687	6.64584	4.83536	5.849	6.91316
67ENST00000550862	ENST00000550862	ENSG00000167580	12	AQP2	protein_coding	12	0.3233	0.371	0.3057	0.3306	0.3455	0.3239	2.30976	2.50807	2.22897	2.26135	2.3251	2.23221
67ENST00000199320	ENST00000199320	ENSG00000086189	60	DIMT1	protein_coding	5	0.3681	0.251	0.3809	0.3688	0.2482	0.3831	5.35505	4.80284	5.40424	5.68313	5.11194	5.73803
67ENST00000426957	ENST00000426957	ENSG00000086232	14	EIF2AK1	protein_coding	7	0.2914	0.3849	0.3237	0.2758	0.4587	0.2655	8.76617	9.16802	8.91794	8.69857	9.43221	8.64363
67ENST00000199447	ENST00000199447	ENSG00000086288	79	TXNDC3	protein_coding	7	0.3352	0.3414	0.3235	0.331	0.3366	0.3324	1.72666	1.75308	1.67539	1.68541	1.70977	1.69181
67ENST00000199448	ENST00000199448;ENST00000559325	ENSG00000086289	28	EPDR1	protein_coding	7	0.3381	0.3057	0.3561	0.281	0.3786	0.3403	5.62302	5.47779	5.69787	5.49067	5.92063	5.76679
67ENST00000450882	ENST00000450882	ENSG00000086504	18	MRPL28	protein_coding	16	0.2045	0.1826	0.6129	0.2248	0.1547	0.6206	6.86902	6.7057	8.45242	7.16529	6.62618	8.63043
67ENST00000199708	ENST00000199708	ENSG00000086506	17	HBQ1	protein_coding	16	0.3324	0.3476	0.32	0.3399	0.3479	0.3122	2.92769	2.99202	2.87244	2.94929	2.98318	2.82675
67ENST00000199764	ENST00000199764	ENSG00000086548	28	CEACAM6	protein_coding	19	0.362	0.3162	0.3218	0.3622	0.3355	0.3022	1.82713	1.63218	1.65756	1.83735	1.7268	1.57613
67ENST00000447771	ENST00000447771	ENSG00000086589	44	RBM22	protein_coding	5	0.3169	0.218	0.465	0.327	0.2387	0.4343	6.1161	5.57663	6.66934	6.06807	5.61386	6.47713
67ENST00000563491	ENST00000563491	ENSG00000086696	15	HSD17B2	protein_coding	16	0.3138	0.3522	0.334	0.3651	0.2858	0.3491	1.83914	2.00571	1.92889	2.13088	1.77769	2.06639
67ENST00000447185	ENST00000447185	ENSG00000078018	68	MAP2	protein_coding	2	0.3359	0.3277	0.3364	0.3345	0.3252	0.3404	1.99183	1.95628	1.9939	1.92722	1.88651	1.95246
67ENST00000200135	ENST00000200135	ENSG00000086827	92	ZW10	protein_coding	11	0.2411	0.159	0.5999	0.2934	0.1893	0.5172	4.20133	3.60107	5.51643	4.38398	3.75179	5.20176
67ENST00000200181	ENST00000200181	ENSG00000132470	170	ITGB4	protein_coding	17	0.3341	0.3395	0.3264	0.3476	0.3292	0.3231	2.39087	2.4138	2.35736	2.45258	2.37402	2.34707
67ENST00000200453	ENST00000200453;ENST00000544084	ENSG00000087074	37	PPP1R15A	protein_coding	19	0.3462	0.3724	0.2815	0.3193	0.3805	0.3002	3.64491	3.75029	3.34639	3.45217	3.70527	3.36351
67ENST00000200457	ENST00000200457	ENSG00000087077	52	TRIP6	protein_coding	7	0.3352	0.3536	0.3112	0.3448	0.3465	0.3087	2.5475	2.6246	2.44007	2.48601	2.49313	2.32657
67ENST00000200557	ENST00000200557	ENSG00000073670	105	ADAM11	protein_coding	17	0.3275	0.3489	0.3236	0.3402	0.3428	0.317	2.24635	2.33752	2.22888	2.32475	2.33551	2.22255
67ENST00000540603	ENST00000540603	ENSG00000005893	45	LAMP2	protein_coding	X	0.1867	0.1564	0.6568	0.193	0.1818	0.6251	6.27387	6.01825	8.08828	5.9997	5.91343	7.69497
67ENST00000200652	ENST00000200652	ENSG00000197208	62	SLC22A4	protein_coding	5	0.3464	0.3438	0.3098	0.3266	0.3515	0.3219	1.90993	1.89891	1.74891	1.74912	1.8553	1.72806
67ENST00000379780	ENST00000379780	ENSG00000087237	64	CETP	protein_coding	16	0.336	0.3314	0.3325	0.3317	0.3412	0.3271	1.93423	1.9142	1.91909	1.89126	1.93225	1.87103
67ENST00000570176	ENST00000570176	ENSG00000087250	14	MT3	protein_coding	16	0.3758	0.3635	0.2606	0.3919	0.3211	0.287	4.15482	4.10681	3.62676	4.10322	3.81563	3.65387
67ENST00000534890	ENST00000534890	ENSG00000087494	19	PTHLH	protein_coding	12	0.3363	0.369	0.2946	0.3229	0.3255	0.3517	2.83681	2.97065	2.64563	2.68181	2.69329	2.80503
67ENST00000552155	ENST00000552155	ENSG00000087502	30	ERGIC2	protein_coding	12	0.4547	0.2892	0.2562	0.4763	0.2808	0.243	7.87644	7.22345	7.04858	7.944	7.18166	6.97307
67ENST00000544508	ENST00000544508	ENSG00000087510	32	TFAP2C	protein_coding	20	0.3168	0.3472	0.336	0.3034	0.3674	0.3292	1.98366	2.11557	2.06849	1.87652	2.15285	1.99426
67ENST00000323090	ENST00000323090	ENSG00000088002	30	SULT2B1	protein_coding	19	0.3695	0.3308	0.2997	0.3421	0.3408	0.3171	2.76827	2.60896	2.46641	2.68113	2.67542	2.57152
67ENST00000310075	ENST00000310075	ENSG00000131037	54	EPS8L1	protein_coding	19	0.3449	0.3274	0.3277	0.3548	0.3215	0.3238	2.54084	2.46584	2.46705	2.53669	2.39449	2.40479
67ENST00000424942	ENST00000424942	ENSG00000088247	27	KHSRP	protein_coding	19	0.2776	0.3111	0.4113	0.2423	0.3512	0.4065	8.38044	8.54449	8.94744	8.26427	8.79949	9.01075
67ENST00000339254	ENST00000339254	ENSG00000182389	50	CACNB4	protein_coding	2	0.3792	0.3396	0.2812	0.3662	0.3607	0.2731	2.52878	2.36987	2.09757	2.39492	2.37275	1.97145
67ENST00000419612	ENST00000419612	ENSG00000197183	18	C20orf112	protein_coding	20	0.5268	0.2932	0.1801	0.5706	0.3094	0.12	4.55597	3.71043	3.00729	5.84659	4.96337	3.59695
67ENST00000456297	ENST00000456297	ENSG00000088305	75	DNMT3B	protein_coding	20	0.2851	0.2591	0.4558	0.2829	0.2503	0.4667	3.64048	3.50261	4.31772	3.77086	3.59405	4.49297
67ENST00000201979	ENST00000201979	ENSG00000088320	27	REM1	protein_coding	20	0.3291	0.3336	0.3373	0.3346	0.3309	0.3345	2.01609	2.03547	2.05122	2.08693	2.07093	2.08663
67ENST00000202017	ENST00000202017	ENSG00000088356	32	PDRG1	protein_coding	20	0.2964	0.3604	0.3432	0.3277	0.3356	0.3367	3.33183	3.61369	3.54292	3.54074	3.57533	3.58007
67ENST00000452261	ENST00000452261	ENSG00000088367	20	EPB41L1	protein_coding	20	0.3621	0.3418	0.2961	0.3375	0.361	0.3015	2.76981	2.68687	2.47978	2.64756	2.74459	2.48491
67ENST00000555734	ENST00000555734	ENSG00000088808	24	PPP1R13B	protein_coding	14	0.5793	0.205	0.2157	0.6593	0.19	0.1507	5.11834	3.61938	3.6928	5.37647	3.58174	3.24727
67ENST00000419548	ENST00000419548	ENSG00000088827	49	SIGLEC1	protein_coding	20	0.3147	0.3444	0.3408	0.3453	0.3347	0.32	2.15882	2.28909	2.27394	2.27971	2.23487	2.1703
67ENST00000202625	ENST00000202625	ENSG00000166948	57	TGM6	protein_coding	20	0.3398	0.3336	0.3266	0.3448	0.3293	0.3259	2.0026	1.97613	1.94534	2.05063	1.98442	1.96941
67ENST00000417022	ENST00000417022	ENSG00000188559	42	RALGAPA2	protein_coding	20	0.0721	0.1921	0.7359	0.0698	0.1931	0.7371	2.85211	4.26569	6.2036	3.04915	4.51781	6.45034
67ENST00000546394	ENST00000546394	ENSG00000089022	15	MAPKAPK5	protein_coding	12	0.5433	0.3609	0.0958	0.5308	0.3676	0.1016	8.23853	7.64844	5.73526	8.53544	8.00528	6.15089
67ENST00000202816	ENST00000202816	ENSG00000089048	64	ESF1	protein_coding	20	0.3928	0.2535	0.3537	0.3273	0.3173	0.3554	3.35196	2.71985	3.20059	3.50443	3.45988	3.62336
67ENST00000546737	ENST00000546737	ENSG00000089060	66	SLC24A6	protein_coding	12	0.2119	0.2967	0.4915	0.2483	0.2725	0.4793	4.90811	5.39385	6.12208	5.06072	5.19484	6.0097
67ENST00000553152	ENST00000553152	ENSG00000089127	9	OAS1	protein_coding	12	0.272	0.3066	0.4214	0.3243	0.301	0.3747	3.40622	3.57872	4.03742	3.80555	3.69803	4.01425
67ENST00000536460	ENST00000536460	ENSG00000089163	8	SIRT4	protein_coding	12	0.3265	0.3321	0.3414	0.3334	0.3356	0.331	2.4056	2.43035	2.46992	2.14744	2.15725	2.13708
67ENST00000453074	ENST00000453074	ENSG00000089195	40	TRMT6	protein_coding	20	0.3062	0.1877	0.5061	0.316	0.2173	0.4667	5.72979	5.02376	6.45486	5.80251	5.26224	6.36515
67ENST00000203166	ENST00000203166	ENSG00000249115	73	HAUS5	protein_coding	19	0.2433	0.3237	0.433	0.2352	0.3029	0.4618	3.51882	3.93051	4.35015	3.55909	3.92397	4.5323
67ENST00000203407	ENST00000203407	ENSG00000010256	74	UQCRC1	protein_coding	3	0.2386	0.2455	0.5159	0.2485	0.2135	0.538	7.07362	7.11499	8.18626	7.17188	6.95299	8.28626
67ENST00000445806	ENST00000445806	ENSG00000089639	76	GMIP	protein_coding	19	0.3004	0.3012	0.3984	0.285	0.3062	0.4087	3.73839	3.74233	4.14605	3.65567	3.7591	4.17562
67ENST00000372487	ENST00000372487	ENSG00000089682	38	RBM41	protein_coding	X	0.4136	0.2781	0.3082	0.3911	0.3159	0.2929	2.73304	2.16048	2.30855	2.66585	2.35775	2.24872
67ENST00000203629	ENST00000203629	ENSG00000089692	39	LAG3	protein_coding	12	0.3384	0.3258	0.3358	0.3391	0.3199	0.341	2.66299	2.60842	2.65207	2.7009	2.61653	2.7089
67ENST00000542154	ENST00000542154	ENSG00000089693	29	MLF2	protein_coding	12	0.2651	0.4244	0.3105	0.3098	0.3247	0.3655	9.18054	9.85909	9.40841	9.55666	9.62428	9.79526
67ENST00000203664	ENST00000203664	ENSG00000089723	35	OTUB2	protein_coding	14	0.326	0.3667	0.3073	0.3198	0.3474	0.3328	1.96657	2.1366	1.88135	1.92546	2.0451	1.98321
67ENST00000546155	ENST00000546155	ENSG00000090006	22	LTBP4	protein_coding	19	0.3569	0.3664	0.2768	0.3735	0.3144	0.3121	3.11083	3.14858	2.74394	3.20321	2.95439	2.94414
67ENST00000572393	ENST00000572393	ENSG00000090447	15	TFAP4	protein_coding	16	0.6984	0.1201	0.1814	0.6549	0.1644	0.1807	8.74592	6.20639	6.80108	9.28085	7.28708	7.42303
67ENST00000560313	ENST00000560313	ENSG00000090470	11	PDCD7	protein_coding	15	0.2629	0.2917	0.4455	0.3099	0.2739	0.4162	6.99898	7.1492	7.76	7.30596	7.12782	7.73138
67ENST00000559677	ENST00000559677	ENSG00000090487	12	SPG21	protein_coding	15	0.6312	0.3026	0.0662	0.6431	0.2884	0.0685	10.5214	9.46092	7.2685	10.5924	9.43553	7.362
67ENST00000496527	ENST00000496527;ENST00000310236	ENSG00000090539	8	CHRD	protein_coding	3	0.2955	0.3807	0.3239	0.3492	0.3466	0.3042	2.47207	2.83748	2.60432	2.69993	2.68915	2.50088
67ENST00000353488	ENST00000353488	ENSG00000090534	40	THPO	protein_coding	3	0.3354	0.3494	0.3152	0.3782	0.3299	0.2919	2.27351	2.33233	2.18407	2.48771	2.2906	2.11417
67ENST00000344019	ENST00000344019	ENSG00000090554	23	FLT3LG	protein_coding	19	0.5357	0.3212	0.1431	0.6844	0.1937	0.1219	6.41676	5.67891	4.51233	7.51552	5.69426	5.02696
67ENST00000204679	ENST00000204679	ENSG00000090581	45	GNPTG	protein_coding	16	0.3634	0.3426	0.294	0.3808	0.3182	0.301	3.5954	3.51018	3.28962	3.58171	3.32238	3.24221
67ENST00000456883	ENST00000456883	ENSG00000090615	108	GOLGA3	protein_coding	12	0.199	0.282	0.5189	0.1826	0.3042	0.5132	4.0049	4.50796	5.38762	4.08138	4.8181	5.57263
67ENST00000540789	ENST00000540789	ENSG00000090659	29	CD209	protein_coding	19	0.3282	0.3445	0.3273	0.3599	0.3208	0.3193	1.94782	2.01789	1.94393	2.10948	1.94357	1.93669
67ENST00000204961	ENST00000204961	ENSG00000090776	44	EFNB1	protein_coding	X	0.2799	0.3381	0.3819	0.2851	0.3344	0.3804	2.45376	2.72632	2.90197	2.51231	2.74242	2.92829
67ENST00000447066	ENST00000447066	ENSG00000090863	117	GLG1	protein_coding	16	0.1797	0.147	0.6732	0.1795	0.1487	0.6718	7.00547	6.71573	8.91067	6.84862	6.57643	8.75248
67ENST00000205135	ENST00000205135	ENSG00000090924	67	PLEKHG2	protein_coding	19	0.1438	0.4121	0.4441	0.1529	0.4112	0.4359	3.66121	5.1802	5.28799	3.73889	5.16593	5.25003
67ENST00000356433	ENST00000356433	ENSG00000090932	35	DLL3	protein_coding	19	0.3345	0.3323	0.3332	0.3812	0.3262	0.2926	2.30941	2.29996	2.30364	2.54032	2.31565	2.15908
67ENST00000205194	ENST00000205194	ENSG00000090971	22	NAT14	protein_coding	19	0.3954	0.3434	0.2612	0.4671	0.2873	0.2456	5.54943	5.34637	4.95149	5.89076	5.1899	4.96339
67ENST00000503808	ENST00000503808	ENSG00000157426	73	AASDH	protein_coding	4	0.3184	0.2995	0.382	0.3169	0.3258	0.3573	2.38415	2.29587	2.64673	2.3405	2.38022	2.51336
67ENST00000418464	ENST00000418464;ENST00000414450	ENSG00000091128	80	LAMB4	protein_coding	7	0.3556	0.3199	0.3245	0.3557	0.3303	0.314	2.11713	1.96443	1.98486	2.08627	1.9794	1.90607
67ENST00000417551	ENST00000417551	ENSG00000091140	62	DLD	protein_coding	7	0.2633	0.1503	0.5864	0.2567	0.1436	0.5998	6.44041	5.63186	7.5956	6.12869	5.29043	7.35321
67ENST00000205558	ENST00000205558	ENSG00000091262	51	ABCC6	protein_coding	16	0.3223	0.338	0.3397	0.3404	0.3302	0.3294	2.26797	2.33636	2.34365	2.30204	2.25831	2.25475
67ENST00000205636	ENST00000205636	ENSG00000091317	27	CMTM6	protein_coding	3	0.2435	0.4706	0.2859	0.2482	0.4492	0.3026	5.4637	6.41431	5.69539	5.58571	6.44199	5.87192
67ENST00000445289	ENST00000445289	ENSG00000091536	41	MYO15A	protein_coding	17	0.3216	0.3594	0.319	0.3434	0.3537	0.3029	2.45524	2.61572	2.44379	2.53735	2.58019	2.35653
67ENST00000205948	ENST00000205948	ENSG00000091583	43	APOH	protein_coding	17	0.3419	0.3408	0.3173	0.3395	0.3407	0.3197	1.80913	1.80459	1.70172	1.80069	1.80577	1.71397
67ENST00000575142	ENST00000575142	ENSG00000091640	38	SPAG7	protein_coding	17	0.323	0.3052	0.3718	0.3343	0.301	0.3647	3.25879	3.177	3.46204	3.33325	3.18163	3.45851
67ENST00000446550	ENST00000446550	ENSG00000091831	15	ESR1	protein_coding	6	0.3097	0.4034	0.2869	0.3074	0.3637	0.3289	2.48346	2.86509	2.37325	2.25769	2.50006	2.35493
67ENST00000206262	ENST00000206262	ENSG00000091844	20	RGS17	protein_coding	6	0.3281	0.3543	0.3176	0.3525	0.337	0.3104	2.36033	2.47143	2.31344	2.58833	2.52329	2.40484
67ENST00000542039	ENST00000542039	ENSG00000091947	16	TMEM101	protein_coding	17	0.305	0.2832	0.4118	0.2882	0.2042	0.5076	4.99189	4.88482	5.42527	4.62139	4.12402	5.43818
67ENST00000461431	ENST00000461431	ENSG00000091986	26	CCDC80	protein_coding	3	0.3477	0.3632	0.2891	0.3461	0.3301	0.3238	2.00578	2.06892	1.73955	1.95087	1.88241	1.85437
67ENST00000250378	ENST00000250378	ENSG00000092009	28	CMA1	protein_coding	14	0.3316	0.3425	0.3259	0.3544	0.3158	0.3297	1.65389	1.70066	1.62865	1.79516	1.62879	1.69078
67ENST00000561435	ENST00000561435	ENSG00000092010	47	PSME1	protein_coding	14	0.2718	0.1683	0.5599	0.2524	0.1602	0.5874	7.43168	6.73985	8.47429	6.91598	6.26019	8.13484
67ENST00000206466	ENST00000206466	ENSG00000205978	7	NYNRIN	protein_coding	14	0.3353	0.3507	0.314	0.3137	0.3373	0.349	1.96924	2.03377	1.87439	1.9058	2.01049	2.05951
67ENST00000490506	ENST00000490506	ENSG00000092036	34	HAUS4	protein_coding	14	0.5362	0.2002	0.2636	0.5538	0.191	0.2552	8.21409	6.79281	7.18962	8.22435	6.68881	7.10679
67ENST00000206513	ENST00000206513	ENSG00000092067	18	CEBPE	protein_coding	14	0.3187	0.3421	0.3392	0.3298	0.3389	0.3313	1.97861	2.08097	2.06842	2.07742	2.1165	2.08392
67ENST00000524758	ENST00000524758	ENSG00000092068	11	SLC7A8	protein_coding	14	0.3567	0.3297	0.3136	0.3549	0.3221	0.323	2.59307	2.47925	2.40708	2.64068	2.50106	2.50481
67ENST00000554249	ENST00000554249	ENSG00000092094	34	OSGEP	protein_coding	14	0.1891	0.2249	0.5861	0.2124	0.1934	0.5942	5.65714	5.90747	7.28932	5.76969	5.6344	7.25372
67ENST00000206544	ENST00000206544	ENSG00000092096	62	SLC22A17	protein_coding	14	0.35	0.3311	0.319	0.3761	0.3271	0.2968	2.88862	2.80846	2.75473	3.08693	2.88545	2.74522
67ENST00000553504	ENST00000553504	ENSG00000092140	24	G2E3	protein_coding	14	0.3517	0.3319	0.3164	0.3483	0.3543	0.2974	5.61882	5.5354	5.46643	5.63161	5.656	5.4038
67ENST00000560443	ENST00000560443	ENSG00000092295	8	TGM1	protein_coding	14	0.2762	0.4009	0.3229	0.3175	0.3732	0.3092	2.05662	2.59428	2.28216	2.43109	2.66421	2.39289
67ENST00000393149	ENST00000393149	ENSG00000092607	9	TBX15	protein_coding	1	0.3607	0.3373	0.302	0.3422	0.3258	0.332	2.14776	2.05125	1.89186	1.91692	1.84622	1.87314
67ENST00000207437	ENST00000207437	ENSG00000196465	25	MYL6B	protein_coding	12	0.592	0.3412	0.0668	0.6741	0.2553	0.0706	9.47335	8.67812	6.32631	9.74037	8.33978	6.48573
67ENST00000473120	ENST00000473120	ENSG00000092850	20	TEKT2	protein_coding	1	0.338	0.381	0.281	0.3444	0.3517	0.3039	2.67635	2.84921	2.40988	2.43767	2.46778	2.25716
67ENST00000448606	ENST00000448606	ENSG00000092929	115	UNC13D	protein_coding	17	0.1596	0.2742	0.5663	0.1343	0.2569	0.6088	4.04298	4.82408	5.87047	4.19162	5.12669	6.3716
67ENST00000449653	ENST00000449653	ENSG00000093010	35	COMT	protein_coding	22	0.3324	0.3077	0.3599	0.3834	0.269	0.3477	9.57616	9.46441	9.69079	9.89311	9.38176	9.75212
67ENST00000383094	ENST00000383094	ENSG00000243156	69	MICAL3	protein_coding	22	0.2739	0.2822	0.4439	0.2496	0.2984	0.4521	3.90648	3.9493	4.6027	4.08768	4.34531	4.94478
67ENST00000427323	ENST00000427323	ENSG00000093217	11	XYLB	protein_coding	3	0.4239	0.3229	0.2533	0.4808	0.2798	0.2394	4.74659	4.35384	4.0036	5.02403	4.24307	4.01807
67ENST00000209540	ENST00000209540	ENSG00000094661	21	OR1I1	protein_coding	19	0.3323	0.3431	0.3245	0.3316	0.328	0.3404	1.96932	2.01547	1.93505	1.97051	1.95457	2.00808
67ENST00000209668	ENST00000209668	ENSG00000187758	22	ADH1A	protein_coding	4	0.3646	0.3086	0.3268	0.3442	0.3168	0.339	1.8953	1.65472	1.73737	1.81253	1.69292	1.79041
67ENST00000209718	ENST00000209718	ENSG00000108244	42	KRT23	protein_coding	17	0.3346	0.328	0.3374	0.3461	0.3245	0.3294	1.78729	1.75858	1.79919	1.81913	1.7261	1.74778
67ENST00000209728	ENST00000209728	ENSG00000094804	55	CDC6	protein_coding	17	0.3087	0.233	0.4584	0.3323	0.2463	0.4214	7.83126	7.42527	8.4018	7.93973	7.50726	8.28226
67ENST00000550286	ENST00000550286	ENSG00000094914	56	AAAS	protein_coding	12	0.1729	0.2584	0.5688	0.1875	0.2009	0.6116	7.60523	8.18473	9.32322	7.84053	7.9399	9.54619
67ENST00000552562	ENST00000552562	ENSG00000094916	7	CBX5	protein_coding	12	0.0601	0.1823	0.7576	0.0715	0.1509	0.7776	5.37494	6.97715	9.03207	5.30032	6.37727	8.74255
67ENST00000209884	ENST00000209884	ENSG00000076321	53	KLHL20	protein_coding	1	0.3619	0.2765	0.3616	0.3615	0.303	0.3354	4.44645	4.05821	4.4455	4.20478	3.95005	4.0967
67ENST00000441535	ENST00000441535	ENSG00000094963	60	FMO2	protein_coding	1	0.3434	0.3315	0.3251	0.3414	0.3342	0.3243	1.87235	1.8215	1.79322	1.83829	1.80755	1.76403
67ENST00000210060	ENST00000210060	ENSG00000095059	46	DHPS	protein_coding	19	0.2697	0.1781	0.5522	0.2376	0.127	0.6354	6.43517	5.83669	7.46891	6.55055	5.64702	7.96946
67ENST00000541451	ENST00000541451	ENSG00000167964	39	RAB26	protein_coding	16	0.3289	0.3583	0.3128	0.354	0.3741	0.2719	2.61429	2.73777	2.54155	2.855	2.93485	2.47447
67ENST00000343327	ENST00000343327	ENSG00000119314	52	PTBP3	protein_coding	9	0.2277	0.481	0.2913	0.2048	0.5419	0.2534	9.24099	10.3201	9.59663	9.11718	10.5213	9.42455
67ENST00000373904	ENST00000373904	ENSG00000095261	37	PSMD5	protein_coding	9	0.2116	0.2275	0.5608	0.2642	0.2514	0.4844	5.83019	5.93473	7.23629	6.05503	5.98304	6.92943
67ENST00000415280	ENST00000415280	ENSG00000095380	20	NANS	protein_coding	9	0.4585	0.1539	0.3876	0.452	0.1525	0.3954	8.35162	6.77658	8.10922	8.37379	6.80656	8.18089
67ENST00000518124	ENST00000518124	ENSG00000095539	24	SEMA4G	protein_coding	10	0.3297	0.3572	0.3131	0.3227	0.3538	0.3235	2.60515	2.72088	2.5307	2.62212	2.75495	2.62596
67ENST00000431899	ENST00000431899	ENSG00000174156	8	GSTA3	protein_coding	6	0.3238	0.3785	0.2977	0.2683	0.4149	0.3168	2.18079	2.40569	2.05956	2.08122	2.7098	2.32086
67ENST00000339139	ENST00000339139	ENSG00000124490	39	CRISP2	protein_coding	6	0.3455	0.3291	0.3254	0.344	0.3459	0.3101	1.98243	1.91215	1.89616	1.87719	1.88495	1.72749
67ENST00000373759	ENST00000373759	ENSG00000156711	34	MAPK13	protein_coding	6	0.3808	0.3382	0.281	0.431	0.2605	0.3085	4.20144	4.0302	3.76277	4.30354	3.57697	3.82127
67ENST00000211314	ENST00000211314	ENSG00000096092	27	TMEM14A	protein_coding	6	0.4452	0.4114	0.1434	0.3917	0.4178	0.1905	7.84169	7.7278	6.20687	7.27344	7.36657	6.23321
67ENST00000439687	ENST00000439687	ENSG00000204463	97	BAG6	protein_coding	6	0.2018	0.2459	0.5524	0.1659	0.2388	0.5953	7.29592	7.58132	8.74893	7.13821	7.66348	8.9816
67ENST00000428778	ENST00000428778	ENSG00000204314	20	PRRT1	protein_coding	6	0.3418	0.3817	0.2765	0.443	0.3169	0.2401	3.04341	3.20271	2.73725	3.42582	2.94271	2.54191
67ENST00000376096	ENST00000376096	ENSG00000204482	16	LST1	protein_coding	6	0.7324	0.2221	0.0455	0.7846	0.169	0.0464	7.00473	5.28354	2.99508	7.38288	5.16752	3.30436
67ENST00000377419	ENST00000377419	ENSG00000096654	34	ZNF184	protein_coding	6	0.3369	0.2231	0.44	0.2676	0.3825	0.35	4.2728	3.67793	4.65768	3.82347	4.33894	4.21078
67ENST00000372755	ENST00000372755	ENSG00000035403	108	VCL	protein_coding	10	0.1736	0.1897	0.6367	0.2228	0.2348	0.5424	2.78778	2.91519	4.66251	2.71575	2.79145	3.99961
67ENST00000212015	ENST00000212015	ENSG00000096717	57	SIRT1	protein_coding	10	0.2929	0.2475	0.4597	0.3069	0.321	0.3721	3.87139	3.62826	4.52162	3.76869	3.83342	4.04648
67ENST00000465892	ENST00000465892	ENSG00000069702	78	TGFBR3	protein_coding	1	0.2661	0.3652	0.3687	0.2393	0.4036	0.3571	2.50572	2.96237	2.97634	2.48971	3.24361	3.06687
67ENST00000482504	ENST00000482504	ENSG00000097033	35	SH3GLB1	protein_coding	1	0.5578	0.2368	0.2054	0.5074	0.3195	0.173	7.21709	5.98096	5.77608	7.05629	6.38899	5.50402
67ENST00000214869	ENST00000214869	ENSG00000099203	19	TMED1	protein_coding	19	0.2962	0.3554	0.3484	0.2922	0.3174	0.3904	3.54775	3.81045	3.78171	3.69898	3.8182	4.11694
67ENST00000543230	ENST00000543230	ENSG00000099219	47	ERMP1	protein_coding	9	0.244	0.1745	0.5815	0.223	0.1915	0.5855	3.31486	2.83119	4.56761	3.35994	3.14041	4.75273
67ENST00000215057	ENST00000215057	ENSG00000099326	55	MZF1	protein_coding	19	0.3074	0.3385	0.3541	0.3201	0.3328	0.3471	2.4528	2.59189	2.65663	2.53266	2.58889	2.6498
67ENST00000215061	ENST00000215061	ENSG00000099330	41	OCEL1	protein_coding	19	0.3443	0.3706	0.285	0.3735	0.352	0.2746	3.1571	3.26333	2.88453	3.24568	3.16029	2.80189
67ENST00000215069	ENST00000215069	ENSG00000099338	110	CATSPERG	protein_coding	19	0.3487	0.3246	0.3267	0.3575	0.311	0.3315	2.18802	2.08446	2.09418	2.24046	2.03924	2.13114
67ENST00000215071	ENST00000215071	ENSG00000099341	21	PSMD8	protein_coding	19	0.2907	0.244	0.4653	0.2985	0.232	0.4695	7.9455	7.69304	8.62421	8.04714	7.68321	8.70022
67ENST00000569638	ENST00000569638	ENSG00000099365	57	STX1B	protein_coding	16	0.3483	0.3425	0.3092	0.3545	0.3292	0.3163	2.42863	2.40452	2.25697	2.4863	2.37922	2.32145
67ENST00000215115	ENST00000215115	ENSG00000099385	30	BCL7C	protein_coding	16	0.7566	0.1927	0.0508	0.8303	0.1265	0.0431	8.60125	6.62784	4.70426	8.9773	6.26298	4.7104
67ENST00000215368	ENST00000215368	ENSG00000099617	20	EFNA2	protein_coding	19	0.3285	0.3519	0.3196	0.3496	0.3256	0.3248	2.57925	2.67845	2.53987	2.63522	2.53286	2.52893
67ENST00000215375	ENST00000215375	ENSG00000099624	26	ATP5D	protein_coding	19	0.3241	0.3435	0.3324	0.3469	0.3041	0.3489	9.22886	9.31277	9.26533	9.34046	9.15056	9.34885
67ENST00000382477	ENST00000382477	ENSG00000099625	41	C19orf26	protein_coding	19	0.3521	0.3486	0.2994	0.3316	0.3645	0.3039	2.93111	2.91665	2.69713	2.77881	2.91541	2.65289
67ENST00000383036	ENST00000383036;ENST00000383037	ENSG00000099721	13	AMELY	protein_coding	Y	0.3002	0.3893	0.3104	0.3189	0.3247	0.3564	1.94601	2.32092	1.99416	1.90294	1.92891	2.06362
67ENST00000215531	ENST00000215531	ENSG00000095932	14	C19orf77	protein_coding	19	0.4159	0.3331	0.251	0.4767	0.3112	0.2121	6.43213	6.11181	5.70318	6.65285	6.03759	5.48423
67ENST00000215539	ENST00000215539;ENST00000415638	ENSG00000099769	14	IGFALS	protein_coding	16	0.3438	0.3703	0.2859	0.3325	0.3713	0.2962	2.79598	2.90312	2.53018	2.70632	2.86592	2.53969
67ENST00000215555	ENST00000215555	ENSG00000099785	28	2013-03-02	protein_coding	19	0.6888	0.2294	0.0818	0.7539	0.1785	0.0676	5.8933	4.30681	2.82025	6.23622	4.15774	2.75649
67ENST00000215565	ENST00000215565	ENSG00000099795	13	NDUFB7	protein_coding	19	0.2617	0.5349	0.2034	0.3338	0.4327	0.2335	7.00908	8.0402	6.64509	7.28967	7.66412	6.77396
67ENST00000436007	ENST00000436007	ENSG00000099797	21	TECR	protein_coding	19	0.228	0.1607	0.6113	0.2181	0.1646	0.6173	7.90545	7.40064	9.32816	7.73676	7.33063	9.23791
67ENST00000215570	ENST00000215570	ENSG00000099800	20	TIMM13	protein_coding	19	0.3616	0.5218	0.1166	0.5073	0.3581	0.1346	8.27614	8.80506	6.64364	8.98787	8.48539	7.07386
67ENST00000215574	ENST00000215574	ENSG00000099804	33	CDC34	protein_coding	19	0.3369	0.4121	0.251	0.4223	0.3083	0.2694	5.12208	5.41266	4.69772	5.76719	5.3131	5.11858
67ENST00000215582	ENST00000215582	ENSG00000099812	49	C19orf21	protein_coding	19	0.3399	0.3531	0.307	0.3436	0.3541	0.3022	2.4437	2.4989	2.29708	2.4532	2.49662	2.26789
67ENST00000215587	ENST00000215587	ENSG00000099817	41	POLR2E	protein_coding	19	0.2121	0.3214	0.4665	0.2654	0.2593	0.4754	7.7708	8.37017	8.90761	8.04667	8.01314	8.8878
67ENST00000215591	ENST00000215591	ENSG00000099821	13	POLRMT	protein_coding	19	0.1761	0.2824	0.5415	0.1513	0.2428	0.6059	5.48573	6.16687	7.10642	5.6405	6.32292	7.64213
67ENST00000215631	ENST00000215631	ENSG00000099860	39	GADD45B	protein_coding	19	0.3898	0.302	0.3082	0.4083	0.2722	0.3194	4.29358	3.9253	3.95448	4.54983	3.96488	4.19566
67ENST00000382683	ENST00000382683	ENSG00000099866	13	MADCAM1	protein_coding	19	0.3318	0.3466	0.3216	0.368	0.349	0.283	2.84995	2.91289	2.80476	3.04328	2.96694	2.66479
67ENST00000395780	ENST00000395780	ENSG00000188130	45	MAPK12	protein_coding	22	0.4293	0.3277	0.2431	0.512	0.3026	0.1854	3.95839	3.56886	3.13794	4.55008	3.79137	3.08463
67ENST00000406799	ENST00000406799	ENSG00000099937	19	SERPIND1	protein_coding	22	0.3264	0.3419	0.3317	0.3341	0.3485	0.3174	1.71653	1.78375	1.7398	1.78332	1.84422	1.70923
67ENST00000439214	ENST00000439214	ENSG00000099940	24	SNAP29	protein_coding	22	0.3787	0.3417	0.2797	0.3622	0.4118	0.226	6.23869	6.09036	5.80146	6.15395	6.33887	5.47355
67ENST00000389355	ENST00000389355	ENSG00000099949	88	LZTR1	protein_coding	22	0.2043	0.3597	0.436	0.2063	0.3373	0.4563	2.77423	3.59015	3.86777	2.8509	3.56005	3.99607
67ENST00000399133	ENST00000399133	ENSG00000184436	19	THAP7	protein_coding	22	0.424	0.3747	0.2013	0.4982	0.3144	0.1874	4.98323	4.80491	3.90853	5.58435	4.92029	4.1733
67ENST00000215743	ENST00000215743	ENSG00000099953	56	MMP11	protein_coding	22	0.3386	0.3287	0.3327	0.3443	0.3381	0.3176	2.39841	2.3558	2.3731	2.40213	2.37565	2.28556
67ENST00000215754	ENST00000215754	ENSG00000240972	25	MIF	protein_coding	22	0.3282	0.4417	0.2301	0.3914	0.3679	0.2407	9.63789	10.0665	9.1257	10.0136	9.92422	9.312
67ENST00000215770	ENST00000215770	ENSG00000099974	13	DDTL	protein_coding	22	0.3065	0.4151	0.2785	0.3199	0.3555	0.3246	2.5209	2.95853	2.38281	2.69283	2.84486	2.71378
67ENST00000215780	ENST00000215780	ENSG00000099984	8	GSTT2	protein_coding	22	0.389	0.3361	0.2749	0.3839	0.2991	0.3169	2.40118	2.19045	1.90024	2.44354	2.08353	2.16692
67ENST00000403389	ENST00000403389	ENSG00000099985	11	OSM	protein_coding	22	0.3869	0.293	0.3201	0.3722	0.3155	0.3123	2.2944	1.89333	2.02095	2.47063	2.23185	2.21721
67ENST00000403362	ENST00000403362	ENSG00000099992	36	TBC1D10A	protein_coding	22	0.3522	0.2909	0.3569	0.3734	0.2387	0.3879	8.60468	8.32918	8.62403	8.25973	7.6141	8.31445
67ENST00000215793	ENST00000215793	ENSG00000099995	71	SF3A1	protein_coding	22	0.2373	0.222	0.5407	0.1992	0.2493	0.5515	7.49187	7.39539	8.68005	7.18788	7.51118	8.65669
67ENST00000441683	ENST00000441683	ENSG00000184979	6	USP18	protein_coding	22	0.5577	0.1625	0.2798	0.5467	0.1942	0.2592	5.85414	4.07464	4.85902	6.42588	4.9325	5.34919
67ENST00000382363	ENST00000382363	ENSG00000099999	34	RNF215	protein_coding	22	0.3068	0.3499	0.3432	0.3171	0.3338	0.3491	2.56309	2.75286	2.72493	2.48199	2.55605	2.62071
67ENST00000402286	ENST00000402286;ENST00000434642;ENST00000401751;ENST00000539629	ENSG00000100012	46	SEC14L3	protein_coding	22	0.3314	0.3253	0.3433	0.3509	0.3132	0.336	1.75891	1.73249	1.81	1.85789	1.69371	1.79511
67ENST00000402849	ENST00000402849	ENSG00000100028	16	SNRPD3	protein_coding	22	0.3025	0.2357	0.4618	0.3129	0.2184	0.4687	9.60884	9.24847	10.219	9.46616	8.94744	10.0493
67ENST00000544786	ENST00000544786	ENSG00000100030	27	MAPK1	protein_coding	22	0.3345	0.26	0.4054	0.3591	0.2975	0.3434	9.41139	9.04778	9.68868	9.46042	9.18927	9.396
67ENST00000407817	ENST00000407817	ENSG00000185339	45	TCN2	protein_coding	22	0.3499	0.3138	0.3363	0.3429	0.3151	0.3419	2.33064	2.17387	2.27362	2.24941	2.12751	2.24529
67ENST00000215855	ENST00000215855	ENSG00000100053	25	CRYBB3	protein_coding	22	0.367	0.3325	0.3005	0.3674	0.3476	0.2851	2.60773	2.46535	2.31939	2.66256	2.58279	2.29663
67ENST00000397641	ENST00000397641	ENSG00000133422	101	MORC2	protein_coding	22	0.1108	0.199	0.6902	0.0873	0.1972	0.7156	3.34952	4.19367	5.98816	3.4042	4.58014	6.43985
67ENST00000215882	ENST00000215882;ENST00000470922	ENSG00000100075	20	SLC25A1	protein_coding	22	0.3575	0.3323	0.3102	0.4203	0.2736	0.3061	7.64521	7.53939	7.44019	8.05948	7.4402	7.60223
67ENST00000215885	ENST00000215885	ENSG00000100078	44	PLA2G3	protein_coding	22	0.3335	0.3397	0.3268	0.3663	0.3246	0.3091	2.1764	2.20322	2.14725	2.262	2.08753	2.01708
67ENST00000215886	ENST00000215886	ENSG00000100079	18	LGALS2	protein_coding	22	0.3098	0.3575	0.3327	0.3333	0.3399	0.3268	1.71669	1.92327	1.8197	1.7533	1.7815	1.725
67ENST00000403251	ENST00000403251	ENSG00000241360	10	PDXP	protein_coding	22	0.4715	0.3863	0.1422	0.5683	0.3133	0.1184	6.40374	6.11617	4.67493	7.40313	6.54389	5.13992
67ENST00000215906	ENST00000215906	ENSG00000128203	36	ASPHD2	protein_coding	22	0.3114	0.3525	0.3361	0.3066	0.3397	0.3537	2.52592	2.70463	2.63591	2.55737	2.70531	2.76365
67ENST00000215909	ENST00000215909	ENSG00000100097	21	LGALS1	protein_coding	22	0.3238	0.3218	0.3545	0.3093	0.2726	0.418	7.00893	7.0001	7.13971	6.95114	6.76898	7.3857
67ENST00000487265	ENST00000487265	ENSG00000100100	19	PIK3IP1	protein_coding	22	0.1762	0.2004	0.6233	0.2785	0.3394	0.3821	6.30594	6.49178	8.12862	2.53893	2.82402	2.99493
67ENST00000215917	ENST00000215917	ENSG00000100104	36	SRRD	protein_coding	22	0.4041	0.3892	0.2067	0.4036	0.3931	0.2032	6.27499	6.22089	5.30753	6.55559	6.51763	5.5656
67ENST00000351933	ENST00000351933	ENSG00000100105	34	PATZ1	protein_coding	22	0.2553	0.3421	0.4026	0.2197	0.3837	0.3966	7.24171	7.66408	7.89923	6.84193	7.64662	7.69431
67ENST00000215939	ENST00000215939	ENSG00000100122	32	CRYBB1	protein_coding	22	0.3474	0.3308	0.3218	0.3502	0.3397	0.3102	2.47945	2.40907	2.36901	2.48265	2.43882	2.30777
67ENST00000424350	ENST00000424350	ENSG00000100124	19	ANKRD54	protein_coding	22	0.2548	0.3236	0.4217	0.2759	0.2583	0.4658	6.12028	6.46517	6.84711	6.18022	6.08539	6.93607
67ENST00000402458	ENST00000402458	ENSG00000100138	8	NHP2L1	protein_coding	22	0.3151	0.4032	0.2817	0.3576	0.3481	0.2943	10.8434	11.1992	10.682	11.1296	11.0906	10.8488
67ENST00000424008	ENST00000424008	ENSG00000100139	21	MICALL1	protein_coding	22	0.2346	0.4709	0.2945	0.2275	0.4899	0.2826	6.93566	7.94064	7.26368	7.04075	8.14754	7.35363
67ENST00000404067	ENST00000404067	ENSG00000100162	26	CENPM	protein_coding	22	0.2652	0.4297	0.3051	0.3488	0.3371	0.3141	6.21296	6.90901	6.41498	6.69092	6.64141	6.53942
67ENST00000409006	ENST00000409006	ENSG00000100196	32	KDELR3	protein_coding	22	0.3538	0.3208	0.3254	0.3374	0.324	0.3387	2.00793	1.8669	1.88758	1.94365	1.88526	1.94916
67ENST00000396821	ENST00000396821;ENST00000381633	ENSG00000100201	119	DDX17	protein_coding	22	0.124	0.2904	0.5856	0.1098	0.293	0.5971	7.58332	8.81041	9.82234	7.42277	8.83858	9.86546
67ENST00000415483	ENST00000415483	ENSG00000100206	26	DMC1	protein_coding	22	0.8955	0.0507	0.0538	0.9114	0.0455	0.0431	6.09816	1.95564	2.04122	6.27971	1.95435	1.87856
67ENST00000216027	ENST00000216027	ENSG00000100209	38	HSCB	protein_coding	22	0.4537	0.2994	0.2469	0.4376	0.3052	0.2572	4.35641	3.7569	3.47879	4.16672	3.64653	3.39984
67ENST00000411557	ENST00000411557	ENSG00000100211	19	CBY1	protein_coding	22	0.4078	0.3378	0.2543	0.3752	0.3618	0.263	3.39724	3.12553	2.71606	3.08468	3.03244	2.57202
67ENST00000216034	ENST00000216034	ENSG00000100216	14	TOMM22	protein_coding	22	0.3706	0.4595	0.1698	0.4203	0.3522	0.2275	4.54407	4.8542	3.41802	4.62627	4.37119	3.74063
67ENST00000421213	ENST00000421213	ENSG00000100218	6	RTDR1	protein_coding	22	0.443	0.2898	0.2672	0.3962	0.3326	0.2713	2.47765	1.86544	1.74791	2.10427	1.85179	1.55798
67ENST00000405219	ENST00000405219	ENSG00000100219	29	XBP1	protein_coding	22	0.3434	0.2563	0.4003	0.3823	0.2301	0.3876	8.9842	8.56246	9.20537	9.16478	8.43243	9.18461
67ENST00000216038	ENST00000216038	ENSG00000100220	61	C22orf28	protein_coding	22	0.1649	0.1837	0.6515	0.1755	0.1585	0.666	4.12208	4.27791	6.10452	4.15985	4.01334	6.08439
67ENST00000545590	ENST00000545590	ENSG00000100221	20	JOSD1	protein_coding	22	0.224	0.6089	0.1671	0.2208	0.6133	0.1659	8.13607	9.57893	7.71365	8.13531	9.60923	7.72317
67ENST00000216044	ENST00000216044	ENSG00000100226	82	GTPBP1	protein_coding	22	0.1345	0.3335	0.5321	0.0987	0.328	0.5732	3.52779	4.83829	5.51234	3.29313	5.02542	5.8307
67ENST00000359139	ENST00000359139	ENSG00000100239	88	PPP6R2	protein_coding	22	0.2704	0.3625	0.3671	0.2604	0.365	0.3747	4.61277	5.03541	5.05383	4.7534	5.24047	5.27832
67ENST00000455125	ENST00000455125	ENSG00000100242	15	SUN2	protein_coding	22	0.1138	0.234	0.6521	0.0969	0.223	0.68	3.66772	4.70747	6.18591	3.5424	4.74433	6.35269
67ENST00000216068	ENST00000216068	ENSG00000100246	24	DNAL4	protein_coding	22	0.4065	0.3518	0.2417	0.4533	0.3157	0.231	3.36361	3.15492	2.61334	3.59864	3.07654	2.62613
67ENST00000216071	ENST00000216071	ENSG00000100249	14	C22orf31	protein_coding	22	0.349	0.3244	0.3267	0.3336	0.344	0.3224	1.7092	1.60385	1.614	1.73776	1.7819	1.68866
67ENST00000395733	ENST00000395733	ENSG00000100253	33	MIOX	protein_coding	22	0.4102	0.324	0.2658	0.3572	0.3417	0.3011	3.05692	2.71653	2.43056	2.82644	2.76264	2.58036
67ENST00000487499	ENST00000487499	ENSG00000100258	71	LMF2	protein_coding	22	0.2222	0.2793	0.4985	0.2222	0.2389	0.5389	4.44499	4.77535	5.61094	4.70262	4.80747	5.98071
67ENST00000216083	ENST00000216083	ENSG00000183741	38	CBX6	protein_coding	22	0.0602	0.2005	0.7393	0.0681	0.2101	0.7218	2.96072	4.69613	6.57853	3.50062	5.12638	6.90713
67ENST00000414672	ENST00000414672	ENSG00000100263	25	RHBDD3	protein_coding	22	0.3511	0.3672	0.2816	0.3798	0.3162	0.304	4.07048	4.13523	3.75234	4.32314	4.05889	4.00235
67ENST00000216099	ENST00000216099	ENSG00000243811	24	APOBEC3D	protein_coding	22	0.28	0.318	0.402	0.314	0.3316	0.3544	5.09138	5.2751	5.61315	5.13058	5.20892	5.30492
67ENST00000216101	ENST00000216101	ENSG00000100276	19	RASL10A	protein_coding	22	0.3736	0.358	0.2684	0.3894	0.328	0.2826	3.10419	3.04256	2.62734	3.14069	2.89292	2.67794
67ENST00000216106	ENST00000216106	ENSG00000100281	67	HMGXB4	protein_coding	22	0.2696	0.3309	0.3994	0.276	0.3892	0.3348	5.83771	6.13331	6.40464	5.91257	6.40852	6.19131
67ENST00000216115	ENST00000216115	ENSG00000100290	29	BIK	protein_coding	22	0.3175	0.3954	0.287	0.361	0.3674	0.2716	3.76194	4.07855	3.61628	4.36996	4.39545	3.95915
67ENST00000412893	ENST00000412893	ENSG00000100292	15	HMOX1	protein_coding	22	0.3339	0.3386	0.3275	0.3413	0.3389	0.3199	2.58092	2.60124	2.55335	2.59203	2.58185	2.49858
67ENST00000216121	ENST00000216121	ENSG00000184117	50	NIPSNAP1	protein_coding	22	0.2217	0.2286	0.5497	0.2113	0.207	0.5817	5.65921	5.70332	6.96947	5.67293	5.64377	7.13401
67ENST00000416905	ENST00000416905	ENSG00000100297	25	MCM5	protein_coding	22	0.1542	0.2128	0.633	0.1551	0.1856	0.6593	8.58656	9.05076	10.6239	8.57312	8.83248	10.6613
67ENST00000395619	ENST00000395619	ENSG00000100299	42	ARSA	protein_coding	22	0.2206	0.2522	0.5272	0.2062	0.2142	0.5796	2.64045	2.83405	3.89766	2.72085	2.7752	4.21156
67ENST00000216127	ENST00000216127	ENSG00000100302	16	RASD2	protein_coding	22	0.3379	0.3356	0.3265	0.3598	0.3169	0.3233	2.0935	2.08334	2.04399	2.10933	1.92625	1.95477
67ENST00000216129	ENST00000216129	ENSG00000100304	55	TTLL12	protein_coding	22	0.1255	0.2295	0.645	0.1134	0.2398	0.6468	7.05206	7.92358	9.41409	7.39828	8.47904	9.9105
67ENST00000434260	ENST00000434260	ENSG00000100307	14	CBX7	protein_coding	22	0.3233	0.3293	0.3474	0.2816	0.3321	0.3863	2.31609	2.34241	2.41954	2.26151	2.49937	2.71771
67ENST00000529621	ENST00000529621	ENSG00000100312	14	ACR	protein_coding	22	0.3091	0.3432	0.3477	0.3254	0.3539	0.3207	2.44944	2.60046	2.61939	2.60738	2.72862	2.58672
67ENST00000216144	ENST00000216144	ENSG00000100314	26	CABP7	protein_coding	22	0.3259	0.3207	0.3534	0.3363	0.3159	0.3479	2.13006	2.10673	2.24699	2.11878	2.02843	2.16775
67ENST00000216146	ENST00000216146	ENSG00000100316	5	RPL3	protein_coding	22	0.389	0.2946	0.3164	0.3789	0.2591	0.3619	11.3303	10.9293	11.0326	11.1955	10.6472	11.1293
67ENST00000406293	ENST00000406293	ENSG00000100321	10	SYNGR1	protein_coding	22	0.272	0.431	0.297	0.322	0.3787	0.2993	2.00521	2.66888	2.13181	2.28473	2.51867	2.17952
67ENST00000216160	ENST00000216160	ENSG00000100324	59	TAB1	protein_coding	22	0.2548	0.2793	0.4659	0.2732	0.2971	0.4297	2.68711	2.81931	3.55746	2.83334	2.95435	3.48644
67ENST00000381198	ENST00000381198	ENSG00000100341	42	PNPLA5	protein_coding	22	0.3446	0.3326	0.3228	0.335	0.3414	0.3236	2.09653	2.04554	2.00228	2.05784	2.08523	2.00781
67ENST00000216180	ENST00000216180	ENSG00000100344	48	PNPLA3	protein_coding	22	0.3323	0.342	0.3257	0.3248	0.3496	0.3257	2.06082	2.10264	2.03216	2.01946	2.12568	2.02352
67ENST00000401701	ENST00000401701	ENSG00000100345	21	MYH9	protein_coding	22	0.1126	0.2281	0.6593	0.1152	0.1957	0.6891	5.67356	6.69233	8.22361	5.74396	6.5088	8.32448
67ENST00000403313	ENST00000403313	ENSG00000100348	11	TXN2	protein_coding	22	0.4403	0.3646	0.1951	0.5066	0.2889	0.2045	7.95921	7.68705	6.78508	8.13157	7.32153	6.82285
67ENST00000216187	ENST00000216187	ENSG00000100350	40	FOXRED2	protein_coding	22	0.1002	0.3292	0.5707	0.0837	0.334	0.5823	5.04903	6.76557	7.55936	4.93579	6.93176	7.73367
67ENST00000426531	ENST00000426531	ENSG00000100353	18	EIF3D	protein_coding	22	0.2818	0.2014	0.5167	0.2616	0.1842	0.5542	9.5022	9.01747	10.3767	9.34312	8.8373	10.4265
67ENST00000537028	ENST00000537028	ENSG00000239900	44	ADSL	protein_coding	22	0.2502	0.2569	0.4929	0.2576	0.2197	0.5228	8.39874	8.43682	9.37674	8.48024	8.25065	9.50143
67ENST00000216211	ENST00000216211	ENSG00000100373	24	UPK3A	protein_coding	22	0.3533	0.3394	0.3073	0.3689	0.3287	0.3024	2.09752	2.03985	1.89659	2.16531	1.99919	1.87872
67ENST00000405548	ENST00000405548	ENSG00000100376	21	FAM118A	protein_coding	22	0.3962	0.2646	0.3393	0.468	0.2712	0.2608	4.9113	4.32872	4.68762	5.25182	4.46453	4.40846
67ENST00000445595	ENST00000445595	ENSG00000100385	11	IL2RB	protein_coding	22	0.3016	0.3781	0.3203	0.3117	0.3632	0.3251	2.55324	2.87944	2.63998	2.55843	2.77903	2.61915
67ENST00000216225	ENST00000216225	ENSG00000100387	24	RBX1	protein_coding	22	0.3694	0.3765	0.2541	0.3871	0.3228	0.2901	8.10269	8.12997	7.56247	8.13161	7.86937	7.71526
67ENST00000449635	ENST00000449635	ENSG00000100395	25	L3MBTL2	protein_coding	22	0.1263	0.235	0.6387	0.1154	0.1993	0.6853	4.69359	5.58911	7.03154	4.76741	5.55582	7.33738
67ENST00000216241	ENST00000216241	ENSG00000100399	49	CHADL	protein_coding	22	0.364	0.3187	0.3174	0.3787	0.3214	0.2999	2.96753	2.7757	2.76987	3.02958	2.79315	2.69321
67ENST00000216252	ENST00000216252	ENSG00000100410	12	PHF5A	protein_coding	22	0.3387	0.3917	0.2696	0.3783	0.3218	0.3	9.40206	9.61206	9.07326	9.6165	9.38309	9.28196
67ENST00000544234	ENST00000544234	ENSG00000100412	47	ACO2	protein_coding	22	0.4388	0.2859	0.2753	0.4271	0.2938	0.2791	9.09055	8.47252	8.41784	8.98707	8.44763	8.37342
67ENST00000216259	ENST00000216259	ENSG00000100417	46	PMM1	protein_coding	22	0.348	0.2954	0.3567	0.3729	0.2684	0.3587	4.40437	4.16786	4.43997	4.47015	3.99563	4.414
67ENST00000541677	ENST00000541677;ENST00000443629	ENSG00000100422	50	CERK	protein_coding	22	0.2988	0.5362	0.165	0.308	0.5121	0.1798	7.46146	8.30495	6.6045	7.18025	7.91384	6.40402
67ENST00000404760	ENST00000404760	ENSG00000100425	67	BRD1	protein_coding	22	0.3103	0.2915	0.3982	0.3154	0.2804	0.4042	4.21218	4.1218	4.57187	4.29225	4.12263	4.65018
67ENST00000216268	ENST00000216268	ENSG00000100426	51	ZBED4	protein_coding	22	0.1087	0.5141	0.3773	0.0871	0.5565	0.3564	4.83956	7.08155	6.63514	4.36406	7.03941	6.3967
67ENST00000216271	ENST00000216271	ENSG00000100429	97	HDAC10	protein_coding	22	0.2476	0.3093	0.4431	0.2541	0.2893	0.4566	3.38042	3.7014	4.22003	3.53944	3.72635	4.38503
67ENST00000216274	ENST00000216274	ENSG00000129465	71	RIPK3	protein_coding	14	0.3252	0.3436	0.3312	0.3355	0.3412	0.3233	1.96743	2.04703	1.99378	1.99542	2.02004	1.94203
67ENST00000392990	ENST00000392990;ENST00000546064	ENSG00000090060	75	PAPOLA	protein_coding	14	0.3141	0.3823	0.3036	0.3141	0.4389	0.2471	8.43775	8.72136	8.38852	8.50386	8.98647	8.15759
67ENST00000555049	ENST00000555049	ENSG00000090061	50	CCNK	protein_coding	14	0.3976	0.2512	0.3513	0.4049	0.3554	0.2398	7.45217	6.78964	7.27369	7.57403	7.38586	6.81818
67ENST00000554401	ENST00000554401;ENST00000441629	ENSG00000080824	11	HSP90AA1	protein_coding	14	0.1924	0.2925	0.5151	0.2026	0.2879	0.5095	9.08321	9.6878	10.5039	9.3201	9.8265	10.6503
67ENST00000556572	ENST00000556572	ENSG00000087303	65	NID2	protein_coding	14	0.383	0.3207	0.2964	0.3782	0.3295	0.2923	2.17123	1.91504	1.80138	2.19597	1.99677	1.82399
67ENST00000560417	ENST00000560417	ENSG00000075413	23	MARK3	protein_coding	14	0.4806	0.2527	0.2666	0.5072	0.2815	0.2113	8.61566	7.68834	7.76543	8.84493	7.99516	7.58152
67ENST00000216294	ENST00000216294	ENSG00000023608	49	SNAPC1	protein_coding	14	0.4248	0.2484	0.3268	0.4258	0.265	0.3092	2.91381	2.13965	2.5351	3.15788	2.47332	2.69604
67ENST00000538230	ENST00000538230	ENSG00000092201	36	SUPT16H	protein_coding	14	0.1115	0.1642	0.7242	0.1074	0.1755	0.7171	5.77729	6.33536	8.47612	5.78955	6.49725	8.52838
67ENST00000542041	ENST00000542041	ENSG00000100439	6	ABHD4	protein_coding	14	0.3219	0.3469	0.3312	0.3465	0.3553	0.2982	2.19435	2.30251	2.2357	2.41841	2.45472	2.2022
67ENST00000396062	ENST00000396062	ENSG00000100442	32	FKBP3	protein_coding	14	0.4583	0.166	0.3757	0.5133	0.2251	0.2616	5.26655	3.80127	4.98009	5.21337	4.02426	4.241
67ENST00000216336	ENST00000216336	ENSG00000100448	23	CTSG	protein_coding	14	0.3597	0.2996	0.3407	0.3377	0.3254	0.3369	2.45468	2.19069	2.37618	2.31216	2.25864	2.3088
67ENST00000557220	ENST00000557220;ENST00000382547	ENSG00000100450	20	GZMH	protein_coding	14	0.3407	0.3294	0.3299	0.3112	0.339	0.3498	2.69208	2.6434	2.64538	2.52876	2.65184	2.69718
67ENST00000216341	ENST00000216341;ENST00000382542;ENST00000382540	ENSG00000100453	31	GZMB	protein_coding	14	0.3457	0.3289	0.3253	0.365	0.3137	0.3213	2.66314	2.59117	2.57546	2.69878	2.48004	2.51491
67ENST00000555530	ENST00000555530	ENSG00000100462	28	PRMT5	protein_coding	14	0.274	0.2105	0.5155	0.2843	0.2032	0.5125	9.64139	9.26117	10.5533	9.90709	9.42255	10.7569
67ENST00000556908	ENST00000556908	ENSG00000100473	26	COCH	protein_coding	14	0.6752	0.1153	0.2095	0.7439	0.1081	0.148	4.94786	2.39769	3.25978	5.34112	2.55816	3.01148
67ENST00000556232	ENST00000556232	ENSG00000100478	5	AP4S1	protein_coding	14	0.6804	0.2086	0.111	0.659	0.2381	0.1028	7.88397	6.17836	5.26878	7.96915	6.50063	5.28933
67ENST00000554396	ENST00000554396	ENSG00000100479	81	POLE2	protein_coding	14	0.7639	0.096	0.1401	0.7762	0.1025	0.1212	7.10492	4.11257	4.65776	7.23773	4.31743	4.55885
67ENST00000216373	ENST00000216373	ENSG00000100485	110	SOS2	protein_coding	14	0.367	0.4031	0.2299	0.4005	0.408	0.1915	5.25731	5.39266	4.58286	5.1717	5.19827	4.10744
67ENST00000525911	ENST00000525911	ENSG00000100490	10	CDKL1	protein_coding	14	0.3244	0.3841	0.2914	0.2917	0.3786	0.3297	3.19675	3.4405	3.04199	3.02781	3.40437	3.20465
67ENST00000532462	ENST00000532462	ENSG00000100504	77	PYGL	protein_coding	14	0.3327	0.3115	0.3558	0.3369	0.3001	0.363	1.97479	1.87956	2.07145	2.02992	1.86332	2.13745
67ENST00000216407	ENST00000216407	ENSG00000256075	8	RP11-81H14.3	pseudogene	12	0.3521	0.3232	0.3247	0.3394	0.3411	0.3194	1.60847	1.48482	1.49187	1.60982	1.61712	1.52226
67ENST00000554230	ENST00000554230	ENSG00000100522	14	GNPNAT1	protein_coding	14	0.3329	0.3316	0.3355	0.2955	0.3836	0.3209	6.11436	6.10891	6.12579	6.20536	6.58176	6.32398
67ENST00000543789	ENST00000543789	ENSG00000100526	64	CDKN3	protein_coding	14	0.6255	0.2715	0.1031	0.6555	0.2411	0.1034	8.66913	7.4649	6.06795	8.75262	7.30973	6.08867
67ENST00000553660	ENST00000553660	ENSG00000100528	30	CNIH	protein_coding	14	0.5362	0.244	0.2198	0.5402	0.222	0.2378	8.76943	7.63358	7.48257	8.67185	7.38913	7.48822
67ENST00000557317	ENST00000557317	ENSG00000100532	17	CGRRF1	protein_coding	14	0.5162	0.2641	0.2196	0.4767	0.2751	0.2482	3.50852	2.54178	2.27552	3.16586	2.37285	2.22421
67ENST00000555723	ENST00000555723	ENSG00000100554	26	ATP6V1D	protein_coding	14	0.389	0.2395	0.3715	0.4955	0.195	0.3095	5.19813	4.49818	5.13148	5.63408	4.28883	4.95523
67ENST00000216445	ENST00000216445	ENSG00000100557	49	C14orf105	protein_coding	14	0.3452	0.3258	0.329	0.3343	0.3339	0.3318	1.76053	1.677	1.69087	1.72347	1.7216	1.71255
67ENST00000554395	ENST00000554395	ENSG00000100558	17	PLEK2	protein_coding	14	0.3377	0.3637	0.2986	0.3627	0.3333	0.3041	1.93221	2.03955	1.75494	1.98089	1.85901	1.72674
67ENST00000555189	ENST00000555189	ENSG00000100565	12	C14orf166B	protein_coding	14	0.3513	0.3317	0.3169	0.356	0.3359	0.308	2.28532	2.20269	2.13684	2.23292	2.14898	2.02404
67ENST00000558987	ENST00000558987	ENSG00000100564	6	PIGH	protein_coding	14	0.6555	0.1982	0.1463	0.7873	0.1062	0.1065	4.68521	2.95946	2.52106	5.54123	2.65092	2.6558
67ENST00000557508	ENST00000557508	ENSG00000100567	40	PSMA3	protein_coding	14	0.469	0.1184	0.4127	0.4114	0.1384	0.4502	6.98302	4.99667	6.79846	6.55002	4.97792	6.68022
67ENST00000554636	ENST00000554636	ENSG00000100568	6	VTI1B	protein_coding	14	0.6295	0.3407	0.0299	0.6895	0.287	0.0235	7.08006	6.19423	2.68221	7.6008	6.33612	2.72845
67ENST00000555097	ENST00000555097	ENSG00000100575	9	TIMM9	protein_coding	14	0.6929	0.2433	0.0638	0.6866	0.2213	0.0921	8.04313	6.53317	4.60227	8.23662	6.60345	5.33841
67ENST00000557053	ENST00000557053	ENSG00000100577	28	GSTZ1	protein_coding	14	0.2761	0.2832	0.4407	0.2129	0.229	0.5581	3.14045	3.17687	3.8148	2.65798	2.76373	4.04856
67ENST00000216468	ENST00000216468	ENSG00000100580	37	TMED8	protein_coding	14	0.0414	0.4784	0.4802	0.0528	0.4591	0.488	3.80659	7.33531	7.34069	3.99991	7.12005	7.20809
67ENST00000216471	ENST00000216471	ENSG00000100583	22	SAMD15	protein_coding	14	0.3618	0.3193	0.3189	0.3532	0.3202	0.3266	2.24836	2.06825	2.0663	2.00981	1.8683	1.89659
67ENST00000535854	ENST00000535854	ENSG00000100591	40	AHSA1	protein_coding	14	0.2232	0.2152	0.5616	0.2418	0.1986	0.5596	7.60976	7.55742	8.9409	7.82178	7.53802	9.03227
67ENST00000429906	ENST00000429906	ENSG00000100593	36	ISM2	protein_coding	14	0.3152	0.3419	0.3429	0.3302	0.3428	0.327	2.10314	2.22028	2.22441	2.25197	2.30581	2.23754
67ENST00000216484	ENST00000216484	ENSG00000100596	72	SPTLC2	protein_coding	14	0.1302	0.1924	0.6774	0.1343	0.2071	0.6586	3.55264	4.11635	5.93191	3.64851	4.27263	5.94189
67ENST00000428147	ENST00000428147	ENSG00000100599	68	RIN3	protein_coding	14	0.3118	0.3506	0.3376	0.2773	0.4015	0.3212	2.76511	2.93457	2.87995	2.80944	3.34359	3.02164
67ENST00000216489	ENST00000216489	ENSG00000100601	48	ALKBH1	protein_coding	14	0.3892	0.1765	0.4343	0.4952	0.1921	0.3127	4.58136	3.44029	4.73938	5.05229	3.68615	4.38904
67ENST00000216492	ENST00000216492	ENSG00000100604	52	CHGA	protein_coding	14	0.3232	0.3484	0.3284	0.3383	0.3392	0.3224	1.84562	1.95398	1.86856	1.87591	1.87975	1.80627
67ENST00000554101	ENST00000554101	ENSG00000100612	37	DHRS7	protein_coding	14	0.3067	0.2226	0.4708	0.375	0.2131	0.412	6.50439	6.04214	7.12281	6.39675	5.58137	6.53261
67ENST00000554079	ENST00000554079	ENSG00000100625	9	SIX4	protein_coding	14	0.1424	0.6586	0.199	0.1696	0.6104	0.22	3.08149	5.29086	3.56444	3.80455	5.65184	4.17968
67ENST00000554728	ENST00000554728	ENSG00000100629	16	CEP128	protein_coding	14	0.9374	0.0356	0.027	0.9419	0.033	0.025	7.94224	3.22282	2.82633	7.9784	3.14508	2.74346
67ENST00000557016	ENST00000557016	ENSG00000100632	18	ERH	protein_coding	14	0.3464	0.3631	0.2905	0.3594	0.3389	0.3017	9.58664	9.65494	9.33297	9.43954	9.35464	9.18664
67ENST00000216540	ENST00000216540	ENSG00000100652	44	SLC10A1	protein_coding	14	0.339	0.3352	0.3259	0.3404	0.3473	0.3122	2.12492	2.10876	2.06805	2.12802	2.157	2.00331
67ENST00000561325	ENST00000561325	ENSG00000100664	16	EIF5	protein_coding	14	0.2357	0.3339	0.4304	0.2502	0.3859	0.3639	8.35504	8.85738	9.2239	8.7121	9.33723	9.25283
67ENST00000533541	ENST00000533541	ENSG00000100678	30	SLC8A3	protein_coding	14	0.3304	0.3457	0.324	0.3573	0.327	0.3157	2.11795	2.18335	2.08983	2.23618	2.10804	2.05757
67ENST00000311141	ENST00000311141	ENSG00000100711	31	ZFYVE21	protein_coding	14	0.487	0.3191	0.1939	0.543	0.2719	0.1851	6.79407	6.18394	5.46534	7.45442	6.45667	5.90169
67ENST00000555252	ENST00000555252	ENSG00000100714	42	MTHFD1	protein_coding	14	0.1822	0.1183	0.6995	0.1881	0.1171	0.6948	6.90704	6.28345	8.8477	6.93564	6.25162	8.82065
67ENST00000216629	ENST00000216629	ENSG00000100739	19	BDKRB1	protein_coding	14	0.3114	0.3412	0.3473	0.2923	0.371	0.3367	1.88775	2.01951	2.04507	1.80174	2.14584	2.00563
67ENST00000557222	ENST00000557222	ENSG00000100749	25	VRK1	protein_coding	14	0.7985	0.082	0.1195	0.8007	0.0924	0.1069	10.7462	7.46261	8.00625	10.7656	7.65035	7.86112
67ENST00000394134	ENST00000394134	ENSG00000100767	11	PAPLN	protein_coding	14	0.3518	0.3415	0.3068	0.375	0.3346	0.2904	2.9106	2.86774	2.71326	3.09113	2.92685	2.72265
67ENST00000553681	ENST00000553681	ENSG00000100823	22	APEX1	protein_coding	14	0.3437	0.1989	0.4574	0.3311	0.1877	0.4811	9.34131	8.55238	9.7535	9.30266	8.48408	9.84174
67ENST00000216727	ENST00000216727	ENSG00000100836	9	PABPN1	protein_coding	14	0.308	0.3689	0.3231	0.2859	0.3493	0.3648	8.81976	9.08005	8.88902	8.75814	9.04749	9.11001
67ENST00000429593	ENST00000429593	ENSG00000100842	38	EFS	protein_coding	14	0.3533	0.3412	0.3055	0.3646	0.3202	0.3153	2.50587	2.45583	2.29636	2.59951	2.41206	2.38983
67ENST00000556611	ENST00000556611;ENST00000539826	ENSG00000100852	18	ARHGAP5	protein_coding	14	0.5388	0.3739	0.0873	0.5238	0.391	0.0852	7.86861	7.34141	5.24355	8.02131	7.59953	5.40034
67ENST00000541568	ENST00000541568	ENSG00000100865	15	CINP	protein_coding	14	0.2663	0.2451	0.4886	0.3064	0.2444	0.4492	5.8348	5.71481	6.71019	5.96634	5.64052	6.51859
67ENST00000560761	ENST00000560761	ENSG00000100884	20	CPNE6	protein_coding	14	0.3668	0.3254	0.3078	0.3805	0.3226	0.2968	3.29276	3.12009	3.0396	3.43869	3.2005	3.0803
67ENST00000216780	ENST00000216780	ENSG00000100889	68	PCK2	protein_coding	14	0.2843	0.2694	0.4463	0.3085	0.2625	0.429	3.65804	3.58081	4.30892	3.92794	3.69477	4.40356
67ENST00000557389	ENST00000557389	ENSG00000100906	31	NFKBIA	protein_coding	14	0.4681	0.2647	0.2672	0.5081	0.2508	0.2411	9.75979	8.93728	8.95111	8.75912	7.74027	7.68363
67ENST00000560403	ENST00000560403	ENSG00000100908	34	FAM158A	protein_coding	14	0.4082	0.3549	0.2369	0.4399	0.3126	0.2475	4.53535	4.33353	3.75021	4.8022	4.30935	3.97249
67ENST00000559613	ENST00000559613	ENSG00000100911	5	PSME2	protein_coding	14	0.4628	0.4833	0.0539	0.4761	0.4821	0.0418	6.01032	6.0726	2.90811	6.31394	6.33195	2.80591
67ENST00000551774	ENST00000551774	ENSG00000100916	26	BRMS1L	protein_coding	14	0.4218	0.2422	0.3359	0.4196	0.2501	0.3303	3.41265	2.61235	3.0841	3.55127	2.80481	3.20586
67ENST00000553331	ENST00000553331	ENSG00000100941	29	PNN	protein_coding	14	0.5082	0.2683	0.2235	0.4217	0.4128	0.1655	5.63393	4.7124	4.44853	5.30388	5.27281	3.95436
67ENST00000560521	ENST00000560521;ENST00000560243	ENSG00000100949	30	RABGGTA	protein_coding	14	0.4146	0.233	0.3523	0.4183	0.2181	0.3637	5.19459	4.36326	4.95975	5.57125	4.63152	5.36947
67ENST00000395955	ENST00000395955	ENSG00000019186	54	CYP24A1	protein_coding	20	0.3417	0.338	0.3203	0.3354	0.3375	0.3271	1.72913	1.71316	1.63564	1.72897	1.73802	1.69315
67ENST00000431048	ENST00000431048	ENSG00000132670	18	PTPRA	protein_coding	20	0.4981	0.3038	0.1981	0.5164	0.3221	0.1615	10.3269	9.61369	8.9965	10.5685	9.88739	8.8916
67ENST00000350991	ENST00000350991	ENSG00000088833	34	NSFL1C	protein_coding	20	0.2737	0.1803	0.5461	0.2675	0.1601	0.5724	7.57196	6.96956	8.56863	7.67097	6.93039	8.7687
67ENST00000371516	ENST00000371516	ENSG00000020256	32	ZFP64	protein_coding	20	0.3122	0.3373	0.3505	0.3387	0.3693	0.2921	6.20314	6.31497	6.37004	6.68543	6.81028	6.47192
67ENST00000344103	ENST00000344103	ENSG00000089012	21	SIRPG	protein_coding	20	0.3125	0.2747	0.4128	0.3266	0.3012	0.3723	2.13011	1.94441	2.53175	2.06828	1.95154	2.25731
67ENST00000451957	ENST00000451957	ENSG00000100983	33	GSS	protein_coding	20	0.1625	0.1742	0.6632	0.1567	0.1371	0.7062	6.92341	7.02345	8.95206	6.86411	6.67165	9.03666
67ENST00000216962	ENST00000216962	ENSG00000100994	95	PYGB	protein_coding	20	0.0826	0.1758	0.7417	0.0566	0.1308	0.8126	3.70123	4.79089	6.86809	3.52756	4.73741	7.37219
67ENST00000216968	ENST00000216968	ENSG00000101000	32	PROCR	protein_coding	20	0.3482	0.329	0.3228	0.3268	0.3325	0.3407	1.88937	1.80744	1.78016	1.78404	1.80899	1.84413
67ENST00000217026	ENST00000217026	ENSG00000101057	61	MYBL2	protein_coding	20	0.4612	0.3768	0.162	0.4845	0.3593	0.1562	11.79	11.4985	10.2804	11.9661	11.5345	10.3329
67ENST00000217043	ENST00000217043	ENSG00000101074	26	R3HDML	protein_coding	20	0.3424	0.3302	0.3275	0.3419	0.3473	0.3108	1.94211	1.88989	1.87793	1.91877	1.94111	1.78107
67ENST00000217074	ENST00000217074	ENSG00000101104	33	PABPC1L	protein_coding	20	0.3764	0.389	0.2346	0.3702	0.4001	0.2297	3.43769	3.48517	2.75527	3.56178	3.67372	2.87312
67ENST00000371539	ENST00000371539	ENSG00000101115	12	SALL4	protein_coding	20	0.3538	0.3562	0.29	0.3275	0.3604	0.3121	2.42326	2.43319	2.13654	2.25097	2.38931	2.18151
67ENST00000415828	ENST00000415828	ENSG00000101138	16	CSTF1	protein_coding	20	0.4046	0.202	0.3934	0.4861	0.2131	0.3008	7.57631	6.57446	7.53609	7.79591	6.60609	7.1033
67ENST00000348257	ENST00000348257	ENSG00000101150	29	TPD52L2	protein_coding	20	0.1857	0.3995	0.4148	0.2116	0.3464	0.442	6.4461	7.55163	7.60591	6.69475	7.40612	7.75743
67ENST00000217131	ENST00000217131	ENSG00000101160	33	CTSZ	protein_coding	20	0.3689	0.3212	0.3099	0.3734	0.3091	0.3175	2.83266	2.63274	2.58083	2.85936	2.58631	2.62519
67ENST00000217133	ENST00000217133	ENSG00000101162	25	TUBB1	protein_coding	20	0.325	0.3345	0.3405	0.3177	0.3338	0.3484	1.70674	1.74848	1.77402	1.68781	1.7591	1.82096
67ENST00000451793	ENST00000451793	ENSG00000101187	18	SLCO4A1	protein_coding	20	0.2484	0.1633	0.5882	0.2608	0.1573	0.5819	6.64288	6.03788	7.88641	7.0027	6.27371	8.16053
67ENST00000335351	ENST00000335351	ENSG00000101190	38	TCFL5	protein_coding	20	0.495	0.4188	0.0862	0.5105	0.4045	0.085	8.10143	7.86013	5.57974	8.25783	7.92192	5.67103
67ENST00000395306	ENST00000395306	ENSG00000101197	13	BIRC7	protein_coding	20	0.3507	0.3471	0.3023	0.3592	0.3417	0.2991	2.57114	2.55626	2.35695	2.58358	2.51125	2.31948
67ENST00000449731	ENST00000449731	ENSG00000185019	9	UBOX5	protein_coding	20	0.2873	0.2789	0.4338	0.4492	0.2045	0.3463	4.38427	4.34136	4.97876	5.2227	4.08735	4.84754
67ENST00000298049	ENST00000298049	ENSG00000101210	38	EEF1A2	protein_coding	20	0.3217	0.3562	0.3221	0.3573	0.3374	0.3053	2.18474	2.33142	2.18634	2.29962	2.21689	2.07283
67ENST00000542869	ENST00000542869	ENSG00000101213	26	PTK6	protein_coding	20	0.3476	0.3482	0.3042	0.359	0.3291	0.3119	2.80734	2.80957	2.61486	2.8522	2.72675	2.64943
67ENST00000217188	ENST00000217188	ENSG00000125508	36	SRMS	protein_coding	20	0.3319	0.3561	0.3119	0.343	0.3337	0.3233	2.21784	2.31938	2.12829	2.27879	2.23928	2.19361
67ENST00000379765	ENST00000379765	ENSG00000101220	18	C20orf27	protein_coding	20	0.4546	0.4235	0.122	0.5447	0.3334	0.1219	9.33248	9.23017	7.43429	10.1216	9.41313	7.96199
67ENST00000324228	ENST00000324228	ENSG00000101246	33	ARFRP1	protein_coding	20	0.1895	0.2982	0.5123	0.1918	0.229	0.5793	4.52546	5.17949	5.96035	4.65252	4.90805	6.24723
67ENST00000217233	ENST00000217233	ENSG00000101255	50	TRIB3	protein_coding	20	0.2962	0.4147	0.2891	0.2919	0.3996	0.3084	5.12147	5.60665	5.08622	5.50817	5.96133	5.58757
67ENST00000349736	ENST00000349736	ENSG00000101266	7	CSNK2A1	protein_coding	20	0.2033	0.2689	0.5277	0.1243	0.3134	0.5623	5.87537	6.27869	7.25118	5.56145	6.89588	7.73914
67ENST00000402914	ENST00000402914	ENSG00000172264	74	MACROD2	protein_coding	20	0.2065	0.7169	0.0765	0.1778	0.6966	0.1256	5.09645	6.89193	3.66407	3.4431	5.41278	2.9408
67ENST00000381944	ENST00000381944	ENSG00000101276	33	SLC52A3	protein_coding	20	0.3484	0.3106	0.3411	0.3384	0.3373	0.3243	2.28405	2.11838	2.25357	2.25986	2.25499	2.19807
67ENST00000400634	ENST00000400634	ENSG00000101282	12	RSPO4	protein_coding	20	0.315	0.3755	0.3094	0.3063	0.3759	0.3178	2.32211	2.57559	2.29613	2.25677	2.55205	2.3098
67ENST00000217270	ENST00000217270	ENSG00000101292	10	PROKR2	protein_coding	20	0.3818	0.3345	0.2837	0.4299	0.3356	0.2346	2.12216	1.93161	1.69357	2.59087	2.23362	1.71699
67ENST00000339538	ENST00000339538	ENSG00000101311	54	FERMT1	protein_coding	20	0.3193	0.3592	0.3215	0.3236	0.3372	0.3392	1.81831	1.98806	1.82805	1.86346	1.92306	1.93173
67ENST00000217299	ENST00000217299	ENSG00000101321	27	XKR7	protein_coding	20	0.3403	0.3395	0.3201	0.3368	0.339	0.3242	2.49643	2.49294	2.40811	2.46945	2.47865	2.41448
67ENST00000217305	ENST00000217305	ENSG00000101327	24	PDYN	protein_coding	20	0.3144	0.3612	0.3244	0.3357	0.33	0.3343	1.69806	1.89836	1.74353	1.75335	1.72895	1.74756
67ENST00000421148	ENST00000421148	ENSG00000101337	46	TM9SF4	protein_coding	20	0.2021	0.2592	0.5387	0.1936	0.2403	0.5661	7.47525	7.83452	8.88986	7.45926	7.77082	9.00687
67ENST00000436941	ENST00000436941	ENSG00000101342	7	C20orf118	protein_coding	20	0.3197	0.4464	0.234	0.2925	0.4944	0.2131	2.71471	3.19631	2.26442	2.82362	3.58111	2.36676
67ENST00000422138	ENST00000422138	ENSG00000101353	21	C20orf132	protein_coding	20	0.4466	0.3276	0.2259	0.4413	0.3173	0.2413	4.07649	3.62947	3.09313	3.94331	3.46734	3.07255
67ENST00000217381	ENST00000217381	ENSG00000101400	41	SNTA1	protein_coding	20	0.528	0.3003	0.1717	0.6023	0.2482	0.1496	6.62457	5.81026	5.00412	6.72313	5.44387	4.71331
67ENST00000217386	ENST00000217386	ENSG00000101405	12	OXT	protein_coding	20	0.3259	0.3319	0.3421	0.3828	0.2885	0.3287	2.333	2.3592	2.40302	2.62424	2.21592	2.40445
67ENST00000409299	ENST00000409299	ENSG00000101417	28	PXMP4	protein_coding	20	0.331	0.3015	0.3675	0.3702	0.2901	0.3397	4.84252	4.70771	4.99326	4.93899	4.58724	4.81524
67ENST00000217402	ENST00000217402	ENSG00000101421	17	CHMP4B	protein_coding	20	0.2666	0.3855	0.3479	0.3152	0.3134	0.3714	6.37943	6.91183	6.76372	6.45679	6.44827	6.69323
67ENST00000538599	ENST00000538599	ENSG00000129988	54	LBP	protein_coding	20	0.3453	0.337	0.3177	0.3468	0.345	0.3082	2.01506	1.9802	1.89489	2.01841	2.01077	1.84795
67ENST00000217420	ENST00000217420	ENSG00000101438	14	SLC32A1	protein_coding	20	0.3068	0.316	0.3772	0.3503	0.2984	0.3513	2.19154	2.23407	2.48935	2.35928	2.12823	2.36367
67ENST00000217423	ENST00000217423	ENSG00000101441	9	CST4	protein_coding	20	0.2872	0.3874	0.3254	0.3289	0.3478	0.3234	2.41802	2.8498	2.59804	2.5949	2.67558	2.57054
67ENST00000339946	ENST00000339946	ENSG00000101443	12	WFDC2	protein_coding	20	0.4074	0.3014	0.2912	0.3308	0.3266	0.3426	2.87637	2.44159	2.39211	2.53941	2.52067	2.58969
67ENST00000217426	ENST00000217426	ENSG00000101444	37	AHCY	protein_coding	20	0.2462	0.218	0.5358	0.1809	0.158	0.6611	8.56756	8.39155	9.68914	8.06183	7.86667	9.93165
67ENST00000217428	ENST00000217428	ENSG00000101446	19	SPINT3	protein_coding	20	0.3569	0.3296	0.3135	0.3285	0.3253	0.3462	1.98001	1.86545	1.793	1.80663	1.79251	1.88216
67ENST00000424027	ENST00000424027	ENSG00000101447	30	FAM83D	protein_coding	20	0.3615	0.269	0.3695	0.3462	0.2731	0.3807	5.11342	4.68738	5.14512	4.90726	4.5654	5.04456
67ENST00000438215	ENST00000438215	ENSG00000101464	18	PIGU	protein_coding	20	0.2684	0.178	0.5536	0.259	0.175	0.566	8.02975	7.43705	9.07396	8.07753	7.51162	9.20536
67ENST00000487205	ENST00000487205	ENSG00000101473	20	ACOT8	protein_coding	20	0.2986	0.3355	0.3658	0.3554	0.2596	0.3849	6.25692	6.42492	6.54975	6.44146	5.98824	6.55649
67ENST00000451442	ENST00000451442	ENSG00000101474	47	C20orf3	protein_coding	20	0.1335	0.1271	0.7393	0.1424	0.1637	0.694	5.13735	5.06636	7.6064	5.07082	5.27227	7.35624
67ENST00000540155	ENST00000540155	ENSG00000091164	62	TXNL1	protein_coding	18	0.4638	0.2463	0.2899	0.5022	0.2324	0.2653	5.868	4.95468	5.19007	6.05925	4.94786	5.13877
67ENST00000536605	ENST00000536605	ENSG00000101608	9	MYL12A	protein_coding	18	0.3023	0.1935	0.5042	0.3637	0.215	0.4213	2.63946	1.99548	3.37755	2.97099	2.21283	3.18326
67ENST00000217740	ENST00000217740	ENSG00000101695	39	RNF125	protein_coding	18	0.3173	0.3133	0.3695	0.2986	0.3923	0.3091	2.9695	2.95129	3.18919	2.46404	2.85792	2.5143
67ENST00000406285	ENST00000406285	ENSG00000101751	43	POLI	protein_coding	18	0.7867	0.1406	0.0727	0.7504	0.1669	0.0827	6.11496	3.63099	2.67967	6.03026	3.86161	2.84802
67ENST00000372964	ENST00000372964	ENSG00000007952	23	NOX1	protein_coding	X	0.3213	0.3478	0.3309	0.3409	0.3534	0.3056	1.81628	1.93076	1.85905	1.87627	1.92826	1.71865
67ENST00000458014	ENST00000458014	ENSG00000006756	11	ARSD	protein_coding	X	0.4009	0.3281	0.271	0.4387	0.2768	0.2845	2.47973	2.19076	1.91478	2.65121	1.98703	2.02665
67ENST00000509462	ENST00000509462	ENSG00000085231	7	TAF9	protein_coding	5	0.552	0.3028	0.1453	0.5802	0.2753	0.1445	11.6205	10.754	9.69446	11.6932	10.6179	9.68799
67ENST00000444450	ENST00000444450	ENSG00000067829	34	IDH3G	protein_coding	X	0.3389	0.1859	0.4752	0.3353	0.158	0.5067	8.15735	7.29063	8.64502	8.19449	7.10919	8.79034
67ENST00000426203	ENST00000426203	ENSG00000007350	16	TKTL1	protein_coding	X	0.3362	0.3408	0.3231	0.3266	0.3548	0.3185	1.96964	1.98929	1.91239	1.94443	2.06389	1.90806
67ENST00000336249	ENST00000336249	ENSG00000077713	28	SLC25A43	protein_coding	X	0.3496	0.3396	0.3108	0.3552	0.3343	0.3105	2.3812	2.33947	2.21167	2.42115	2.33377	2.22715
67ENST00000217926	ENST00000217926	ENSG00000123569	16	H2BFWT	protein_coding	X	0.3311	0.3391	0.3298	0.3448	0.3193	0.3359	1.88142	1.91556	1.87555	1.95191	1.84082	1.91421
67ENST00000458383	ENST00000458383	ENSG00000101842	17	VSIG1	protein_coding	X	0.3174	0.3416	0.341	0.3431	0.3534	0.3036	1.68028	1.78626	1.78363	1.8856	1.92827	1.70927
67ENST00000372295	ENST00000372295	ENSG00000101843	7	PSMD10	protein_coding	X	0.3008	0.1732	0.5259	0.3129	0.1621	0.525	8.46204	7.66565	9.26794	8.24759	7.29884	8.99414
67ENST00000217961	ENST00000217961	ENSG00000101846	82	STS	protein_coding	X	0.2152	0.5949	0.1899	0.1652	0.6309	0.2038	7.47668	8.94347	7.29646	7.56426	9.49714	7.8672
67ENST00000424279	ENST00000424279	ENSG00000101849	62	TBL1X	protein_coding	X	0.1363	0.5671	0.2966	0.1508	0.5884	0.2607	4.41576	6.47224	5.53698	4.21069	6.17447	5.00007
67ENST00000535419	ENST00000535419	ENSG00000101856	20	PGRMC1	protein_coding	X	0.2732	0.2322	0.4945	0.3315	0.2266	0.4418	8.53514	8.30041	9.39101	8.59326	8.04464	9.00768
67ENST00000217999	ENST00000217999	ENSG00000101883	21	RHOXF1	protein_coding	X	0.3252	0.3626	0.3122	0.3493	0.321	0.3297	1.93814	2.09524	1.87901	2.04111	1.91907	1.95776
67ENST00000372103	ENST00000372103	ENSG00000101888	24	NXT2	protein_coding	X	0.4988	0.3978	0.1034	0.5086	0.3715	0.1198	6.96943	6.64297	4.69845	6.84582	6.39276	4.76014
67ENST00000218006	ENST00000218006	ENSG00000101890	100	GUCY2F	protein_coding	X	0.3393	0.3317	0.329	0.3422	0.3318	0.3259	1.92729	1.89488	1.88316	1.90641	1.86185	1.83601
67ENST00000539306	ENST00000539306	ENSG00000101892	38	ATP1B4	protein_coding	X	0.3347	0.3429	0.3224	0.3326	0.3397	0.3277	1.85066	1.88559	1.7968	1.80782	1.8386	1.78641
67ENST00000311912	ENST00000311912	ENSG00000101916	29	TLR8	protein_coding	X	0.3587	0.3377	0.3036	0.356	0.3336	0.3104	1.93125	1.84409	1.6908	1.82469	1.73118	1.62732
67ENST00000434224	ENST00000434224	ENSG00000101938	41	CHRDL1	protein_coding	X	0.3543	0.3249	0.3208	0.3348	0.3403	0.3249	1.84122	1.71625	1.69784	1.78221	1.80552	1.73891
67ENST00000376729	ENST00000376729	ENSG00000101940	49	WDR13	protein_coding	X	0.3154	0.3803	0.3043	0.3771	0.2844	0.3385	5.74224	6.01197	5.69032	5.99617	5.5888	5.84021
67ENST00000218068	ENST00000218068	ENSG00000101951	19	PAGE4	protein_coding	X	0.344	0.3405	0.3155	0.3774	0.2883	0.3343	1.73638	1.72166	1.61169	1.90299	1.51445	1.72828
67ENST00000443437	ENST00000443437	ENSG00000101958	58	GLRA2	protein_coding	X	0.3431	0.3335	0.3234	0.3302	0.3461	0.3237	1.7349	1.69376	1.6495	1.68266	1.75065	1.65383
67ENST00000354548	ENST00000354548	ENSG00000101972	131	STAG2	protein_coding	X	0.141	0.2543	0.6047	0.1393	0.2901	0.5706	4.35834	5.20964	6.45919	4.33563	5.39447	6.37027
67ENST00000394090	ENST00000394090	ENSG00000101981	29	F9	protein_coding	X	0.3449	0.3358	0.3193	0.337	0.3298	0.3332	1.80415	1.76545	1.69307	1.73913	1.70779	1.72238
67ENST00000218104	ENST00000218104	ENSG00000101986	38	ABCD1	protein_coding	X	0.35	0.3412	0.3088	0.3642	0.3119	0.3238	2.65979	2.62346	2.4793	2.65967	2.43612	2.49004
67ENST00000441294	ENST00000441294	ENSG00000085185	24	BCORL1	protein_coding	X	0.2008	0.3072	0.4919	0.1568	0.3929	0.4504	2.40205	3.0152	3.69442	2.33719	3.66262	3.85958
67ENST00000218172	ENST00000218172	ENSG00000102053	35	ZC3H12B	protein_coding	X	0.4022	0.3582	0.2396	0.3778	0.4254	0.1968	3.51805	3.35108	2.7707	3.79934	3.97081	2.85858
67ENST00000419374	ENST00000419374	ENSG00000102057	12	KCND1	protein_coding	X	0.3217	0.3921	0.2861	0.3652	0.3476	0.2872	2.37318	2.65869	2.20413	2.49643	2.42524	2.14987
67ENST00000339231	ENST00000339231	ENSG00000102078	35	SLC25A14	protein_coding	X	0.3552	0.2736	0.3712	0.3777	0.264	0.3583	3.19503	2.81889	3.25877	3.1771	2.66068	3.101
67ENST00000334557	ENST00000334557	ENSG00000102081	43	FMR1	protein_coding	X	0.3292	0.3373	0.3335	0.3526	0.3991	0.2483	5.30464	5.33964	5.32334	5.32851	5.50741	4.82269
67ENST00000456306	ENST00000456306	ENSG00000102103	15	PQBP1	protein_coding	X	0.2805	0.2549	0.4646	0.2864	0.2174	0.4962	7.38297	7.2451	8.11131	7.38986	6.99195	8.18237
67ENST00000218230	ENST00000218230	ENSG00000102109	22	PCSK1N	protein_coding	X	0.3622	0.3782	0.2596	0.375	0.3391	0.286	3.26285	3.32538	2.78224	3.19424	3.0491	2.80325
67ENST00000218249	ENST00000218249	ENSG00000102128	11	RAB40AL	protein_coding	X	0.3309	0.3445	0.3247	0.3206	0.3606	0.3188	2.78719	2.84525	2.75979	2.81488	2.98438	2.80683
67ENST00000535473	ENST00000535473	ENSG00000102195	12	GPR50	protein_coding	X	0.3238	0.3265	0.3497	0.3968	0.2952	0.308	1.86471	1.87654	1.97547	2.22151	1.79459	1.8558
67ENST00000424562	ENST00000424562	ENSG00000086758	15	HUWE1	protein_coding	X	0.1463	0.0768	0.7769	0.1132	0.0899	0.7969	6.56072	5.63172	8.97004	6.16013	5.82736	8.97573
67ENST00000218340	ENST00000218340	ENSG00000102218	28	RP2	protein_coding	X	0.2595	0.2262	0.5142	0.2432	0.244	0.5128	2.71322	2.51523	3.69982	2.48462	2.48952	3.5607
67ENST00000424392	ENST00000424392	ENSG00000102221	23	PHF16	protein_coding	X	0.2506	0.2726	0.4768	0.2296	0.3231	0.4473	4.75271	4.87368	5.68037	4.85339	5.34625	5.81534
67ENST00000377078	ENST00000377078	ENSG00000102226	46	USP11	protein_coding	X	0.129	0.1861	0.6849	0.113	0.1608	0.7262	6.42441	6.95323	8.83299	6.28562	6.79507	8.96996
67ENST00000425695	ENST00000425695	ENSG00000102241	22	HTATSF1	protein_coding	X	0.1145	0.1149	0.7706	0.144	0.1585	0.6975	2.87227	2.87712	5.62257	2.77589	2.9141	5.05189
67ENST00000377017	ENST00000377017	ENSG00000102265	25	TIMP1	protein_coding	X	0.3586	0.2994	0.342	0.4185	0.2731	0.3084	10.3223	10.0621	10.2542	10.3847	9.76887	9.94449
67ENST00000496835	ENST00000496835	ENSG00000102309	5	PIN4	protein_coding	X	0.6928	0.1398	0.1673	0.5946	0.2213	0.1841	5.06337	2.75474	3.01351	4.08027	2.65469	2.3886
67ENST00000218436	ENST00000218436	ENSG00000102313	93	ITIH6	protein_coding	X	0.3329	0.3333	0.3338	0.3362	0.3267	0.337	2.03289	2.03495	2.03686	2.08234	2.04095	2.08582
67ENST00000375062	ENST00000375062	ENSG00000102316	65	MAGED2	protein_coding	X	0.0834	0.0824	0.8342	0.0952	0.0737	0.8311	4.10114	4.08483	7.42433	4.21997	3.85067	7.34645
67ENST00000372926	ENST00000372926	ENSG00000102384	58	CENPI	protein_coding	X	0.5922	0.1568	0.251	0.6234	0.1654	0.2112	6.06848	4.15148	4.82996	5.99395	4.07944	4.4324
67ENST00000218516	ENST00000218516	ENSG00000102393	38	GLA	protein_coding	X	0.2217	0.1613	0.6169	0.2072	0.1655	0.6273	4.1581	3.69933	5.63428	3.7165	3.39298	5.31491
67ENST00000381946	ENST00000381946	ENSG00000075673	95	ATP12A	protein_coding	13	0.3363	0.3346	0.3291	0.326	0.3304	0.3436	1.79183	1.78463	1.76062	1.72191	1.74086	1.79759
67ENST00000487865	ENST00000487865	ENSG00000102471	36	NDFIP2	protein_coding	13	0.553	0.1584	0.2886	0.5273	0.2005	0.2722	4.83281	3.0293	3.8944	4.61997	3.22486	3.66631
67ENST00000218721	ENST00000218721;ENST00000398307	ENSG00000102539	24	MLNR	protein_coding	13	0.3295	0.3655	0.3049	0.3717	0.3257	0.3026	2.41237	2.56201	2.30044	2.64203	2.45141	2.34519
67ENST00000218758	ENST00000218758	ENSG00000102575	31	ACP5	protein_coding	19	0.3346	0.3412	0.3241	0.3382	0.3379	0.3239	2.11129	2.1393	2.06527	2.07621	2.07461	2.01357
67ENST00000426768	ENST00000426768	ENSG00000102606	12	ARHGEF7	protein_coding	13	0.4619	0.2428	0.2952	0.5525	0.2145	0.233	8.05264	7.12502	7.40681	8.07269	6.70764	6.8272
67ENST00000218867	ENST00000218867;ENST00000537476	ENSG00000102683	43	SGCG	protein_coding	13	0.3369	0.346	0.3171	0.3356	0.3434	0.321	1.86164	1.90047	1.77449	1.86469	1.89805	1.80079
67ENST00000444610	ENST00000444610	ENSG00000102796	39	DHRS12	protein_coding	13	0.4105	0.323	0.2665	0.4382	0.3055	0.2563	2.78598	2.44018	2.1624	2.94746	2.42714	2.17398
67ENST00000219022	ENST00000219022	ENSG00000102837	62	OLFM4	protein_coding	13	0.3395	0.3371	0.3235	0.3313	0.3364	0.3324	1.8275	1.81722	1.75776	1.79188	1.81388	1.79666
67ENST00000573854	ENST00000573854;ENST00000396104;ENST00000536134	ENSG00000183747	9	ACSM2A	protein_coding	16	0.3691	0.307	0.3239	0.3304	0.3339	0.3357	1.80634	1.54075	1.61773	1.68784	1.70306	1.71054
67ENST00000219066	ENST00000219066	ENSG00000065057	31	NTHL1	protein_coding	16	0.2764	0.2617	0.462	0.2558	0.2524	0.4919	3.107	3.02807	3.84812	3.251	3.23156	4.19434
67ENST00000538765	ENST00000538765	ENSG00000006194	26	ZNF263	protein_coding	16	0.2949	0.3707	0.3344	0.226	0.4281	0.346	5.27486	5.60526	5.4564	4.98416	5.9058	5.59866
67ENST00000568715	ENST00000568715	ENSG00000087245	12	MMP2	protein_coding	16	0.3012	0.3658	0.333	0.3329	0.3077	0.3594	1.98663	2.26688	2.13144	2.16408	2.0502	2.27453
67ENST00000561670	ENST00000561670	ENSG00000177200	21	CHD9	protein_coding	16	0.8857	0.0738	0.0405	0.8671	0.0884	0.0445	9.43699	5.85283	4.98465	9.58631	6.29283	5.30116
67ENST00000570935	ENST00000570935	ENSG00000122386	25	ZNF205	protein_coding	16	0.3657	0.3316	0.3027	0.353	0.3413	0.3057	2.86664	2.72562	2.594	2.79532	2.74649	2.58763
67ENST00000568364	ENST00000568364	ENSG00000091651	30	ORC6	protein_coding	16	0.3642	0.2698	0.366	0.3424	0.2894	0.3682	6.22737	5.79466	6.2346	6.1822	5.9394	6.28678
67ENST00000569600	ENST00000569600	ENSG00000125149	72	C16orf70	protein_coding	16	0.2663	0.291	0.4426	0.2848	0.3069	0.4082	4.51807	4.64604	5.25088	4.81121	4.91911	5.33057
67ENST00000565497	ENST00000565497	ENSG00000102879	34	CORO1A	protein_coding	16	0.1821	0.1909	0.6269	0.1802	0.1279	0.692	9.70557	9.77377	11.4889	9.56962	9.07519	11.5111
67ENST00000524149	ENST00000524149	ENSG00000166743	37	ACSM1	protein_coding	16	0.328	0.3468	0.3252	0.3183	0.341	0.3407	1.9333	2.01366	1.9207	1.87356	1.97288	1.9714
67ENST00000219162	ENST00000219162	ENSG00000102891	10	MT4	protein_coding	16	0.3568	0.2826	0.3606	0.3727	0.2606	0.3667	2.46968	2.13363	2.4852	2.3438	1.82726	2.32022
67ENST00000567954	ENST00000567954	ENSG00000102897	16	LYRM1	protein_coding	16	0.6998	0.2363	0.0639	0.762	0.1856	0.0525	8.1338	6.56727	4.68114	8.16154	6.12375	4.30091
67ENST00000219169	ENST00000219169	ENSG00000102898	14	NUTF2	protein_coding	16	0.2705	0.4215	0.308	0.307	0.3989	0.2941	5.51457	6.15469	5.70214	5.81149	6.18936	5.74944
67ENST00000566758	ENST00000566758	ENSG00000102901	39	CENPT	protein_coding	16	0.2801	0.272	0.4479	0.2686	0.2654	0.466	3.62938	3.58717	4.30693	3.71002	3.69263	4.505
67ENST00000219197	ENST00000219197	ENSG00000102924	20	CBLN1	protein_coding	16	0.3469	0.3232	0.3299	0.3212	0.3464	0.3324	2.27309	2.1709	2.2006	2.16755	2.27653	2.21733
67ENST00000563234	ENST00000563234	ENSG00000102931	8	ARL2BP	protein_coding	16	0.5314	0.3459	0.1227	0.5616	0.3114	0.127	9.50965	8.89011	7.39465	9.60319	8.75235	7.45798
67ENST00000569059	ENST00000569059	ENSG00000102934	10	PLLP	protein_coding	16	0.4102	0.3748	0.2149	0.4874	0.2913	0.2213	3.55951	3.42924	2.62701	4.21517	3.47273	3.07592
67ENST00000219235	ENST00000219235	ENSG00000102962	29	CCL22	protein_coding	16	0.3547	0.3339	0.3113	0.3547	0.3202	0.3251	2.43594	2.34873	2.24765	2.56454	2.41705	2.43886
67ENST00000574309	ENST00000574309	ENSG00000102967	18	DHODH	protein_coding	16	0.1881	0.2052	0.6067	0.1766	0.1722	0.6511	3.5358	3.66126	5.22548	4.12792	4.09163	6.01019
67ENST00000219244	ENST00000219244	ENSG00000102970	24	CCL17	protein_coding	16	0.327	0.3347	0.3383	0.3467	0.3342	0.3191	2.35459	2.38857	2.40378	2.44174	2.38906	2.32224
67ENST00000219251	ENST00000219251;ENST00000393919	ENSG00000102977	60	ACD	protein_coding	16	0.2765	0.2862	0.4373	0.2953	0.2253	0.4794	5.25543	5.30542	5.91717	5.46913	5.07856	6.16784
67ENST00000219252	ENST00000219252	ENSG00000102978	44	POLR2C	protein_coding	16	0.2477	0.2815	0.4709	0.2602	0.2584	0.4814	5.38763	5.57229	6.31466	5.50777	5.49818	6.39552
67ENST00000219255	ENST00000219255;ENST00000458121	ENSG00000102981	15	PARD6A	protein_coding	16	0.6831	0.2148	0.1021	0.7365	0.1768	0.0867	5.48104	3.81195	2.73814	5.89138	3.8329	2.80424
67ENST00000219271	ENST00000219271	ENSG00000102996	71	MMP15	protein_coding	16	0.2987	0.3163	0.385	0.2937	0.3016	0.4047	2.33518	2.41766	2.7011	2.44771	2.48561	2.91012
67ENST00000561568	ENST00000561568	ENSG00000103005	18	C16orf57	protein_coding	16	0.3157	0.5496	0.1347	0.2946	0.5855	0.1199	5.85978	6.65953	4.63048	6.0096	7.00059	4.71259
67ENST00000569374	ENST00000569374	ENSG00000103021	11	CCDC113	protein_coding	16	0.3343	0.3362	0.3295	0.3705	0.3146	0.3149	1.80805	1.81636	1.78703	1.96718	1.73101	1.73271
67ENST00000561637	ENST00000561637;ENST00000563498;ENST00000566600	ENSG00000103024	22	NME3	protein_coding	16	0.3468	0.3708	0.2824	0.3133	0.3743	0.3124	2.84637	2.94285	2.55033	2.67353	2.93017	2.66956
67ENST00000567958	ENST00000567958	ENSG00000103035	21	PSMD7	protein_coding	16	0.302	0.2186	0.4794	0.3338	0.2234	0.4427	8.6996	8.23338	9.36644	8.67683	8.09737	9.08411
67ENST00000458571	ENST00000458571	ENSG00000103037	13	SETD6	protein_coding	16	0.2902	0.3894	0.3203	0.2759	0.3723	0.3519	2.63102	3.05508	2.77341	2.54842	2.98063	2.89931
67ENST00000564010	ENST00000564010	ENSG00000103042	48	SLC38A7	protein_coding	16	0.2721	0.3106	0.4173	0.2843	0.3334	0.3823	3.15665	3.34722	3.77324	3.20483	3.43448	3.63199
67ENST00000306560	ENST00000306560	ENSG00000103044	17	HAS3	protein_coding	16	0.2734	0.3037	0.4229	0.2355	0.2537	0.5107	1.95319	2.10493	2.58237	2.25699	2.36455	3.37377
67ENST00000574662	ENST00000574662	ENSG00000103056	28	SMPD3	protein_coding	16	0.0938	0.3108	0.5953	0.086	0.2616	0.6523	6.41206	8.1397	9.07737	6.21786	7.82214	9.14038
67ENST00000568082	ENST00000568082	ENSG00000103066	32	PLA2G15	protein_coding	16	0.3	0.2458	0.4541	0.2814	0.2354	0.4832	3.33429	3.04686	3.93223	3.2462	2.9885	4.02601
67ENST00000567683	ENST00000567683;ENST00000544337	ENSG00000103089	34	FA2H	protein_coding	16	0.3406	0.3396	0.3197	0.3345	0.344	0.3215	2.00933	2.0051	1.91803	1.93895	1.97901	1.88163
67ENST00000565650	ENST00000565650	ENSG00000103121	16	CMC2	protein_coding	16	0.498	0.3847	0.1173	0.5134	0.363	0.1236	7.92105	7.54851	5.835	8.35762	7.85749	6.3036
67ENST00000456379	ENST00000456379	ENSG00000185615	24	PDIA2	protein_coding	16	0.3332	0.3424	0.3244	0.3483	0.3527	0.299	2.4873	2.5268	2.44901	2.54528	2.56319	2.32505
67ENST00000414650	ENST00000414650	ENSG00000242173	23	ARHGDIG	protein_coding	16	0.3664	0.3188	0.3148	0.3446	0.3049	0.3505	2.47251	2.27204	2.2536	2.48415	2.3075	2.50868
67ENST00000436333	ENST00000436333	ENSG00000103152	20	MPG	protein_coding	16	0.4016	0.346	0.2523	0.434	0.3426	0.2234	5.82993	5.61494	5.15929	6.09551	5.75413	5.13736
67ENST00000219439	ENST00000219439	ENSG00000103160	46	HSDL1	protein_coding	16	0.2333	0.2756	0.4911	0.2426	0.2721	0.4853	3.70017	3.94061	4.77389	3.90794	4.07382	4.90846
67ENST00000219454	ENST00000219454	ENSG00000103175	36	WFDC1	protein_coding	16	0.3237	0.3473	0.329	0.3408	0.3425	0.3166	2.00093	2.10235	2.02415	2.07555	2.08273	1.96923
67ENST00000563892	ENST00000563892	ENSG00000103194	12	USP10	protein_coding	16	0.4353	0.2493	0.3154	0.4629	0.2749	0.2622	8.97816	8.17434	8.51327	9.30179	8.55029	8.48159
67ENST00000467949	ENST00000467949	ENSG00000103197	26	TSC2	protein_coding	16	0.3777	0.2175	0.4048	0.3723	0.1984	0.4293	6.61603	5.81952	6.71579	6.73378	5.82562	6.93944
67ENST00000219478	ENST00000219478	ENSG00000103199	47	ZNF500	protein_coding	16	0.3299	0.3528	0.3174	0.3251	0.3514	0.3235	2.5625	2.65935	2.50668	2.52256	2.63487	2.5158
67ENST00000382940	ENST00000382940	ENSG00000103202	22	NME4	protein_coding	16	0.7146	0.2427	0.0427	0.7595	0.2035	0.037	11.3776	9.81998	7.31142	11.7814	9.88122	7.42188
67ENST00000424398	ENST00000424398	ENSG00000242612	42	DECR2	protein_coding	16	0.4269	0.3677	0.2054	0.4773	0.3157	0.207	5.95748	5.74226	4.90217	6.39548	5.79894	5.19042
67ENST00000564000	ENST00000564000	ENSG00000103254	26	FAM173A	protein_coding	16	0.3683	0.3699	0.2618	0.4479	0.2881	0.264	4.06357	4.07008	3.57126	4.44294	3.8062	3.6804
67ENST00000219542	ENST00000219542	ENSG00000103260	15	METRN	protein_coding	16	0.5041	0.3081	0.1879	0.5808	0.2447	0.1745	3.93947	3.22908	2.51541	4.58163	3.33481	2.84698
67ENST00000567173	ENST00000567173	ENSG00000103266	19	STUB1	protein_coding	16	0.3596	0.4841	0.1563	0.506	0.3369	0.1571	7.81696	8.2457	6.6146	8.37551	7.78873	6.68763
67ENST00000561556	ENST00000561556	ENSG00000103269	26	RHBDL1	protein_coding	16	0.3231	0.3531	0.3238	0.3259	0.3365	0.3376	2.44793	2.57612	2.45101	2.53425	2.58057	2.58548
67ENST00000574002	ENST00000574002	ENSG00000103310	91	ZP2	protein_coding	16	0.3318	0.3473	0.3209	0.334	0.3386	0.3273	1.78256	1.84831	1.73425	1.82564	1.84528	1.79631
67ENST00000545159	ENST00000545159	ENSG00000103313	60	MEFV	protein_coding	16	0.3429	0.334	0.3231	0.3614	0.3204	0.3182	2.17841	2.14077	2.09285	2.29723	2.12375	2.11384
67ENST00000571358	ENST00000571358	ENSG00000103316	11	CRYM	protein_coding	16	0.3321	0.3146	0.3532	0.3581	0.3408	0.3011	2.50275	2.42451	2.59154	2.67802	2.60655	2.42796
67ENST00000397687	ENST00000397687	ENSG00000103326	34	SOLH	protein_coding	16	0.2585	0.4328	0.3087	0.241	0.469	0.29	4.66678	5.41027	4.92285	4.88287	5.84338	5.14988
67ENST00000567212	ENST00000567212	ENSG00000103353	15	UBFD1	protein_coding	16	0.1682	0.3164	0.5153	0.1309	0.2674	0.6017	3.63532	4.54682	5.25039	3.43172	4.46229	5.63221
67ENST00000566125	ENST00000566125	ENSG00000103375	39	AQP8	protein_coding	16	0.3421	0.3248	0.3331	0.337	0.3455	0.3176	2.12566	2.05069	2.08731	2.13914	2.17494	2.05347
67ENST00000219689	ENST00000219689	ENSG00000103404	102	USP31	protein_coding	16	0.3186	0.4502	0.2313	0.2963	0.4889	0.2147	5.1508	5.64956	4.68857	5.51764	6.24006	5.05291
67ENST00000572812	ENST00000572812;ENST00000574466;ENST00000576827	ENSG00000103415	12	HMOX2	protein_coding	16	0.3454	0.1718	0.4828	0.4105	0.1128	0.4767	7.79825	6.79052	8.28159	8.04367	6.1799	8.25937
67ENST00000219746	ENST00000219746	ENSG00000103460	59	TOX3	protein_coding	16	0.347	0.3259	0.3271	0.3403	0.3354	0.3243	1.95267	1.86212	1.86751	2.02145	2.00053	1.95194
67ENST00000562473	ENST00000562473	ENSG00000103485	13	QPRT	protein_coding	16	0.2839	0.2447	0.4714	0.2605	0.1938	0.5457	6.02213	5.80804	6.75369	6.22257	5.79575	7.28931
67ENST00000563012	ENST00000563012	ENSG00000103495	12	MAZ	protein_coding	16	0.4843	0.3809	0.1349	0.4912	0.3715	0.1373	12.2777	11.9312	10.4334	12.4984	12.0954	10.6594
67ENST00000570016	ENST00000570016	ENSG00000103502	30	CDIPT	protein_coding	16	0.3029	0.4316	0.2655	0.3636	0.3474	0.289	8.51951	9.0306	8.32955	8.87031	8.80448	8.5391
67ENST00000567682	ENST00000567682	ENSG00000103507	12	BCKDK	protein_coding	16	0.3395	0.397	0.2634	0.4617	0.2697	0.2686	7.4962	7.72197	7.13022	8.14858	7.37308	7.36682
67ENST00000219797	ENST00000219797	ENSG00000103510	53	KAT8	protein_coding	16	0.252	0.2176	0.5304	0.2705	0.2045	0.525	6.06164	5.85019	7.1353	6.0726	5.66858	7.02907
67ENST00000541464	ENST00000541464	ENSG00000103534	107	TMC5	protein_coding	16	0.3341	0.3486	0.3173	0.3481	0.3298	0.3221	1.81192	1.873	1.73762	1.90363	1.82536	1.79147
67ENST00000568655	ENST00000568655	ENSG00000103546	11	SLC6A2	protein_coding	16	0.3342	0.3302	0.3356	0.3124	0.3432	0.3444	2.56215	2.54508	2.56845	2.40572	2.5415	2.5462
67ENST00000568230	ENST00000568230	ENSG00000103550	9	C16orf88	protein_coding	16	0.6857	0.1051	0.2092	0.6748	0.1121	0.2131	8.35846	5.65263	6.64576	8.72577	6.13587	7.06295
67ENST00000563576	ENST00000563576	ENSG00000174197	38	MGA	protein_coding	15	0.6518	0.1328	0.2154	0.6077	0.1574	0.2349	7.44108	5.14535	5.84394	7.5293	5.58048	6.15791
67ENST00000219919	ENST00000219919	ENSG00000103569	44	AQP9	protein_coding	15	0.3461	0.3231	0.3308	0.3267	0.3375	0.3359	1.82784	1.72894	1.76279	1.74906	1.79595	1.78923
67ENST00000439220	ENST00000439220	ENSG00000103653	56	CSK	protein_coding	15	0.2241	0.4105	0.3654	0.2527	0.3847	0.3626	8.46816	9.34121	9.17347	9.09973	9.7059	9.62079
67ENST00000220058	ENST00000220058;ENST00000558460	ENSG00000103707	69	MTFMT	protein_coding	15	0.3497	0.3406	0.3098	0.4009	0.3312	0.2679	4.52138	4.48324	4.34654	4.96584	4.6902	4.38428
67ENST00000421977	ENST00000421977	ENSG00000103710	21	RASL12	protein_coding	15	0.3598	0.3258	0.3144	0.3597	0.3177	0.3226	2.46823	2.32471	2.27348	2.53418	2.35539	2.37718
67ENST00000394758	ENST00000394758	ENSG00000103811	46	CTSH	protein_coding	15	0.2341	0.2176	0.5483	0.2763	0.1643	0.5594	2.9334	2.82826	4.16114	3.37352	2.6237	4.39126
67ENST00000394683	ENST00000394683	ENSG00000103888	91	KIAA1199	protein_coding	15	0.3427	0.3428	0.3145	0.3448	0.3279	0.3273	1.98381	1.98411	1.85974	1.98336	1.91056	1.9079
67ENST00000220325	ENST00000220325	ENSG00000103966	40	EHD4	protein_coding	15	0.3455	0.3192	0.3353	0.344	0.3225	0.3336	2.20993	2.09565	2.16649	2.20823	2.11499	2.16384
67ENST00000349114	ENST00000349114	ENSG00000104055	54	TGM5	protein_coding	15	0.3302	0.3317	0.338	0.343	0.3245	0.3325	2.02864	2.0351	2.06223	2.10095	2.02085	2.05621
67ENST00000543881	ENST00000543881	ENSG00000104064	36	GABPB1	protein_coding	15	0.5091	0.1704	0.3205	0.5748	0.1732	0.2521	8.09126	6.51275	7.42366	8.26866	6.53808	7.07944
67ENST00000220446	ENST00000220446	ENSG00000104081	42	BMF	protein_coding	15	0.3433	0.3336	0.3232	0.346	0.3447	0.3093	2.74128	2.69997	2.65439	2.69414	2.68875	2.53238
67ENST00000558709	ENST00000558709	ENSG00000104112	23	SCG3	protein_coding	15	0.3343	0.3416	0.3241	0.338	0.3448	0.3172	1.71452	1.74585	1.66962	1.69232	1.72117	1.60072
67ENST00000220496	ENST00000220496	ENSG00000104129	33	DNAJC17	protein_coding	15	0.2972	0.2561	0.4467	0.2955	0.2556	0.4489	2.58311	2.36846	3.17119	2.64472	2.43517	3.24792
67ENST00000220507	ENST00000220507	ENSG00000104140	23	RHOV	protein_coding	15	0.3168	0.3388	0.3444	0.3241	0.3383	0.3376	2.3841	2.48071	2.50461	2.37151	2.43325	2.43045
67ENST00000558474	ENST00000558474	ENSG00000104142	21	VPS18	protein_coding	15	0.1481	0.2647	0.5872	0.1328	0.222	0.6452	3.43574	4.27325	5.42304	3.36021	4.1018	5.64068
67ENST00000220514	ENST00000220514	ENSG00000104147	32	OIP5	protein_coding	15	0.3336	0.3084	0.3581	0.3063	0.3053	0.3884	4.07522	3.962	4.17756	3.94948	3.94486	4.29188
67ENST00000565216	ENST00000565216	ENSG00000104164	13	PLDN	protein_coding	15	0.3363	0.5094	0.1543	0.3417	0.5258	0.1325	6.87693	7.47628	5.75297	7.02341	7.64498	5.65691
67ENST00000521532	ENST00000521532	ENSG00000012232	11	EXTL3	protein_coding	8	0.2249	0.4361	0.339	0.2719	0.3648	0.3633	6.3301	7.28566	6.92223	6.55268	6.97635	6.9706
67ENST00000530664	ENST00000530664	ENSG00000079459	58	FDFT1	protein_coding	8	0.3408	0.1829	0.4762	0.3043	0.1819	0.5138	9.89334	8.99555	10.3758	10.0573	9.31469	10.8131
67ENST00000524328	ENST00000524328	ENSG00000123908	8	EIF2C2	protein_coding	8	0.9095	0.0502	0.0403	0.9089	0.0553	0.0359	7.45346	3.27388	2.95845	7.71591	3.67642	3.05197
67ENST00000220597	ENST00000220597	ENSG00000076641	72	PAG1	protein_coding	8	0.0696	0.4223	0.5081	0.0705	0.4118	0.5177	3.86662	6.46721	6.73404	3.90885	6.45565	6.7858
67ENST00000518058	ENST00000518058	ENSG00000042832	9	TG	protein_coding	8	0.3885	0.3065	0.305	0.4574	0.288	0.2546	3.02444	2.68214	2.67535	3.15099	2.48342	2.30574
67ENST00000520601	ENST00000520601	ENSG00000104221	25	BRF2	protein_coding	8	0.2642	0.2415	0.4943	0.3218	0.2239	0.4543	3.71839	3.58854	4.62216	4.12712	3.60375	4.62456
67ENST00000220676	ENST00000220676	ENSG00000104237	71	RP1	protein_coding	8	0.3465	0.3388	0.3146	0.3398	0.3373	0.3229	1.80627	1.77388	1.66707	1.7774	1.76676	1.70408
67ENST00000540020	ENST00000540020	ENSG00000104312	51	RIPK2	protein_coding	8	0.4444	0.3264	0.2291	0.463	0.3187	0.2183	4.84059	4.39533	3.88478	4.40319	3.86421	3.31836
67ENST00000519900	ENST00000519900;ENST00000519484;ENST00000521142	ENSG00000104324	10	CPQ	protein_coding	8	0.291	0.2205	0.4884	0.3764	0.2773	0.3464	3.69362	3.29343	4.44049	3.84953	3.40859	3.72971
67ENST00000517761	ENST00000517761	ENSG00000104325	20	DECR1	protein_coding	8	0.4038	0.1833	0.4129	0.4406	0.1887	0.3706	6.5617	5.42206	6.59354	6.50304	5.27987	6.2534
67ENST00000220772	ENST00000220772	ENSG00000104332	39	SFRP1	protein_coding	8	0.3377	0.3515	0.3108	0.3472	0.3295	0.3233	2.14129	2.19892	2.02144	2.2181	2.14242	2.11486
67ENST00000521694	ENST00000521694	ENSG00000104368	22	PLAT	protein_coding	8	0.366	0.3338	0.3002	0.3518	0.3503	0.2978	2.46465	2.3315	2.17844	2.39505	2.38884	2.15453
67ENST00000543914	ENST00000543914	ENSG00000104371	21	DKK4	protein_coding	8	0.3393	0.3483	0.3124	0.3314	0.3229	0.3457	1.84401	1.88164	1.72504	1.79591	1.75823	1.85672
67ENST00000434412	ENST00000434412	ENSG00000104381	34	GDAP1	protein_coding	8	0.2864	0.1854	0.5282	0.3505	0.2324	0.4171	3.60583	2.97809	4.48892	3.62591	3.0332	3.87701
67ENST00000522580	ENST00000522580	ENSG00000129292	19	PHF20L1	protein_coding	8	0.4704	0.3335	0.1961	0.4996	0.3373	0.1631	6.00232	5.5061	4.73983	6.2876	5.7209	4.67305
67ENST00000519627	ENST00000519627	ENSG00000104408	15	EIF3E	protein_coding	8	0.696	0.1324	0.1715	0.6096	0.1596	0.2308	7.58358	5.18971	5.56295	6.97966	5.04611	5.57829
67ENST00000524143	ENST00000524143	ENSG00000104412	16	TTC35	protein_coding	8	0.913	0.0303	0.0567	0.9261	0.0279	0.046	7.93612	3.0235	3.92662	8.06677	3.01346	3.73515
67ENST00000517423	ENST00000517423	ENSG00000104415	12	WISP1	protein_coding	8	0.3335	0.3236	0.3429	0.3874	0.2941	0.3185	2.28391	2.24032	2.32415	2.60877	2.21132	2.32645
67ENST00000518111	ENST00000518111	ENSG00000104435	17	STMN2	protein_coding	8	0.3843	0.3033	0.3124	0.3551	0.3452	0.2997	2.13802	1.79623	1.83891	2.04483	2.00414	1.79994
67ENST00000451156	ENST00000451156	ENSG00000104447	16	TRPS1	protein_coding	8	0.3421	0.3434	0.3145	0.3424	0.3326	0.325	2.44436	2.45023	2.32317	2.3661	2.32426	2.29109
67ENST00000519618	ENST00000519618	ENSG00000104472	9	CHRAC1	protein_coding	8	0.5263	0.4013	0.0724	0.5108	0.4218	0.0674	8.73798	8.34668	5.87662	8.76111	8.48516	5.83905
67ENST00000522252	ENST00000522252;ENST00000520346	ENSG00000104490	7	NCALD	protein_coding	8	0.4473	0.2611	0.2916	0.3772	0.3108	0.312	2.53328	1.75669	1.9164	2.15112	1.87168	1.87732
67ENST00000522728	ENST00000522728	ENSG00000104499	12	GML	protein_coding	8	0.3365	0.3705	0.293	0.3941	0.2936	0.3124	2.06051	2.19951	1.86107	2.26893	1.84422	1.93382
67ENST00000519365	ENST00000519365	ENSG00000104517	15	UBR5	protein_coding	8	0.0706	0.2074	0.722	0.0635	0.2457	0.6908	3.86683	5.42232	7.22172	3.89816	5.84998	7.34114
67ENST00000447926	ENST00000447926;ENST00000377579	ENSG00000104524	25	PYCRL	protein_coding	8	0.2875	0.2852	0.4273	0.3224	0.2616	0.416	3.15152	3.1401	3.72325	3.35207	3.05075	3.72016
67ENST00000526292	ENST00000526292	ENSG00000104643	39	MTMR9	protein_coding	8	0.4525	0.2705	0.2771	0.4241	0.303	0.2729	4.38255	3.64028	3.67489	4.33671	3.85179	3.70048
67ENST00000520829	ENST00000520829	ENSG00000104671	13	DCTN6	protein_coding	8	0.5804	0.1528	0.2668	0.6461	0.1496	0.2043	8.30658	6.38081	7.18514	8.60112	6.49012	6.93983
67ENST00000521479	ENST00000521479	ENSG00000104687	21	GSR	protein_coding	8	0.3543	0.2791	0.3667	0.3802	0.286	0.3338	9.00529	8.66107	9.0551	9.13335	8.7222	8.94536
67ENST00000524158	ENST00000524158	ENSG00000104689	21	TNFRSF10A	protein_coding	8	0.264	0.313	0.423	0.2197	0.2376	0.5427	2.90768	3.15322	3.58797	3.00885	3.12185	4.31359
67ENST00000520334	ENST00000520334	ENSG00000104695	10	PPP2CB	protein_coding	8	0.3916	0.3807	0.2277	0.4584	0.3303	0.2113	6.54873	6.50801	5.76619	7.10763	6.63448	5.99025
67ENST00000437366	ENST00000437366	ENSG00000104722	49	NEFM	protein_coding	8	0.338	0.3326	0.3294	0.3393	0.3285	0.3322	1.86977	1.84637	1.8328	1.93835	1.8917	1.90775
67ENST00000221169	ENST00000221169	ENSG00000104725	71	NEFL	processed_transcript	8	0.3404	0.3465	0.313	0.3311	0.3395	0.3294	1.97485	2.00036	1.85379	1.92082	1.95698	1.91353
67ENST00000221200	ENST00000221200	ENSG00000104756	8	KCTD9	protein_coding	8	0.2073	0.565	0.2277	0.2006	0.5363	0.2631	4.71951	6.16579	4.85455	4.33241	5.75126	4.72387
67ENST00000381841	ENST00000381841	ENSG00000104760	49	FGL1	protein_coding	8	0.3388	0.3457	0.3155	0.3326	0.3308	0.3367	1.68269	1.71175	1.57995	1.67742	1.66961	1.69505
67ENST00000523515	ENST00000523515;ENST00000520409	ENSG00000104765	29	BNIP3L	protein_coding	8	0.4124	0.2865	0.3011	0.4618	0.2935	0.2446	9.45563	8.93021	9.00174	9.4017	8.74782	8.48496
67ENST00000457542	ENST00000457542;ENST00000456763	ENSG00000137802	161	MAPKBP1	protein_coding	15	0.236	0.3185	0.4455	0.2058	0.2995	0.4947	2.70114	3.1336	3.61804	2.59902	3.14011	3.86435
67ENST00000357832	ENST00000357832	ENSG00000051128	17	HOMER3	protein_coding	19	0.3846	0.2967	0.3187	0.3968	0.277	0.3262	2.66205	2.28791	2.39116	2.84964	2.33095	2.56678
67ENST00000457463	ENST00000457463	ENSG00000088038	22	CNOT3	protein_coding	19	0.2494	0.2193	0.5313	0.2087	0.2601	0.5312	5.23873	5.05358	6.33016	5.13742	5.45499	6.48514
67ENST00000221233	ENST00000221233	ENSG00000077348	36	EXOSC5	protein_coding	19	0.1903	0.208	0.6017	0.2311	0.1751	0.5937	6.97817	7.10697	8.6394	7.50582	7.10575	8.86706
67ENST00000544207	ENST00000544207	ENSG00000032444	46	PNPLA6	protein_coding	19	0.2195	0.3179	0.4627	0.1942	0.2842	0.5216	4.54146	5.076	5.61744	4.47504	5.02403	5.90008
67ENST00000340093	ENST00000340093	ENSG00000011422	39	PLAUR	protein_coding	19	0.4209	0.291	0.288	0.4155	0.2949	0.2896	3.62734	3.09499	3.08002	3.70818	3.21349	3.18752
67ENST00000221266	ENST00000221266	ENSG00000006712	47	PAF1	protein_coding	19	0.1737	0.1921	0.6343	0.1842	0.1996	0.6161	6.25921	6.40467	8.12797	6.51117	6.62717	8.25301
67ENST00000221283	ENST00000221283;ENST00000414284;ENST00000543902	ENSG00000076944	77	STXBP2	protein_coding	19	0.1733	0.1691	0.6576	0.1692	0.1424	0.6883	4.99461	4.9591	6.91837	5.02294	4.77422	7.04709
67ENST00000538865	ENST00000538865	ENSG00000186529	18	CYP4F3	protein_coding	19	0.3431	0.3494	0.3075	0.3528	0.3293	0.3179	2.44048	2.46695	2.2824	2.43558	2.33611	2.28551
67ENST00000221315	ENST00000221315	ENSG00000256087	37	ZNF432	protein_coding	19	0.337	0.3442	0.3188	0.3406	0.3587	0.3007	2.46385	2.4945	2.38408	2.53968	2.61433	2.35979
67ENST00000221327	ENST00000221327	ENSG00000167384	38	ZNF180	protein_coding	19	0.2956	0.3348	0.3696	0.3242	0.3269	0.3489	2.25547	2.43529	2.5779	2.34144	2.35339	2.44762
67ENST00000221347	ENST00000221347	ENSG00000090920	63	FCGBP	protein_coding	19	0.3086	0.3437	0.3477	0.3219	0.3157	0.3624	2.31626	2.47181	2.48857	2.34644	2.31821	2.5176
67ENST00000434248	ENST00000434248	ENSG00000128000	55	ZNF780B	protein_coding	19	0.3169	0.3328	0.3503	0.2948	0.3721	0.3331	2.08561	2.15599	2.22979	2.15045	2.48632	2.3266
67ENST00000522341	ENST00000522341	ENSG00000104804	12	TULP2	protein_coding	19	0.3045	0.3974	0.2981	0.3173	0.3425	0.3402	2.06002	2.44404	2.02947	1.89303	2.00346	1.99373
67ENST00000522614	ENST00000522614	ENSG00000104808	22	DHDH	protein_coding	19	0.2831	0.4084	0.3085	0.3299	0.3651	0.305	2.04935	2.57823	2.17352	2.281	2.42745	2.1678
67ENST00000221409	ENST00000221409	ENSG00000104814	114	MAP4K1	protein_coding	19	0.1463	0.1999	0.6539	0.1508	0.1687	0.6805	5.30596	5.75617	7.46624	5.50865	5.67045	7.68234
67ENST00000221413	ENST00000221413	ENSG00000183207	51	RUVBL2	protein_coding	19	0.2692	0.2514	0.4795	0.2723	0.1986	0.5292	8.72689	8.62814	9.5599	8.80474	8.34937	9.76353
67ENST00000221418	ENST00000221418	ENSG00000104823	52	ECH1	protein_coding	19	0.223	0.1779	0.599	0.2439	0.1548	0.6014	9.7587	9.43269	11.1839	9.77151	9.11532	11.0736
67ENST00000221419	ENST00000221419;ENST00000388749;ENST00000388750	ENSG00000104824	8	HNRNPL	protein_coding	19	0.1723	0.1887	0.639	0.1477	0.1547	0.6976	9.37467	9.50567	11.2654	8.99534	9.06299	11.2356
67ENST00000221421	ENST00000221421	ENSG00000104826	4	LHB	protein_coding	19	0.3083	0.4068	0.2849	0.3288	0.3393	0.3319	2.76355	3.16371	2.6498	2.84211	2.88728	2.85533
67ENST00000430193	ENST00000430193	ENSG00000104835	73	SARS2	protein_coding	19	0.3123	0.2131	0.4746	0.3276	0.1922	0.4802	4.16097	3.60965	4.76463	4.26665	3.49732	4.81825
67ENST00000221444	ENST00000221444	ENSG00000104848	19	KCNA7	protein_coding	19	0.3273	0.3564	0.3164	0.3357	0.3543	0.31	2.06142	2.18416	2.01238	2.03396	2.11205	1.91901
67ENST00000438617	ENST00000438617	ENSG00000104852	33	SNRNP70	protein_coding	19	0.2113	0.2773	0.5114	0.1888	0.2404	0.5709	5.17101	5.56289	6.44623	5.15555	5.50428	6.75215
67ENST00000540120	ENST00000540120	ENSG00000104856	40	RELB	protein_coding	19	0.4136	0.2961	0.2904	0.4446	0.271	0.2844	3.18357	2.70148	2.67335	3.58852	2.87435	2.94364
67ENST00000544944	ENST00000544944	ENSG00000104859	89	CLASRP	protein_coding	19	0.3386	0.3088	0.3526	0.3356	0.2995	0.3648	3.12676	2.99364	3.18519	3.18576	3.0216	3.30603
67ENST00000391864	ENST00000391864	ENSG00000104863	16	LIN7B	protein_coding	19	0.3541	0.3474	0.2985	0.3535	0.3503	0.2962	2.54392	2.51663	2.29763	2.50999	2.49663	2.25457
67ENST00000544069	ENST00000544069	ENSG00000104866	14	PPP1R37	protein_coding	19	0.2999	0.4327	0.2674	0.2711	0.4171	0.3119	4.17592	4.70474	4.01004	3.98886	4.61049	4.19127
67ENST00000221466	ENST00000221466	ENSG00000104870	45	FCGRT	protein_coding	19	0.3501	0.3299	0.32	0.3571	0.3225	0.3203	2.50668	2.4209	2.37728	2.53652	2.38931	2.37964
67ENST00000221476	ENST00000221476	ENSG00000104879	36	CKM	protein_coding	19	0.3602	0.3151	0.3246	0.3622	0.2946	0.3432	2.2153	2.02226	2.06523	2.25148	1.95324	2.17348
67ENST00000221478	ENST00000221478	ENSG00000104881	29	PPP1R13L	protein_coding	19	0.2718	0.2992	0.429	0.2518	0.2919	0.4563	2.48203	2.62025	3.14045	2.25485	2.46762	3.11227
67ENST00000221480	ENST00000221480	ENSG00000104883	17	PEX11G	protein_coding	19	0.325	0.3443	0.3307	0.3486	0.3471	0.3043	2.0322	2.11511	2.05713	2.19416	2.18804	1.99835
67ENST00000391940	ENST00000391940	ENSG00000104884	48	ERCC2	protein_coding	19	0.2536	0.291	0.4555	0.2451	0.2382	0.5167	3.7619	3.96047	4.60687	3.95591	3.91525	5.03217
67ENST00000452696	ENST00000452696	ENSG00000104885	28	DOT1L	protein_coding	19	0.3851	0.2995	0.3154	0.3025	0.3527	0.3448	7.77214	7.40929	7.48372	7.90779	8.12943	8.097
67ENST00000221485	ENST00000221485	ENSG00000104888	59	SLC17A7	protein_coding	19	0.3372	0.3389	0.3239	0.3476	0.3459	0.3065	2.07777	2.08515	2.01998	2.17282	2.16578	1.99145
67ENST00000221486	ENST00000221486	ENSG00000104889	39	RNASEH2A	protein_coding	19	0.2217	0.1826	0.5957	0.2494	0.1458	0.6048	7.88765	7.6078	9.31372	8.05041	7.27578	9.32811
67ENST00000221494	ENST00000221494	ENSG00000104897	41	SF3A2	protein_coding	19	0.2842	0.2394	0.4764	0.2894	0.2239	0.4867	6.61818	6.37118	7.36371	6.71343	6.34352	7.4636
67ENST00000221496	ENST00000221496	ENSG00000104899	41	AMH	protein_coding	19	0.3159	0.3544	0.3297	0.3256	0.3289	0.3455	2.71946	2.88533	2.78126	2.86823	2.88275	2.95388
67ENST00000221498	ENST00000221498	ENSG00000104901	20	DKKL1	protein_coding	19	0.3231	0.3359	0.341	0.3291	0.3324	0.3385	1.93943	1.99557	2.01754	1.96188	1.97598	2.00222
67ENST00000381324	ENST00000381324	ENSG00000104918	8	RETN	protein_coding	19	0.3687	0.3315	0.2998	0.3475	0.3445	0.308	2.49481	2.34122	2.19596	2.45726	2.44469	2.28293
67ENST00000221538	ENST00000221538	ENSG00000104941	55	RSPH6A	protein_coding	19	0.3196	0.3542	0.3262	0.3438	0.3352	0.321	2.27371	2.42185	2.30322	2.41737	2.38087	2.31865
67ENST00000535102	ENST00000535102	ENSG00000104946	61	TBC1D17	protein_coding	19	0.3848	0.3759	0.2394	0.4237	0.3563	0.2199	4.8232	4.78939	4.13834	5.03877	4.78867	4.0927
67ENST00000540216	ENST00000540216	ENSG00000104957	37	CCDC130	protein_coding	19	0.368	0.3674	0.2646	0.3823	0.3784	0.2393	5.11756	5.11492	4.64147	5.3713	5.35655	4.6954
67ENST00000391842	ENST00000391842	ENSG00000104960	29	PTOV1	protein_coding	19	0.1967	0.1932	0.6101	0.1825	0.1819	0.6356	5.54238	5.51683	7.17574	5.53432	5.52942	7.33433
67ENST00000327141	ENST00000327141	ENSG00000104964	42	AES	protein_coding	19	0.5854	0.3224	0.0922	0.6241	0.2858	0.0901	10.9068	10.0464	8.24035	11.0888	9.96197	8.296
67ENST00000221566	ENST00000221566	ENSG00000104969	47	SGTA	protein_coding	19	0.2918	0.2813	0.4269	0.3071	0.2515	0.4413	7.54583	7.49326	8.09493	7.89175	7.6038	8.41492
67ENST00000335056	ENST00000335056	ENSG00000104970	38	KIR3DX1	protein_coding	19	0.3271	0.3534	0.3195	0.332	0.3526	0.3154	1.96732	2.07901	1.9333	1.97932	2.06614	1.90546
67ENST00000221573	ENST00000221573	ENSG00000104976	33	SNAPC2	protein_coding	19	0.3122	0.279	0.4089	0.3234	0.264	0.4126	3.88504	3.72276	4.27424	4.23115	3.93831	4.58282
67ENST00000221576	ENST00000221576	ENSG00000104979	29	C19orf53	protein_coding	19	0.4949	0.4345	0.0706	0.4968	0.4201	0.0831	9.35836	9.1704	6.5496	9.17982	8.93784	6.60048
67ENST00000221665	ENST00000221665	ENSG00000179943	28	FIZ1	protein_coding	19	0.2744	0.3779	0.3477	0.3074	0.3381	0.3544	2.75281	3.21439	3.0944	2.9507	3.08794	3.15595
67ENST00000221671	ENST00000221671	ENSG00000105072	63	C19orf44	protein_coding	19	0.3373	0.3207	0.342	0.342	0.3307	0.3272	3.11577	3.04276	3.13545	3.23571	3.1873	3.17191
67ENST00000221730	ENST00000221730	ENSG00000105131	43	EPHX3	protein_coding	19	0.3441	0.3413	0.3146	0.356	0.3177	0.3263	1.9893	1.9775	1.8603	2.06357	1.89953	1.93786
67ENST00000524372	ENST00000524372;ENST00000521754	ENSG00000105136	10	ZNF419	protein_coding	19	0.3406	0.3257	0.3337	0.3137	0.3842	0.3021	3.78937	3.72463	3.75978	3.64809	3.94082	3.59414
67ENST00000221740	ENST00000221740	ENSG00000105141	34	CASP14	protein_coding	19	0.3419	0.3421	0.316	0.3435	0.3208	0.3356	1.76275	1.76352	1.64925	1.79982	1.70124	1.7662
67ENST00000221742	ENST00000221742	ENSG00000105143	36	SLC1A6	protein_coding	19	0.349	0.3288	0.3222	0.3342	0.3352	0.3307	2.26869	2.18274	2.1534	2.22451	2.2287	2.20927
67ENST00000392279	ENST00000392279	ENSG00000105171	24	POP4	protein_coding	19	0.3116	0.1845	0.5039	0.3087	0.1833	0.508	6.04903	5.2933	6.74238	5.53049	4.77853	6.24931
67ENST00000221784	ENST00000221784	ENSG00000105185	6	PDCD5	protein_coding	19	0.6381	0.2363	0.1257	0.6168	0.2649	0.1183	6.74159	5.30836	4.39732	6.70474	5.4853	4.32171
67ENST00000221797	ENST00000221797	ENSG00000105198	12	LGALS13	protein_coding	19	0.3459	0.3265	0.3275	0.3633	0.3047	0.332	1.72789	1.64466	1.64908	1.75867	1.50505	1.62851
67ENST00000221801	ENST00000221801	ENSG00000105202	39	FBL	protein_coding	19	0.3533	0.3262	0.3205	0.3163	0.2888	0.3949	9.55488	9.43987	9.41454	9.31833	9.18677	9.6383
67ENST00000221804	ENST00000221804	ENSG00000105205	17	CLC	protein_coding	19	0.3284	0.3443	0.3273	0.3503	0.3261	0.3236	1.62931	1.69747	1.62449	1.7449	1.64155	1.63016
67ENST00000433940	ENST00000433940	ENSG00000105219	15	CNTD2	protein_coding	19	0.348	0.3414	0.3106	0.3269	0.368	0.3051	3.04138	3.01394	2.87763	2.99862	3.16952	2.89899
67ENST00000221847	ENST00000221847	ENSG00000105246	27	EBI3	protein_coding	19	0.3642	0.3284	0.3074	0.3508	0.3146	0.3346	2.79655	2.64749	2.55179	2.76279	2.60565	2.69484
67ENST00000221855	ENST00000221855	ENSG00000105254	31	TBCB	protein_coding	19	0.2726	0.2924	0.435	0.315	0.2289	0.456	8.38928	8.49019	9.06332	8.6728	8.21218	9.20633
67ENST00000221856	ENST00000221856	ENSG00000105255	58	FSD1	protein_coding	19	0.2657	0.3434	0.3909	0.2901	0.2803	0.4296	3.57519	3.94494	4.13179	3.91305	3.86357	4.47976
67ENST00000221859	ENST00000221859	ENSG00000105258	28	POLR2I	protein_coding	19	0.4888	0.4312	0.0801	0.5911	0.3273	0.0816	7.54571	7.36477	4.93557	8.11202	7.25918	5.25429
67ENST00000221891	ENST00000221891	ENSG00000105290	62	APLP1	protein_coding	19	0.3234	0.3241	0.3525	0.3381	0.3096	0.3522	2.20743	2.21041	2.33169	2.40585	2.27893	2.46484
67ENST00000446452	ENST00000446452	ENSG00000105298	36	C19orf29	protein_coding	19	0.2228	0.2643	0.5129	0.217	0.2709	0.5122	2.23201	2.47824	3.43502	2.29903	2.61938	3.53824
67ENST00000504556	ENST00000504556	ENSG00000105321	65	CCDC9	protein_coding	19	0.2709	0.2444	0.4847	0.2485	0.2603	0.4911	2.90926	2.76113	3.74879	2.88904	2.9562	3.87192
67ENST00000221930	ENST00000221930	ENSG00000105329	38	TGFB1	protein_coding	19	0.4161	0.3699	0.2141	0.4822	0.3134	0.2044	7.41445	7.24465	6.4559	8.06155	7.44022	6.82352
67ENST00000438807	ENST00000438807	ENSG00000105341	19	ATP5SL	protein_coding	19	0.293	0.2888	0.4182	0.2883	0.2696	0.4421	7.48611	7.46514	7.9996	7.43048	7.33382	8.0473
67ENST00000221954	ENST00000221954	ENSG00000105352	33	CEACAM4	protein_coding	19	0.3568	0.3333	0.3099	0.3393	0.3402	0.3205	2.51069	2.41215	2.3071	2.43137	2.43539	2.34952
67ENST00000221957	ENST00000221957	ENSG00000105355	48	PLIN3	protein_coding	19	0.1661	0.1733	0.6606	0.1673	0.14	0.6927	4.6096	4.67034	6.60093	4.74025	4.48273	6.78982
67ENST00000221972	ENST00000221972	ENSG00000105369	45	CD79A	protein_coding	19	0.1915	0.1851	0.6234	0.2533	0.128	0.6186	6.63811	6.58912	8.34091	6.61808	5.63334	7.90612
67ENST00000221973	ENST00000221973	ENSG00000105370	24	LIM2	protein_coding	19	0.2929	0.3595	0.3476	0.3045	0.3714	0.3242	1.89529	2.19081	2.1423	1.91714	2.20376	2.00765
67ENST00000221975	ENST00000221975	ENSG00000105372	14	RPS19	protein_coding	19	0.3246	0.3533	0.3221	0.2996	0.38	0.3204	2.47192	2.59392	2.46034	2.36429	2.70741	2.46118
67ENST00000221978	ENST00000221978	ENSG00000105374	30	NKG7	protein_coding	19	0.3714	0.2535	0.375	0.3839	0.2211	0.395	8.25129	7.70039	8.26512	8.15932	7.36335	8.20039
67ENST00000221980	ENST00000221980	ENSG00000105376	53	ICAM5	protein_coding	19	0.3557	0.3344	0.3099	0.3259	0.3374	0.3367	2.55403	2.46494	2.35501	2.48018	2.53004	2.52714
67ENST00000398599	ENST00000398599	ENSG00000105388	37	CEACAM5	protein_coding	19	0.3485	0.3498	0.3018	0.3717	0.3213	0.307	1.95267	1.95813	1.74515	2.09197	1.882	1.81605
67ENST00000566686	ENST00000566686	ENSG00000105392	11	CRX	protein_coding	19	0.3462	0.3652	0.2886	0.3684	0.3029	0.3287	2.86002	2.93704	2.59713	2.98706	2.70451	2.82272
67ENST00000344550	ENST00000344550	ENSG00000170956	12	CEACAM3	protein_coding	19	0.3382	0.3099	0.3519	0.3507	0.3118	0.3375	2.54133	2.41517	2.59856	2.49937	2.32953	2.44379
67ENST00000222002	ENST00000222002	ENSG00000105398	42	SULT2A1	protein_coding	19	0.3415	0.3354	0.3231	0.3471	0.3218	0.3311	1.76708	1.74099	1.68726	1.72961	1.62014	1.66148
67ENST00000222005	ENST00000222005	ENSG00000105401	28	CDC37	protein_coding	19	0.2553	0.1756	0.5691	0.2578	0.1999	0.5423	6.09162	5.55127	7.24818	5.86898	5.50257	6.94206
67ENST00000222008	ENST00000222008	ENSG00000105404	30	RABAC1	protein_coding	19	0.3314	0.2694	0.3991	0.3367	0.2507	0.4126	7.95536	7.65663	8.2236	7.83549	7.41005	8.12854
67ENST00000222032	ENST00000222032	ENSG00000105427	19	CNFN	protein_coding	19	0.3305	0.3483	0.3211	0.3432	0.3394	0.3174	2.15024	2.22588	2.10853	2.21204	2.1962	2.0997
67ENST00000222033	ENST00000222033	ENSG00000105428	34	ZNRF4	protein_coding	19	0.3409	0.3504	0.3087	0.3484	0.3368	0.3148	2.13581	2.17541	1.99293	2.16955	2.12086	2.02335
67ENST00000429354	ENST00000429354;ENST00000570106	ENSG00000105501	31	SIGLEC5	protein_coding	19	0.3455	0.3441	0.3103	0.3305	0.3538	0.3157	2.20576	2.19985	2.05067	2.13069	2.22924	2.06469
67ENST00000222120	ENST00000222120	ENSG00000105514	26	RAB3D	protein_coding	19	0.1718	0.4982	0.33	0.179	0.4277	0.3933	3.09571	4.63202	4.03791	3.3238	4.58023	4.45948
67ENST00000222122	ENST00000222122	ENSG00000105516	30	DBP	protein_coding	19	0.3894	0.3582	0.2524	0.3897	0.3451	0.2652	5.23027	5.10997	4.60467	5.65745	5.48237	5.10228
67ENST00000394521	ENST00000394521	ENSG00000105519	27	CAPS	protein_coding	19	0.2577	0.4184	0.3238	0.281	0.3602	0.3588	2.4094	3.10843	2.73881	2.53238	2.89087	2.8849
67ENST00000222139	ENST00000222139	ENSG00000187266	41	EPOR	protein_coding	19	0.3455	0.3337	0.3208	0.3598	0.3413	0.2989	2.58782	2.53764	2.48078	2.75856	2.68222	2.49128
67ENST00000222145	ENST00000222145	ENSG00000105538	57	RASIP1	protein_coding	19	0.3204	0.3669	0.3127	0.3342	0.3362	0.3296	2.15155	2.34689	2.11627	2.23075	2.23898	2.21052
67ENST00000222157	ENST00000222157	ENSG00000105550	20	FGF21	protein_coding	19	0.342	0.3322	0.3259	0.3415	0.3384	0.3201	1.85245	1.81059	1.78288	1.85282	1.83948	1.75957
67ENST00000222190	ENST00000222190	ENSG00000105583	24	WDR83OS	protein_coding	19	0.3015	0.4345	0.264	0.3552	0.3385	0.3063	7.07008	7.59744	6.87856	7.10027	7.03063	6.88671
67ENST00000222212	ENST00000222212	ENSG00000105605	23	CACNG7	protein_coding	19	0.3083	0.3595	0.3321	0.3796	0.3235	0.2969	2.23661	2.45813	2.34385	2.54288	2.31228	2.18831
67ENST00000421816	ENST00000421816	ENSG00000105607	37	GCDH	protein_coding	19	0.1862	0.2481	0.5658	0.1748	0.1997	0.6255	3.22191	3.63589	4.82537	3.31198	3.50419	5.15135
67ENST00000222219	ENST00000222219	ENSG00000105612	37	DNASE2	protein_coding	19	0.2394	0.2069	0.5538	0.2891	0.1937	0.5172	4.32797	4.11743	5.53792	4.46071	3.88236	5.29964
67ENST00000222224	ENST00000222224	ENSG00000105617	25	LENG1	protein_coding	19	0.3478	0.3084	0.3438	0.3663	0.2903	0.3434	2.21429	2.04081	2.19767	2.40049	2.06499	2.30723
67ENST00000222248	ENST00000222248	ENSG00000105641	69	SLC5A5	protein_coding	19	0.3426	0.3375	0.32	0.3636	0.3221	0.3143	2.19428	2.17269	2.09579	2.28474	2.11003	2.07475
67ENST00000222249	ENST00000222249	ENSG00000105642	55	KCNN1	protein_coding	19	0.3434	0.3376	0.319	0.3582	0.3251	0.3167	2.06254	2.03789	1.95596	2.13818	1.99864	1.9608
67ENST00000379656	ENST00000379656	ENSG00000105643	43	ARRDC2	protein_coding	19	0.3222	0.3746	0.3032	0.3257	0.3109	0.3634	5.06434	5.28184	4.9765	4.99147	4.92413	5.14912
67ENST00000222254	ENST00000222254	ENSG00000105647	82	PIK3R2	protein_coding	19	0.3325	0.3976	0.2698	0.2715	0.4963	0.2322	4.73831	4.99625	4.437	4.62344	5.494	4.39799
67ENST00000222256	ENST00000222256	ENSG00000105649	21	RAB3A	protein_coding	19	0.5253	0.2834	0.1913	0.6318	0.2127	0.1555	4.28051	3.39022	2.82274	5.21117	3.64022	3.18863
67ENST00000222266	ENST00000222266	ENSG00000205155	33	PSENEN	protein_coding	19	0.253	0.3086	0.4384	0.2919	0.2851	0.4229	7.69268	7.9795	8.48579	7.79633	7.76232	8.33121
67ENST00000222270	ENST00000222270	ENSG00000105663	191	MLL4	protein_coding	19	0.2142	0.3806	0.4052	0.2058	0.3516	0.4426	2.88364	3.71257	3.80291	2.89447	3.66726	3.99954
67ENST00000222271	ENST00000222271	ENSG00000105664	75	COMP	protein_coding	19	0.3408	0.3423	0.3169	0.359	0.337	0.3039	2.36996	2.37629	2.26534	2.49989	2.40873	2.25951
67ENST00000222275	ENST00000222275;ENST00000379013	ENSG00000105668	42	UPK1A	protein_coding	19	0.3559	0.3291	0.315	0.3776	0.3112	0.3112	2.04479	1.93209	1.86867	2.19933	1.92055	1.92034
67ENST00000222284	ENST00000222284	ENSG00000105677	30	TMEM147	protein_coding	19	0.4784	0.4204	0.1012	0.5699	0.3132	0.1169	8.87501	8.68853	6.63442	9.27332	8.40974	6.98795
67ENST00000222286	ENST00000222286	ENSG00000105679	46	GAPDHS	protein_coding	19	0.3388	0.3365	0.3247	0.3462	0.3486	0.3052	2.18554	2.17559	2.1242	2.24193	2.25214	2.06
67ENST00000222301	ENST00000222301	ENSG00000105694	12	AC104537.1	protein_coding	19	0.3096	0.3592	0.3313	0.3359	0.3534	0.3106	1.63395	1.84816	1.73153	1.87393	1.94715	1.76087
67ENST00000222304	ENST00000222304	ENSG00000105697	16	HAMP	protein_coding	19	0.334	0.33	0.336	0.3583	0.3056	0.3361	2.3111	2.29377	2.31979	2.42761	2.19831	2.33546
67ENST00000343550	ENST00000343550	ENSG00000105698	39	USF2	protein_coding	19	0.4623	0.3905	0.1472	0.5085	0.3438	0.1477	9.79644	9.55289	8.14543	10.0964	9.53143	8.31253
67ENST00000222308	ENST00000222308	ENSG00000105701	30	FKBP8	protein_coding	19	0.3471	0.3912	0.2618	0.4183	0.2873	0.2943	7.65975	7.83228	7.25277	8.00632	7.46448	7.49911
67ENST00000440177	ENST00000440177	ENSG00000105722	20	ERF	protein_coding	19	0.2903	0.3695	0.3403	0.3056	0.384	0.3103	3.6639	4.01208	3.89322	3.85129	4.18083	3.87346
67ENST00000222330	ENST00000222330;ENST00000544315	ENSG00000105723	55	GSK3A	protein_coding	19	0.323	0.4063	0.2706	0.3508	0.3689	0.2803	7.96965	8.30076	7.71439	8.30995	8.3826	7.98647
67ENST00000535775	ENST00000535775	ENSG00000105732	40	ZNF574	protein_coding	19	0.332	0.2543	0.4137	0.3488	0.2454	0.4058	5.50763	5.1232	5.82515	5.90492	5.39769	6.12332
67ENST00000222345	ENST00000222345	ENSG00000105738	110	SIPA1L3	protein_coding	19	0.2396	0.2832	0.4772	0.2311	0.2644	0.5045	2.67994	2.92113	3.67379	2.73351	2.92805	3.85994
67ENST00000222374	ENST00000222374	ENSG00000105767	45	CADM4	protein_coding	19	0.3193	0.3325	0.3481	0.3385	0.3343	0.3272	2.09393	2.1523	2.21842	2.14162	2.12359	2.09254
67ENST00000222381	ENST00000222381	ENSG00000005421	59	PON1	protein_coding	7	0.3457	0.3378	0.3164	0.3395	0.335	0.3255	1.87026	1.83683	1.74249	1.79973	1.78028	1.7389
67ENST00000287844	ENST00000287844	ENSG00000033050	58	ABCF2	protein_coding	7	0.203	0.2202	0.5769	0.2101	0.1934	0.5965	5.37743	5.49474	6.88436	5.66461	5.54548	7.16996
67ENST00000421558	ENST00000421558	ENSG00000019991	16	HGF	protein_coding	7	0.3384	0.3475	0.3141	0.3248	0.3629	0.3123	2.50334	2.54174	2.39565	2.36287	2.52312	2.30647
67ENST00000544329	ENST00000544329	ENSG00000226472	5	RP11-551L14.4	lincRNA	12	0.2959	0.4247	0.2794	0.4745	0.3215	0.2041	3.90736	4.4284	3.8242	5.00811	4.44636	3.79068
67ENST00000439976	ENST00000439976	ENSG00000091136	15	LAMB1	protein_coding	7	0.3119	0.336	0.352	0.3603	0.3361	0.3035	1.8091	1.91652	1.98351	2.09258	1.99244	1.84528
67ENST00000473007	ENST00000473007	ENSG00000078967	7	UBE2D4	protein_coding	7	0.7746	0.2067	0.0187	0.7634	0.2201	0.0165	9.07325	7.1675	3.70196	9.23551	7.44121	3.7073
67ENST00000414945	ENST00000414945	ENSG00000002745	12	WNT16	protein_coding	7	0.3559	0.3152	0.329	0.371	0.3076	0.3214	2.24323	2.06809	2.12986	2.30993	2.03965	2.10317
67ENST00000222481	ENST00000222481	ENSG00000158516	47	CPA2	protein_coding	7	0.3373	0.3347	0.328	0.3297	0.3341	0.3362	1.78389	1.77266	1.74362	1.67653	1.6956	1.70451
67ENST00000493259	ENST00000493259	ENSG00000128510	40	CPA4	protein_coding	7	0.3302	0.3398	0.33	0.3487	0.3261	0.3251	2.05	2.0916	2.04915	2.10554	2.00902	2.00457
67ENST00000417207	ENST00000417207	ENSG00000105793	34	GTPBP10	protein_coding	7	0.5022	0.2165	0.2812	0.438	0.2687	0.2934	5.29007	4.07628	4.45348	5.21514	4.51009	4.63696
67ENST00000545378	ENST00000545378	ENSG00000105825	26	TFPI2	protein_coding	7	0.3413	0.3564	0.3023	0.3671	0.3282	0.3047	1.89994	1.9625	1.72494	1.95288	1.79127	1.68394
67ENST00000457139	ENST00000457139	ENSG00000105829	12	BET1	protein_coding	7	0.5066	0.3353	0.1581	0.4656	0.3353	0.1991	7.71278	7.11716	6.03283	7.35469	6.88128	6.12897
67ENST00000222553	ENST00000222553	ENSG00000105835	14	NAMPT	protein_coding	7	0.3117	0.2719	0.4164	0.3371	0.2305	0.4324	2.95262	2.75546	3.37055	3.02131	2.47258	3.38034
67ENST00000222567	ENST00000222567	ENSG00000105849	36	TWISTNB	protein_coding	7	0.2305	0.2038	0.5657	0.2387	0.2665	0.4947	3.1247	2.94643	4.41966	3.21453	3.37348	4.2657
67ENST00000355659	ENST00000355659	ENSG00000105854	47	PON2	protein_coding	7	0.4961	0.2432	0.2608	0.5443	0.2641	0.1917	5.8958	4.86707	4.96793	6.30444	5.26094	4.79884
67ENST00000537992	ENST00000537992	ENSG00000105855	73	ITGB8	protein_coding	7	0.3309	0.3379	0.3311	0.3515	0.3299	0.3186	1.76784	1.79786	1.76871	1.81351	1.72169	1.67142
67ENST00000464009	ENST00000464009	ENSG00000105856	11	HBP1	protein_coding	7	0.4544	0.1991	0.3466	0.472	0.2076	0.3204	6.411	5.22037	6.02026	5.82763	4.64266	5.26851
67ENST00000222584	ENST00000222584	ENSG00000105866	43	SP4	protein_coding	7	0.1522	0.4039	0.4439	0.1089	0.494	0.3971	4.64704	6.05548	6.1918	4.20246	6.38458	6.06938
67ENST00000222597	ENST00000222597	ENSG00000105879	28	CBLL1	protein_coding	7	0.378	0.3745	0.2475	0.3496	0.473	0.1774	6.2717	6.25809	5.66089	6.26219	6.69824	5.28357
67ENST00000222598	ENST00000222598	ENSG00000105880	24	DLX5	protein_coding	7	0.3177	0.3504	0.3319	0.3148	0.3389	0.3463	1.95131	2.09271	2.01451	1.76875	1.87484	1.90607
67ENST00000432190	ENST00000432190	ENSG00000105926	20	MPP6	protein_coding	7	0.8784	0.0776	0.044	0.8235	0.1204	0.056	10.1896	6.68861	5.87168	10.0329	7.25934	6.15568
67ENST00000222673	ENST00000222673	ENSG00000105953	92	OGDH	protein_coding	7	0.1549	0.1567	0.6884	0.1219	0.1391	0.739	6.21195	6.22805	8.36354	6.13477	6.32475	8.73426
67ENST00000222674	ENST00000222674	ENSG00000105954	33	NPVF	protein_coding	7	0.3387	0.328	0.3333	0.3184	0.3613	0.3203	1.79117	1.74449	1.7677	1.70025	1.88276	1.70921
67ENST00000521529	ENST00000521529	ENSG00000105968	5	H2AFV	protein_coding	7	0.4399	0.398	0.1621	0.4608	0.3581	0.181	12.4479	12.3038	11.008	12.5092	12.1455	11.1614
67ENST00000393480	ENST00000393480	ENSG00000105971	19	CAV2	protein_coding	7	0.348	0.3299	0.3221	0.3473	0.3157	0.337	2.16285	2.0855	2.05109	2.07434	1.93699	2.03086
67ENST00000222718	ENST00000222718	ENSG00000105996	28	HOXA2	protein_coding	7	0.3454	0.343	0.3116	0.3695	0.3205	0.31	2.06872	2.0589	1.92045	2.15655	1.95118	1.90331
67ENST00000359574	ENST00000359574	ENSG00000106003	35	LFNG	protein_coding	7	0.3205	0.3528	0.3267	0.3344	0.3337	0.3319	2.32561	2.46419	2.3533	2.36727	2.36439	2.35682
67ENST00000222726	ENST00000222726	ENSG00000106004	22	HOXA5	protein_coding	7	0.3415	0.324	0.3345	0.3552	0.3354	0.3094	1.84183	1.76594	1.81197	1.9432	1.86069	1.7439
67ENST00000222728	ENST00000222728	ENSG00000106006	17	HOXA6	protein_coding	7	0.3445	0.3522	0.3032	0.3591	0.34	0.3009	2.69066	2.7225	2.50652	2.68832	2.60958	2.43357
67ENST00000430985	ENST00000430985	ENSG00000106025	26	TSPAN12	protein_coding	7	0.3311	0.3306	0.3382	0.3384	0.345	0.3166	1.96919	1.96684	1.99976	1.97545	2.0034	1.87918
67ENST00000222753	ENST00000222753	ENSG00000106031	48	HOXA13	protein_coding	7	0.3302	0.3419	0.3279	0.322	0.3466	0.3314	2.32737	2.37746	2.31714	2.28518	2.39137	2.32694
67ENST00000535619	ENST00000535619	ENSG00000106038	20	EVX1	protein_coding	7	0.3299	0.3573	0.3128	0.3326	0.35	0.3175	2.11336	2.22835	2.03632	2.03398	2.10756	1.967
67ENST00000409350	ENST00000409350	ENSG00000106069	18	CHN2	protein_coding	7	0.3974	0.3115	0.2911	0.4185	0.3214	0.2602	2.43698	2.08559	1.98768	2.47429	2.09334	1.78873
67ENST00000222803	ENST00000222803	ENSG00000106080	32	FKBP14	protein_coding	7	0.3032	0.3325	0.3644	0.2659	0.3378	0.3963	2.89422	3.02714	3.15932	2.78484	3.13026	3.36084
67ENST00000428377	ENST00000428377	ENSG00000106089	34	STX1A	protein_coding	7	0.3677	0.3249	0.3074	0.3692	0.3139	0.3169	2.94434	2.76575	2.68605	3.00294	2.76867	2.78273
67ENST00000423334	ENST00000423334	ENSG00000106100	35	NOD1	protein_coding	7	0.3662	0.3413	0.2925	0.374	0.3732	0.2527	3.68077	3.57937	3.35667	3.80731	3.80419	3.24165
67ENST00000222902	ENST00000222902;ENST00000416943	ENSG00000106178	19	CCL24	protein_coding	7	0.3707	0.3292	0.3002	0.3364	0.3162	0.3475	2.35087	2.17955	2.04639	2.15436	2.06495	2.20108
67ENST00000456893	ENST00000456893	ENSG00000106245	22	BUD31	protein_coding	7	0.5115	0.3484	0.1401	0.5487	0.3296	0.1217	8.08215	7.52783	6.21371	8.34494	7.60946	6.17231
67ENST00000439761	ENST00000439761	ENSG00000106258	15	CYP3A5	protein_coding	7	0.3111	0.3504	0.3385	0.3431	0.3701	0.2868	2.70304	2.87456	2.82477	2.74349	2.85253	2.48483
67ENST00000457286	ENST00000457286	ENSG00000106266	21	SNX8	protein_coding	7	0.3068	0.3468	0.3464	0.2805	0.3139	0.4056	5.61802	5.79509	5.79333	5.68041	5.84284	6.21262
67ENST00000223023	ENST00000223023	ENSG00000106299	66	WASL	protein_coding	7	0.3433	0.4385	0.2181	0.3075	0.506	0.1865	4.00501	4.35824	3.35082	3.79194	4.51067	3.07111
67ENST00000223026	ENST00000223026	ENSG00000106302	38	HYAL4	protein_coding	7	0.3455	0.3289	0.3256	0.3366	0.3414	0.322	1.75999	1.68866	1.67425	1.70623	1.72632	1.64199
67ENST00000395236	ENST00000395236	ENSG00000106305	14	AIMP2	protein_coding	7	0.2963	0.1748	0.529	0.2994	0.1523	0.5483	6.88429	6.12298	7.72065	7.20204	6.22675	8.07468
67ENST00000490084	ENST00000490084;ENST00000544242	ENSG00000106327	56	TFR2	protein_coding	7	0.3072	0.3134	0.3794	0.3181	0.2901	0.3918	2.5489	2.57754	2.85337	2.56594	2.43268	2.8665
67ENST00000493970	ENST00000493970	ENSG00000106330	20	MOSPD3	protein_coding	7	0.4771	0.4187	0.1042	0.5777	0.343	0.0793	7.04263	6.85404	4.84754	7.37565	6.62341	4.51051
67ENST00000223061	ENST00000223061	ENSG00000106333	39	PCOLCE	protein_coding	7	0.4182	0.3485	0.2333	0.4216	0.3491	0.2293	4.15344	3.8904	3.31176	4.16234	3.89028	3.28377
67ENST00000415472	ENST00000415472	ENSG00000106344	68	RBM28	protein_coding	7	0.2208	0.1887	0.5905	0.1754	0.171	0.6536	3.61945	3.39267	5.03868	3.50193	3.46517	5.39974
67ENST00000223076	ENST00000223076	ENSG00000184414	4	RP11-44M6.3	pseudogene	7	0.32	0.3299	0.3502	0.3472	0.3393	0.3135	2.20561	2.24962	2.33575	2.36713	2.33373	2.21976
67ENST00000409909	ENST00000409909	ENSG00000106355	23	LSM5	protein_coding	7	0.4972	0.4244	0.0784	0.4431	0.4523	0.1046	7.89029	7.66207	5.22622	7.61932	7.64905	5.53685
67ENST00000441467	ENST00000441467	ENSG00000106366	17	SERPINE1	protein_coding	7	0.3466	0.3412	0.3122	0.3783	0.3124	0.3093	2.91242	2.88992	2.76152	2.85671	2.58066	2.56594
67ENST00000440203	ENST00000440203	ENSG00000106384	35	MOGAT3	protein_coding	7	0.3526	0.3409	0.3065	0.3698	0.318	0.3122	2.41364	2.36467	2.21125	2.46536	2.24783	2.22147
67ENST00000429911	ENST00000429911	ENSG00000106392	6	C1GALT1	protein_coding	7	0.5819	0.2301	0.188	0.5265	0.2963	0.1773	5.88512	4.54631	4.25497	5.62363	4.79418	4.05309
67ENST00000421736	ENST00000421736	ENSG00000106397	30	PLOD3	protein_coding	7	0.2083	0.2808	0.5109	0.1846	0.2274	0.588	2.55075	2.98211	3.84553	2.59105	2.89243	4.26274
67ENST00000401447	ENST00000401447	ENSG00000106399	7	RPA3	protein_coding	7	0.3918	0.3811	0.2271	0.3481	0.4257	0.2262	8.37955	8.3398	7.59256	8.10678	8.39706	7.48465
67ENST00000435848	ENST00000435848	ENSG00000214253	19	FIS1	protein_coding	7	0.2902	0.5355	0.1743	0.3449	0.4471	0.208	5.88775	6.77128	5.15213	6.24027	6.61488	5.51114
67ENST00000555556	ENST00000555556	ENSG00000106410	18	NOBOX	protein_coding	7	0.3209	0.3835	0.2956	0.3302	0.3697	0.3002	2.14034	2.39722	2.02161	2.17841	2.34146	2.04099
67ENST00000414914	ENST00000414914	ENSG00000106415	15	GLCCI1	protein_coding	7	0.6047	0.2192	0.176	0.6168	0.2431	0.1401	8.26913	6.80531	6.48869	8.15803	6.81488	6.01944
67ENST00000223167	ENST00000223167	ENSG00000106436	32	MYL10	protein_coding	7	0.3365	0.3342	0.3293	0.3447	0.3447	0.3106	1.87501	1.86489	1.84384	1.88533	1.88528	1.73496
67ENST00000454688	ENST00000454688	ENSG00000106459	20	NRF1	protein_coding	7	0.6041	0.174	0.222	0.5848	0.1978	0.2174	5.35027	3.55443	3.90595	5.48233	3.9186	4.05465
67ENST00000475282	ENST00000475282	ENSG00000106477	17	CEP41	protein_coding	7	0.2885	0.1848	0.5267	0.2699	0.2067	0.5234	5.95704	5.31417	6.82511	5.4512	5.06663	6.40702
67ENST00000223210	ENST00000223210	ENSG00000106479	107	ZNF862	protein_coding	7	0.1978	0.4362	0.366	0.2373	0.3757	0.387	2.82684	3.96817	3.71502	2.72942	3.39253	3.43543
67ENST00000437945	ENST00000437945	ENSG00000106484	12	MEST	protein_coding	7	0.407	0.3218	0.2711	0.3788	0.3259	0.2953	3.11801	2.77921	2.5318	2.88177	2.66488	2.52252
67ENST00000466675	ENST00000466675	ENSG00000106538	25	RARRES2	protein_coding	7	0.3111	0.3731	0.3159	0.3015	0.3667	0.3319	2.6392	2.90145	2.66138	2.51367	2.79625	2.65223
67ENST00000448268	ENST00000448268	ENSG00000241127	12	YAE1D1	protein_coding	7	0.6715	0.1501	0.1784	0.7408	0.1189	0.1403	6.35052	4.18916	4.43838	6.75613	4.11728	4.35574
67ENST00000223293	ENST00000223293	ENSG00000106560	40	GIMAP2	protein_coding	7	0.5283	0.2316	0.2401	0.5392	0.2277	0.2331	5.50807	4.31805	4.37048	5.55052	4.30666	4.34051
67ENST00000445517	ENST00000445517	ENSG00000106588	16	PSMA2	protein_coding	7	0.3706	0.1428	0.4866	0.3808	0.1621	0.4571	5.83569	4.46028	6.22855	5.84409	4.61211	6.10745
67ENST00000223324	ENST00000223324	ENSG00000106591	12	MRPL32	protein_coding	7	0.4362	0.2538	0.3099	0.4253	0.2403	0.3345	5.08989	4.30883	4.59692	5.13309	4.3094	4.78667
67ENST00000395880	ENST00000395880	ENSG00000106603	27	C7orf44	protein_coding	7	0.478	0.4123	0.1097	0.5068	0.3612	0.132	9.27104	9.05791	7.148	9.28441	8.79569	7.34398
67ENST00000455877	ENST00000455877	ENSG00000106608	8	URGCP	protein_coding	7	0.2373	0.1488	0.6138	0.1356	0.1892	0.6752	4.28105	3.60798	5.652	3.4954	3.97607	5.8112
67ENST00000450684	ENST00000450684	ENSG00000106624	73	AEBP1	protein_coding	7	0.1474	0.2846	0.568	0.1353	0.298	0.5667	5.9956	6.9453	7.942	5.77408	6.91286	7.84003
67ENST00000436844	ENST00000436844	ENSG00000106628	19	POLD2	protein_coding	7	0.4125	0.3669	0.2206	0.4245	0.326	0.2496	9.82316	9.65446	8.92028	9.93703	9.55599	9.17077
67ENST00000446581	ENST00000446581	ENSG00000106631	26	MYL7	protein_coding	7	0.3398	0.3267	0.3335	0.3449	0.329	0.3262	2.11048	2.05402	2.08381	2.05414	1.98616	1.9738
67ENST00000411832	ENST00000411832	ENSG00000106635	36	BCL7B	protein_coding	7	0.6301	0.3026	0.0672	0.6557	0.2764	0.0679	10.2279	9.16969	6.99967	10.5512	9.3048	7.27883
67ENST00000447123	ENST00000447123;ENST00000496112	ENSG00000106636	24	YKT6	protein_coding	7	0.4175	0.4391	0.1433	0.4043	0.4422	0.1535	10.0713	10.1442	8.52908	10.0647	10.1939	8.66737
67ENST00000395060	ENST00000395060	ENSG00000106665	60	CLIP2	protein_coding	7	0.3303	0.369	0.3007	0.3477	0.339	0.3133	2.66878	2.8288	2.53354	2.64245	2.60611	2.49212
67ENST00000373698	ENST00000373698	ENSG00000095303	54	PTGS1	protein_coding	9	0.3239	0.358	0.3181	0.3464	0.3256	0.328	2.26997	2.41413	2.24391	2.34885	2.25957	2.27032
67ENST00000223428	ENST00000223428	ENSG00000081386	42	ZNF510	protein_coding	9	0.302	0.3975	0.3005	0.2937	0.4271	0.2792	3.18324	3.57955	3.17596	3.37149	3.9119	3.29837
67ENST00000566632	ENST00000566632	ENSG00000229809	17	ZNF688	protein_coding	16	0.5089	0.3143	0.1768	0.5912	0.2408	0.1679	4.45755	3.76248	2.93212	4.88188	3.58619	3.06591
67ENST00000419016	ENST00000419016	ENSG00000086065	18	CHMP5	protein_coding	9	0.3767	0.1469	0.4764	0.3975	0.1331	0.4693	4.73503	3.37618	5.07372	4.5911	3.01301	4.83065
67ENST00000475086	ENST00000475086	ENSG00000106686	42	SPATA6L	protein_coding	9	0.3613	0.3424	0.2963	0.365	0.3201	0.3148	1.96601	1.88828	1.67973	1.96983	1.78061	1.75656
67ENST00000457847	ENST00000457847	ENSG00000106692	11	FKTN	protein_coding	9	0.2412	0.3624	0.3964	0.2255	0.4225	0.352	2.73504	3.32245	3.45172	2.60365	3.50956	3.24616
67ENST00000413712	ENST00000413712	ENSG00000106771	58	TMEM245	protein_coding	9	0.3357	0.2526	0.4117	0.3889	0.2761	0.335	8.45115	8.04112	8.74578	8.56028	8.06595	8.34505
67ENST00000223609	ENST00000223609	ENSG00000106772	32	PRUNE2	protein_coding	9	0.315	0.3956	0.2894	0.3137	0.3684	0.3179	2.35469	2.6835	2.23263	2.27393	2.50595	2.29346
67ENST00000223641	ENST00000223641	ENSG00000106803	6	SEC61B	protein_coding	9	0.2886	0.5376	0.1738	0.273	0.4602	0.2668	7.90736	8.8049	7.17562	7.59927	8.35239	7.56609
67ENST00000430906	ENST00000430906	ENSG00000106804	116	C5	protein_coding	9	0.3586	0.3315	0.3099	0.3512	0.334	0.3148	2.06961	1.95591	1.859	2.05901	1.98673	1.90107
67ENST00000320310	ENST00000320310	ENSG00000106948	45	AKNA	protein_coding	9	0.0796	0.3035	0.6169	0.0813	0.2725	0.6463	5.13615	7.06711	8.09059	4.55693	6.30207	7.54811
67ENST00000223795	ENST00000223795	ENSG00000106952	30	TNFSF8	protein_coding	9	0.2992	0.5208	0.18	0.3833	0.3935	0.2232	7.93211	8.73169	7.19903	4.30778	4.346	3.52787
67ENST00000413016	ENST00000413016	ENSG00000106992	21	AK1	protein_coding	9	0.3053	0.4925	0.2022	0.3154	0.4537	0.2309	3.60245	4.29232	3.00771	3.70394	4.22845	3.25404
67ENST00000223862	ENST00000223862;ENST00000223858	ENSG00000107018	17	RLN1	protein_coding	9	0.3529	0.3217	0.3254	0.3847	0.3138	0.3015	1.79572	1.66189	1.67859	1.99999	1.70621	1.64866
67ENST00000223864	ENST00000223864	ENSG00000107020	27	C9orf46	protein_coding	9	0.4016	0.3031	0.2953	0.3848	0.3308	0.2844	3.02978	2.62399	2.58609	2.94812	2.73008	2.51178
67ENST00000539497	ENST00000539497	ENSG00000107021	36	TBC1D13	protein_coding	9	0.2887	0.422	0.2893	0.2526	0.4629	0.2845	6.96912	7.51671	6.97198	6.85955	7.73315	7.03074
67ENST00000223951	ENST00000223951;ENST00000380110	ENSG00000107105	26	ELAVL2	protein_coding	9	0.3353	0.3224	0.3422	0.3399	0.3353	0.3249	1.75925	1.70264	1.78846	1.82959	1.81003	1.76449
67ENST00000224073	ENST00000224073	ENSG00000107223	26	EDF1	protein_coding	9	0.2662	0.3214	0.4124	0.2942	0.2881	0.4177	9.47772	9.74959	10.109	9.4952	9.46501	10.0012
67ENST00000393220	ENST00000393220	ENSG00000107290	173	SETX	protein_coding	9	0.1875	0.2198	0.5927	0.1983	0.2347	0.567	3.23978	3.46879	4.90031	3.28408	3.52731	4.79984
67ENST00000457950	ENST00000457950	ENSG00000107317	18	PTGDS	protein_coding	9	0.3288	0.3348	0.3364	0.3565	0.318	0.3254	2.88227	2.90828	2.91534	3.03982	2.87494	2.9081
67ENST00000371634	ENST00000371634	ENSG00000176919	24	C8G	protein_coding	9	0.3259	0.3553	0.3188	0.3479	0.3278	0.3243	2.61452	2.73934	2.5826	2.78528	2.69921	2.68366
67ENST00000224237	ENST00000224237	ENSG00000026025	59	VIM	protein_coding	10	0.248	0.2618	0.4901	0.2395	0.2148	0.5457	8.81731	8.89546	9.80001	8.55399	8.39716	9.74193
67ENST00000393898	ENST00000393898	ENSG00000095585	66	BLNK	protein_coding	10	0.35	0.3482	0.3018	0.3583	0.3338	0.3078	2.41613	2.40873	2.2023	2.47537	2.37329	2.25634
67ENST00000371531	ENST00000371531	ENSG00000095596	36	CYP26A1	protein_coding	10	0.3494	0.3279	0.3228	0.3301	0.3446	0.3253	1.91735	1.82564	1.80297	1.88718	1.94918	1.86615
67ENST00000224600	ENST00000224600	ENSG00000107618	35	RBP3	protein_coding	10	0.3124	0.3617	0.3259	0.3364	0.3404	0.3232	1.89102	2.10226	1.9522	1.99848	2.01587	1.94083
67ENST00000224605	ENST00000224605	ENSG00000107623	27	GDF10	protein_coding	10	0.3362	0.3431	0.3206	0.3503	0.3206	0.3291	2.2649	2.29406	2.19633	2.33148	2.2036	2.24107
67ENST00000398788	ENST00000398788	ENSG00000107736	90	CDH23	protein_coding	10	0.0881	0.1568	0.7552	0.1449	0.1678	0.6873	3.39701	4.22928	6.49727	3.19068	3.40256	5.43682
67ENST00000372088	ENST00000372088	ENSG00000107771	64	FAM190B	protein_coding	10	0.7045	0.2126	0.0829	0.6474	0.2822	0.0704	8.07275	6.34447	4.98482	8.07646	6.87851	4.87481
67ENST00000458159	ENST00000458159;ENST00000415557	ENSG00000107796	20	ACTA2	protein_coding	10	0.3294	0.3005	0.3702	0.3543	0.2789	0.3668	2.41618	2.28375	2.58473	2.52897	2.1839	2.57917
67ENST00000455371	ENST00000455371	ENSG00000107959	18	PITRM1	protein_coding	10	0.1403	0.2422	0.6175	0.1659	0.2413	0.5928	6.18246	6.96982	8.32034	5.95421	6.49482	7.79165
67ENST00000369764	ENST00000369764	ENSG00000107960	42	OBFC1	protein_coding	10	0.4814	0.287	0.2316	0.579	0.234	0.187	4.35041	3.60455	3.29493	4.87205	3.56498	3.24187
67ENST00000225171	ENST00000225171	ENSG00000108176	37	DNAJC12	protein_coding	10	0.3853	0.2248	0.3899	0.3988	0.244	0.3572	3.24171	2.46422	3.2587	2.8949	2.1858	2.73583
67ENST00000225174	ENST00000225174	ENSG00000108179	32	PPIF	protein_coding	10	0.2078	0.2876	0.5045	0.2262	0.2837	0.4901	8.23541	8.70412	9.51484	8.67702	9.00365	9.79228
67ENST00000225235	ENST00000225235	ENSG00000108239	85	TBC1D12	protein_coding	10	0.3417	0.3402	0.3181	0.3347	0.3405	0.3249	1.72766	1.72093	1.62422	1.69767	1.7224	1.65485
67ENST00000225245	ENST00000225245	ENSG00000006075	9	CCL3	protein_coding	17	0.3569	0.3285	0.3146	0.3575	0.3333	0.3091	2.41908	2.29972	2.23728	2.47195	2.37081	2.26214
67ENST00000340482	ENST00000340482	ENSG00000005381	78	MPO	protein_coding	17	0.3494	0.3291	0.3215	0.3489	0.324	0.3271	2.2664	2.17988	2.14649	2.25998	2.15307	2.16654
67ENST00000225276	ENST00000225276	ENSG00000070731	60	ST6GALNAC2	protein_coding	17	0.3473	0.3239	0.3289	0.3385	0.3461	0.3154	2.10821	2.00739	2.0295	2.10207	2.13387	2.00001
67ENST00000576346	ENST00000576346	ENSG00000073969	19	NSF	protein_coding	17	0.1805	0.1439	0.6756	0.2058	0.1707	0.6235	5.43321	5.10588	7.33728	5.36016	5.08988	6.959
67ENST00000572490	ENST00000572490	ENSG00000005100	49	DHX33	protein_coding	17	0.1805	0.3635	0.456	0.1643	0.4026	0.4331	5.70605	6.7158	7.04266	5.88245	7.17578	7.28105
67ENST00000508506	ENST00000508506	ENSG00000011260	50	UTP18	protein_coding	17	0.3663	0.1973	0.4363	0.3552	0.1916	0.4532	5.79521	4.90267	6.04753	5.94655	5.05607	6.29783
67ENST00000225308	ENST00000225308;ENST00000377095	ENSG00000013306	48	SLC25A39	protein_coding	17	0.48	0.3989	0.1211	0.5445	0.3336	0.1219	9.46383	9.19693	7.47715	9.78298	9.07596	7.62328
67ENST00000552723	ENST00000552723	ENSG00000083454	35	P2RX5	protein_coding	17	0.164	0.3545	0.4815	0.2099	0.3178	0.4723	6.79676	7.90834	8.35029	6.99178	7.58993	8.16138
67ENST00000225371	ENST00000225371	ENSG00000121053	68	EPX	protein_coding	17	0.3475	0.3249	0.3275	0.3362	0.3363	0.3275	2.09769	2.00065	2.01212	2.05341	2.05356	2.01565
67ENST00000225387	ENST00000225387	ENSG00000108255	30	CRYBA1	protein_coding	17	0.3673	0.3089	0.3238	0.3239	0.3416	0.3345	1.85587	1.60606	1.67372	1.63475	1.71177	1.68142
67ENST00000225388	ENST00000225388	ENSG00000108256	62	NUFIP2	protein_coding	17	0.1235	0.5582	0.3182	0.1133	0.625	0.2617	5.14178	7.31769	6.50687	5.29038	7.75433	6.49812
67ENST00000225394	ENST00000225394	ENSG00000108262	93	GIT1	protein_coding	17	0.3208	0.429	0.2502	0.2978	0.4585	0.2438	8.09706	8.51635	7.73848	8.53516	9.15776	8.24656
67ENST00000417170	ENST00000417170	ENSG00000108264	48	TADA2A	protein_coding	17	0.5427	0.193	0.2644	0.5845	0.1847	0.2309	8.05142	6.55964	7.01393	8.29446	6.6323	6.9545
67ENST00000225402	ENST00000225402	ENSG00000108270	89	AATF	protein_coding	17	0.2808	0.149	0.5702	0.2813	0.1406	0.5782	7.02141	6.10737	8.0435	7.22627	6.22559	8.26575
67ENST00000225410	ENST00000225410	ENSG00000108278	34	ZNHIT3	protein_coding	17	0.4094	0.2889	0.3017	0.4244	0.3002	0.2754	6.13587	5.63277	5.69536	6.16953	5.67024	5.54595
67ENST00000225426	ENST00000225426	ENSG00000108294	14	PSMB3	protein_coding	17	0.2119	0.1841	0.6041	0.2272	0.1252	0.6476	9.36096	9.15772	10.8723	9.32474	8.46502	10.836
67ENST00000225428	ENST00000225428	ENSG00000108296	44	CWC25	protein_coding	17	0.2582	0.2622	0.4796	0.2797	0.3046	0.4157	3.22287	3.24506	4.11613	3.22497	3.34815	3.79652
67ENST00000225430	ENST00000225430	ENSG00000108298	4	RPL19	protein_coding	17	0.2802	0.428	0.2917	0.3089	0.3645	0.3266	2.65657	3.2677	2.71454	2.55751	2.79626	2.63766
67ENST00000426726	ENST00000426726	ENSG00000108309	60	RUNDC3A	protein_coding	17	0.3434	0.3166	0.3399	0.3534	0.3257	0.3208	2.24199	2.12474	2.22715	2.28435	2.16659	2.1446
67ENST00000394148	ENST00000394148	ENSG00000108342	20	CSF3	protein_coding	17	0.3545	0.3365	0.309	0.3718	0.3309	0.2973	2.85549	2.78029	2.65715	2.89807	2.72978	2.57557
67ENST00000225504	ENST00000225504	ENSG00000213246	24	SUPT4H1	protein_coding	17	0.3654	0.3997	0.2349	0.3977	0.3433	0.259	8.30879	8.438	7.67127	8.33127	8.11915	7.7124
67ENST00000225512	ENST00000225512	ENSG00000108379	34	WNT3	protein_coding	17	0.3171	0.359	0.3239	0.3207	0.3399	0.3395	2.21778	2.39655	2.24828	2.2324	2.3163	2.31471
67ENST00000225519	ENST00000225519	ENSG00000197417	44	SHPK	protein_coding	17	0.1798	0.2472	0.573	0.1724	0.2052	0.6224	3.72174	4.18138	5.39432	3.55842	3.80911	5.41019
67ENST00000225525	ENST00000225525	ENSG00000213977	26	TAX1BP3	protein_coding	17	0.3552	0.5126	0.1323	0.4839	0.35	0.1662	7.4	7.92915	5.9748	7.47946	7.01216	5.93738
67ENST00000225538	ENST00000225538	ENSG00000108405	66	P2RX1	protein_coding	17	0.3412	0.284	0.3748	0.3689	0.2634	0.3677	3.65307	3.38871	3.78866	4.13039	3.64444	4.12559
67ENST00000225550	ENST00000225550	ENSG00000108417	25	KRT37	protein_coding	17	0.3161	0.3467	0.3372	0.3444	0.3366	0.319	2.36778	2.50108	2.46119	2.50219	2.46879	2.39148
67ENST00000570879	ENST00000570879	ENSG00000108433	21	GOSR2	protein_coding	17	0.2962	0.3882	0.3157	0.3785	0.3186	0.303	5.57433	5.96461	5.66637	6.21084	5.96222	5.88983
67ENST00000534893	ENST00000534893	ENSG00000108439	30	PNPO	protein_coding	17	0.2115	0.4489	0.3396	0.2498	0.4178	0.3324	7.11622	8.20187	7.79944	7.3941	8.13603	7.80611
67ENST00000225576	ENST00000225576	ENSG00000175106	20	FAM18B2	protein_coding	17	0.339	0.3356	0.3254	0.3344	0.3459	0.3197	2.29422	2.2795	2.23533	2.27604	2.32491	2.21135
67ENST00000443572	ENST00000443572	ENSG00000108443	20	RPS6KB1	protein_coding	17	0.3508	0.3011	0.3481	0.3734	0.283	0.3436	5.94487	5.72423	5.93356	6.07663	5.67672	5.95646
67ENST00000393408	ENST00000393408	ENSG00000108468	5	CBX1	protein_coding	17	0.3353	0.3584	0.3063	0.3623	0.3495	0.2882	3.07786	3.17393	2.94702	3.39376	3.34188	3.06335
67ENST00000395844	ENST00000395844	ENSG00000108474	25	PIGL	protein_coding	17	0.312	0.2201	0.4679	0.3294	0.272	0.3985	3.13925	2.63608	3.72397	3.1632	2.8869	3.43795
67ENST00000484302	ENST00000484302	ENSG00000108511	51	HOXB6	protein_coding	17	0.3309	0.3351	0.334	0.3217	0.3355	0.3428	1.89601	1.9141	1.90922	1.88937	1.95005	1.98081
67ENST00000572383	ENST00000572383	ENSG00000108518	5	PFN1	protein_coding	17	0.3941	0.3941	0.2118	0.4691	0.3037	0.2272	10.5461	10.5459	9.65008	10.8672	10.24	9.82133
67ENST00000576951	ENST00000576951	ENSG00000108528	28	SLC25A11	protein_coding	17	0.249	0.2712	0.4798	0.2879	0.2296	0.4825	8.7132	8.83669	9.65962	9.15554	8.8296	9.90065
67ENST00000225688	ENST00000225688	ENSG00000108551	25	RASD1	protein_coding	17	0.3337	0.3301	0.3362	0.3833	0.3095	0.3072	2.7614	2.74576	2.77231	2.90469	2.59633	2.58525
67ENST00000573584	ENST00000573584	ENSG00000108559	77	NUP88	protein_coding	17	0.3451	0.1967	0.4582	0.3361	0.2167	0.4473	6.67407	5.8627	7.08316	6.83683	6.20349	7.24922
67ENST00000570805	ENST00000570805	ENSG00000108561	12	C1QBP	protein_coding	17	0.3379	0.2591	0.403	0.331	0.2682	0.4008	9.94002	9.55647	10.194	9.90304	9.59922	10.1792
67ENST00000543464	ENST00000543464	ENSG00000108582	94	CPD	protein_coding	17	0.0345	0.1635	0.8021	0.0601	0.1509	0.789	3.33156	5.57797	7.87244	3.0613	4.38939	6.77558
67ENST00000225724	ENST00000225724;ENST00000451249;ENST00000414833	ENSG00000108587	43	GOSR1	protein_coding	17	0.2606	0.3081	0.4313	0.2652	0.3601	0.3746	5.7886	6.03035	6.5153	5.65379	6.095	6.15188
67ENST00000403162	ENST00000403162	ENSG00000108588	64	CCDC47	protein_coding	17	0.1926	0.137	0.6703	0.2664	0.1636	0.5699	4.67756	4.18593	6.47647	4.94338	4.24011	6.04024
67ENST00000575197	ENST00000575197	ENSG00000108590	13	MED31	protein_coding	17	0.4972	0.315	0.1877	0.6051	0.2192	0.1757	8.35961	7.70125	6.95446	8.59412	7.12895	6.81031
67ENST00000225729	ENST00000225729	ENSG00000108591	53	DRG2	protein_coding	17	0.2259	0.1761	0.598	0.2199	0.1421	0.638	6.38993	6.03041	7.79419	6.30542	5.676	7.84223
67ENST00000395536	ENST00000395536	ENSG00000108599	57	AKAP10	protein_coding	17	0.6187	0.223	0.1583	0.6311	0.227	0.1419	6.34824	4.87628	4.38197	6.51473	5.03919	4.36176
67ENST00000573368	ENST00000573368	ENSG00000108602	7	ALDH3A1	protein_coding	17	0.3517	0.3274	0.3209	0.3005	0.3879	0.3116	2.64018	2.53657	2.50771	2.45991	2.82821	2.51205
67ENST00000323347	ENST00000323347	ENSG00000108604	46	SMARCD2	protein_coding	17	0.1185	0.204	0.6775	0.1425	0.2134	0.6441	6.29104	7.07449	8.80626	6.63976	7.22262	8.81614
67ENST00000225760	ENST00000225760	ENSG00000224383	29	C17orf72	protein_coding	17	0.3528	0.2968	0.3504	0.3598	0.3038	0.3364	3.16842	2.9189	3.15839	3.2897	3.04598	3.19277
67ENST00000225777	ENST00000225777	ENSG00000108639	11	SYNGR2	protein_coding	17	0.2717	0.4162	0.3121	0.3329	0.3199	0.3472	6.0946	6.70989	6.29479	6.5276	6.47029	6.58866
67ENST00000450599	ENST00000450599	ENSG00000108654	56	DDX5	protein_coding	17	0.2734	0.2717	0.4549	0.2736	0.2556	0.4708	8.4263	8.41709	9.16079	8.51028	8.41177	9.29327
67ENST00000225805	ENST00000225805	ENSG00000108666	61	C17orf75	protein_coding	17	0.296	0.2722	0.4318	0.3176	0.3029	0.3796	4.52752	4.40627	5.072	4.83087	4.76247	5.08812
67ENST00000448983	ENST00000448983	ENSG00000108684	23	ASIC2	protein_coding	17	0.3409	0.3661	0.293	0.3846	0.3162	0.2991	2.65692	2.76014	2.43858	2.83471	2.55214	2.47201
67ENST00000225831	ENST00000225831	ENSG00000108691	19	CCL2	protein_coding	17	0.3577	0.3286	0.3137	0.3741	0.3121	0.3137	1.95806	1.83577	1.76859	2.06823	1.80685	1.81416
67ENST00000394620	ENST00000394620	ENSG00000108700	18	CCL8	protein_coding	17	0.3514	0.3264	0.3222	0.3376	0.3256	0.3368	1.8209	1.71478	1.696	1.77162	1.71947	1.76829
67ENST00000225842	ENST00000225842	ENSG00000108702	16	CCL1	protein_coding	17	0.3359	0.3452	0.3189	0.3616	0.3158	0.3226	2.12817	2.16734	2.05282	2.23469	2.03898	2.06996
67ENST00000225844	ENST00000225844	ENSG00000181374	16	CCL13	protein_coding	17	0.3399	0.3654	0.2947	0.3021	0.3347	0.3632	2.06731	2.17195	1.8617	1.89586	2.04359	2.1615
67ENST00000424525	ENST00000424525	ENSG00000108733	25	PEX12	protein_coding	17	0.4231	0.1829	0.394	0.5478	0.1716	0.2805	4.87017	3.66047	4.7676	5.64872	3.9744	4.68296
67ENST00000561193	ENST00000561193	ENSG00000108753	48	HNF1B	protein_coding	17	0.3501	0.3335	0.3164	0.3548	0.3205	0.3247	2.18303	2.11291	2.03715	2.22027	2.07381	2.09274
67ENST00000225899	ENST00000225899	ENSG00000108759	35	KRT32	protein_coding	17	0.3498	0.3147	0.3355	0.3358	0.3243	0.34	1.8925	1.74014	1.83254	1.85006	1.79981	1.86814
67ENST00000225916	ENST00000225916	ENSG00000108773	77	KAT2A	protein_coding	17	0.1128	0.2576	0.6296	0.1099	0.2542	0.6359	5.62148	6.81325	8.10269	5.86816	7.07788	8.40068
67ENST00000377405	ENST00000377405	ENSG00000108784	24	NAGLU	protein_coding	17	0.3311	0.3028	0.3662	0.2999	0.2831	0.417	4.17883	4.04992	4.32438	4.06212	3.97935	4.53785
67ENST00000225929	ENST00000225929;ENST00000225928	ENSG00000108786	24	HSD17B1	protein_coding	17	0.3547	0.3537	0.2916	0.3741	0.3293	0.2966	3.05952	3.05531	2.77671	3.22858	3.0449	2.89385
67ENST00000571035	ENST00000571035	ENSG00000108798	19	ABI3	protein_coding	17	0.3772	0.1807	0.4421	0.4256	0.14	0.4344	5.59576	4.53378	5.82456	5.80162	4.19711	5.83093
67ENST00000507689	ENST00000507689	ENSG00000108821	9	COL1A1	protein_coding	17	0.3132	0.3624	0.3245	0.3053	0.3522	0.3424	2.49897	2.70944	2.55003	2.45735	2.66354	2.62275
67ENST00000508200	ENST00000508200	ENSG00000108826	16	MRPL27	protein_coding	17	0.3639	0.1878	0.4484	0.3625	0.1943	0.4433	7.18507	6.23045	7.48633	7.27743	6.37745	7.56765
67ENST00000225972	ENST00000225972	ENSG00000108829	38	LRRC59	protein_coding	17	0.2412	0.2519	0.5069	0.2393	0.2393	0.5214	8.63421	8.69646	9.70558	8.66511	8.66484	9.78848
67ENST00000336057	ENST00000336057	ENSG00000108840	138	HDAC5	protein_coding	17	0.2492	0.4078	0.343	0.2696	0.3676	0.3628	3.64822	4.35897	4.10933	3.77071	4.21777	4.19898
67ENST00000225992	ENST00000225992	ENSG00000108849	13	PPY	protein_coding	17	0.3119	0.3224	0.3657	0.3188	0.3452	0.336	1.78129	1.82901	2.01057	1.75331	1.86835	1.82938
67ENST00000226004	ENST00000226004	ENSG00000108861	53	DUSP3	protein_coding	17	0.2654	0.3967	0.3379	0.2529	0.4407	0.3064	3.17716	3.75728	3.52561	3.52857	4.32987	3.80556
67ENST00000226021	ENST00000226021	ENSG00000108878	28	CACNG1	protein_coding	17	0.3332	0.3381	0.3286	0.3256	0.3326	0.3418	1.91286	1.93389	1.89272	1.85792	1.8888	1.9279
67ENST00000573945	ENST00000573945	ENSG00000108924	24	HLF	protein_coding	17	0.3378	0.3306	0.3316	0.3233	0.3654	0.3114	1.93262	1.90127	1.90552	1.91781	2.09454	1.86365
67ENST00000226091	ENST00000226091	ENSG00000108947	49	EFNB3	protein_coding	17	0.3391	0.328	0.3329	0.3414	0.3277	0.331	1.94312	1.89534	1.91661	1.97101	1.91187	1.9263
67ENST00000226094	ENST00000226094	ENSG00000108950	60	FAM20A	protein_coding	17	0.3423	0.3421	0.3157	0.3521	0.3251	0.3229	2.08535	2.08467	1.96868	2.14029	2.0253	2.01536
67ENST00000226105	ENST00000226105	ENSG00000108961	31	RANGRF	protein_coding	17	0.3832	0.4661	0.1507	0.4976	0.346	0.1564	8.7922	9.07471	7.44612	9.35626	8.8321	7.68613
67ENST00000226193	ENST00000226193	ENSG00000109047	23	RCVRN	protein_coding	17	0.2992	0.3256	0.3752	0.3348	0.2945	0.3707	1.9299	2.05186	2.25638	2.03078	1.84572	2.17768
67ENST00000379814	ENST00000379814	ENSG00000109061	57	MYH1	protein_coding	17	0.3407	0.3291	0.3302	0.3323	0.3225	0.3452	1.70121	1.65147	1.656	1.6562	1.61294	1.71103
67ENST00000226209	ENST00000226209	ENSG00000109063	138	MYH3	protein_coding	17	0.3507	0.3209	0.3284	0.3415	0.3315	0.327	1.87753	1.74973	1.78272	1.86389	1.82097	1.80158
67ENST00000542029	ENST00000542029	ENSG00000255604	16	VTN	protein_coding	17	0.3217	0.3492	0.329	0.3142	0.3479	0.3379	2.28516	2.4035	2.31752	2.20893	2.35568	2.31393
67ENST00000544907	ENST00000544907	ENSG00000109079	22	TNFAIP1	protein_coding	17	0.2492	0.4131	0.3377	0.2844	0.4003	0.3153	5.7182	6.4476	6.15674	6.13279	6.62593	6.28158
67ENST00000226230	ENST00000226230	ENSG00000109084	30	TMEM97	protein_coding	17	0.3323	0.2836	0.3841	0.3556	0.284	0.3605	8.2753	8.04679	8.48407	8.56101	8.23652	8.58065
67ENST00000226247	ENST00000226247	ENSG00000109101	43	FOXN1	protein_coding	17	0.3259	0.3509	0.3232	0.3308	0.3575	0.3117	1.99478	2.10116	1.98241	2.03119	2.14296	1.94505
67ENST00000435638	ENST00000435638	ENSG00000109107	13	ALDOC	protein_coding	17	0.1564	0.1714	0.6722	0.1339	0.1125	0.7536	8.06425	8.19657	10.168	7.86448	7.61359	10.3574
67ENST00000510674	ENST00000510674	ENSG00000004468	21	CD38	protein_coding	4	0.2955	0.227	0.4775	0.3075	0.2468	0.4457	9.21259	8.83248	9.90509	9.25973	8.9427	9.79535
67ENST00000226284	ENST00000226284	ENSG00000029559	41	IBSP	protein_coding	4	0.3488	0.3395	0.3117	0.3435	0.3462	0.3103	2.03388	1.99474	1.87132	1.97791	1.98923	1.83113
67ENST00000513105	ENST00000513105	ENSG00000002549	13	LAP3	protein_coding	4	0.1848	0.2378	0.5774	0.136	0.2028	0.6612	6.32581	6.68939	7.96931	5.49316	6.06992	7.77497
67ENST00000515050	ENST00000515050	ENSG00000124875	13	CXCL6	protein_coding	4	0.3694	0.3365	0.2941	0.3501	0.3234	0.3265	2.80822	2.67388	2.47929	2.53239	2.41815	2.43189
67ENST00000503785	ENST00000503785;ENST00000507833	ENSG00000077684	18	PHF17	protein_coding	4	0.3905	0.2705	0.3391	0.4487	0.2749	0.2764	5.46665	4.93688	5.26314	5.92846	5.22172	5.22917
67ENST00000503876	ENST00000503876	ENSG00000018189	11	RUFY3	protein_coding	4	0.6663	0.1699	0.1637	0.6027	0.2258	0.1715	4.42853	2.45724	2.4036	4.05018	2.63373	2.23691
67ENST00000226355	ENST00000226355	ENSG00000079557	69	AFM	protein_coding	4	0.337	0.3386	0.3244	0.3376	0.3343	0.3282	1.76171	1.76872	1.70702	1.77503	1.76081	1.7344
67ENST00000395792	ENST00000395792	ENSG00000081051	67	AFP	protein_coding	4	0.334	0.3437	0.3223	0.3358	0.3351	0.3291	1.71576	1.75713	1.66447	1.68445	1.68142	1.65509
67ENST00000510424	ENST00000510424	ENSG00000109132	8	PHOX2B	protein_coding	4	0.3512	0.3422	0.3066	0.3168	0.3636	0.3196	2.94307	2.90547	2.7472	2.65126	2.85006	2.66375
67ENST00000420975	ENST00000420975	ENSG00000109163	20	GNRHR	protein_coding	4	0.3166	0.3385	0.3448	0.3449	0.3321	0.3231	1.7297	1.82599	1.85278	1.82415	1.76954	1.73004
67ENST00000226432	ENST00000226432	ENSG00000109182	90	CWH43	protein_coding	4	0.3417	0.3524	0.3058	0.335	0.3436	0.3215	1.832	1.87647	1.67187	1.78718	1.82386	1.72778
67ENST00000226444	ENST00000226444	ENSG00000109193	48	SULT1E1	protein_coding	4	0.3404	0.3481	0.3115	0.332	0.3455	0.3225	1.61961	1.6521	1.49144	1.55839	1.61567	1.51626
67ENST00000226460	ENST00000226460	ENSG00000109208	8	SMR3A	protein_coding	4	0.3337	0.3431	0.3232	0.3694	0.3263	0.3043	1.92114	1.96111	1.87528	2.01871	1.83994	1.7394
67ENST00000226522	ENST00000226522	ENSG00000109270	21	LAMTOR3	protein_coding	4	0.5003	0.331	0.1687	0.4237	0.394	0.1823	5.62921	5.03338	4.06052	5.17805	5.07319	3.96113
67ENST00000226524	ENST00000226524	ENSG00000109272	12	PF4V1	protein_coding	4	0.3438	0.3383	0.318	0.3541	0.3115	0.3344	2.66441	2.64105	2.55185	2.64358	2.45882	2.56091
67ENST00000226574	ENST00000226574	ENSG00000109320	100	NFKB1	protein_coding	4	0.1373	0.1693	0.6935	0.1274	0.1907	0.6819	3.5505	3.85293	5.88738	3.47015	4.05146	5.89011
67ENST00000505239	ENST00000505239	ENSG00000109323	75	MANBA	protein_coding	4	0.5767	0.2119	0.2114	0.5131	0.2503	0.2366	4.41618	2.97152	2.96854	4.07316	3.03731	2.95612
67ENST00000506761	ENST00000506761	ENSG00000109466	48	KLHL2	protein_coding	4	0.4516	0.339	0.2094	0.4137	0.3674	0.2189	3.89093	3.47708	2.78195	3.5363	3.36479	2.61782
67ENST00000226730	ENST00000226730	ENSG00000109471	24	IL2	protein_coding	4	0.3523	0.3271	0.3206	0.322	0.3518	0.3262	1.66003	1.55321	1.52398	1.50499	1.63264	1.5235
67ENST00000540337	ENST00000540337	ENSG00000109501	14	WFS1	protein_coding	4	0.1609	0.2082	0.6309	0.1749	0.1789	0.6462	7.2784	7.65011	9.24943	6.32039	6.35312	8.20596
67ENST00000226796	ENST00000226796	ENSG00000109534	21	GAR1	protein_coding	4	0.3397	0.3037	0.3566	0.2756	0.334	0.3903	5.07194	4.91029	5.14212	4.72876	5.00594	5.23063
67ENST00000531991	ENST00000531991	ENSG00000109536	8	FRG1	protein_coding	4	0.4893	0.1634	0.3473	0.4788	0.2067	0.3145	6.07317	4.49079	5.57832	5.95734	4.7457	5.35074
67ENST00000442825	ENST00000442825	ENSG00000109684	44	CLNK	protein_coding	4	0.3353	0.3378	0.3269	0.3501	0.3242	0.3258	1.88371	1.89464	1.84733	1.92554	1.81454	1.82166
67ENST00000510843	ENST00000510843	ENSG00000109794	19	FAM149A	protein_coding	4	0.4216	0.2931	0.2853	0.4172	0.2884	0.2944	3.20615	2.68206	2.64293	3.14116	2.60837	2.63842
67ENST00000227135	ENST00000227135	ENSG00000064199	17	SPA17	protein_coding	11	0.325	0.2886	0.3864	0.3462	0.293	0.3608	1.9283	1.75713	2.17815	1.96449	1.72404	2.02427
67ENST00000530601	ENST00000530601	ENSG00000085117	19	CD82	protein_coding	11	0.0948	0.1763	0.7289	0.0887	0.1546	0.7567	6.56669	7.46262	9.51009	6.92808	7.73054	10.0213
67ENST00000541620	ENST00000541620;ENST00000545215;ENST00000445376	ENSG00000134333	17	LDHA	protein_coding	11	0.3111	0.1736	0.5153	0.3338	0.1418	0.5244	10.6537	9.81255	11.3819	10.7602	9.52514	11.4117
67ENST00000533030	ENST00000533030	ENSG00000066336	6	SPI1	protein_coding	11	0.3049	0.2801	0.4151	0.2975	0.3572	0.3452	2.88058	2.75819	3.32587	2.87794	3.14173	3.09235
67ENST00000542389	ENST00000542389	ENSG00000021300	27	PLEKHB1	protein_coding	11	0.2846	0.3893	0.3261	0.2883	0.3457	0.366	2.62805	3.07996	2.8244	2.48642	2.74847	2.83053
67ENST00000533879	ENST00000533879	ENSG00000109846	9	CRYAB	protein_coding	11	0.2826	0.4009	0.3165	0.3854	0.3311	0.2835	2.04835	2.55311	2.21201	2.49209	2.27286	2.04892
67ENST00000227256	ENST00000227256	ENSG00000109851	18	DBX1	protein_coding	11	0.3718	0.3246	0.3036	0.3408	0.334	0.3252	2.36431	2.16879	2.0721	2.317	2.28809	2.24945
67ENST00000393302	ENST00000393302	ENSG00000109861	36	CTSC	protein_coding	11	0.2386	0.1356	0.6258	0.2328	0.155	0.6123	7.53666	6.72128	8.92794	7.36867	6.78166	8.76403
67ENST00000444935	ENST00000444935	ENSG00000109917	36	ZNF259	protein_coding	11	0.2991	0.3046	0.3962	0.3333	0.288	0.3788	6.87334	6.89979	7.279	7.39531	7.18461	7.57993
67ENST00000227348	ENST00000227348	ENSG00000109943	43	CRTAM	protein_coding	11	0.3493	0.3004	0.3502	0.335	0.3409	0.3241	1.90947	1.692	1.91318	1.76016	1.7853	1.71231
67ENST00000307257	ENST00000307257	ENSG00000109944	31	C11orf63	protein_coding	11	0.3363	0.3525	0.3113	0.3252	0.3439	0.3309	2.27338	2.34122	2.16181	2.28887	2.3699	2.31411
67ENST00000534319	ENST00000534319	ENSG00000109971	15	HSPA8	protein_coding	11	0.3227	0.216	0.4614	0.2951	0.1997	0.5052	12.3497	11.7705	12.8656	12.1914	11.6284	12.9672
67ENST00000227451	ENST00000227451	ENSG00000110042	54	DTX4	protein_coding	11	0.3708	0.3205	0.3088	0.3595	0.3406	0.2998	2.33682	2.1264	2.07285	2.34198	2.26404	2.08008
67ENST00000418259	ENST00000418259	ENSG00000110046	153	ATG2A	protein_coding	11	0.1989	0.2959	0.5052	0.2226	0.2877	0.4897	2.68369	3.25633	4.02826	2.70448	3.0743	3.8418
67ENST00000530811	ENST00000530811	ENSG00000110060	37	PUS3	protein_coding	11	0.4755	0.1988	0.3257	0.5575	0.1805	0.2619	3.8115	2.55313	3.26574	4.16241	2.53582	3.07272
67ENST00000534457	ENST00000534457	ENSG00000110080	36	ST3GAL4	protein_coding	11	0.561	0.3251	0.1139	0.5912	0.285	0.1237	7.30761	6.52039	5.00778	7.89988	6.8473	5.64305
67ENST00000486867	ENST00000486867	ENSG00000168066	21	SF1	protein_coding	11	0.2858	0.2481	0.4661	0.257	0.2906	0.4524	9.36459	9.16035	10.07	9.46799	9.64545	10.2838
67ENST00000542897	ENST00000542897	ENSG00000110092	20	CCND1	protein_coding	11	0.3413	0.334	0.3247	0.3825	0.3246	0.2928	2.81269	2.78131	2.74076	3.09759	2.86078	2.71212
67ENST00000339492	ENST00000339492	ENSG00000110104	24	CCDC86	protein_coding	11	0.2749	0.2193	0.5058	0.264	0.2049	0.531	6.70449	6.37812	7.58413	7.21657	6.85114	8.22467
67ENST00000227524	ENST00000227524	ENSG00000110107	70	PRPF19	protein_coding	11	0.1043	0.1722	0.7235	0.1027	0.1567	0.7406	6.35294	7.07666	9.14733	6.38661	6.99657	9.23736
67ENST00000446886	ENST00000446886	ENSG00000110108	16	TMEM109	protein_coding	11	0.218	0.2174	0.5645	0.2313	0.1755	0.5932	9.83493	9.83101	11.2074	10.0602	9.66148	11.4186
67ENST00000227638	ENST00000227638;ENST00000436171	ENSG00000110218	32	PANX1	protein_coding	11	0.1573	0.4182	0.4245	0.1716	0.4367	0.3917	3.70683	5.11707	5.13859	3.91955	5.26726	5.11011
67ENST00000433069	ENST00000433069	ENSG00000110243	8	APOA5	protein_coding	11	0.3406	0.3328	0.3266	0.3782	0.3065	0.3152	3.30762	3.27401	3.24715	3.46373	3.16059	3.20101
67ENST00000433777	ENST00000433777	ENSG00000110245	12	APOC3	protein_coding	11	0.3427	0.3651	0.2922	0.3383	0.3555	0.3062	2.72972	2.82108	2.49976	2.58761	2.65929	2.44405
67ENST00000536858	ENST00000536858	ENSG00000110324	45	IL10RA	protein_coding	11	0.361	0.3029	0.3361	0.3592	0.3266	0.3142	2.11669	1.86376	2.01355	2.10287	1.96581	1.90961
67ENST00000227756	ENST00000227756	ENSG00000110328	67	GALNTL4	protein_coding	11	0.3349	0.3431	0.322	0.3262	0.3401	0.3337	1.99075	2.02537	1.93379	1.93817	1.99849	1.97076
67ENST00000527465	ENST00000527465	ENSG00000110330	19	BIRC2	protein_coding	11	0.3115	0.4724	0.2161	0.4131	0.4095	0.1775	5.62336	6.2242	5.09599	5.8	5.78728	4.58121
67ENST00000533262	ENST00000533262	ENSG00000110435	15	PDHX	protein_coding	11	0.7601	0.1128	0.1271	0.7576	0.1257	0.1167	8.47846	5.72593	5.89858	8.52466	5.93284	5.8257
67ENST00000537307	ENST00000537307	ENSG00000110446	25	SLC15A3	protein_coding	11	0.2308	0.2404	0.5289	0.1724	0.1935	0.6341	2.9105	2.9695	4.10702	2.69608	2.8629	4.57519
67ENST00000227918	ENST00000227918	ENSG00000110484	13	SCGB2A2	protein_coding	11	0.3802	0.3255	0.2943	0.388	0.311	0.301	2.29142	2.06734	1.92225	2.22188	1.9027	1.85586
67ENST00000526306	ENST00000526306	ENSG00000062282	20	DGAT2	protein_coding	11	0.3526	0.3386	0.3088	0.3852	0.2976	0.3172	2.73424	2.67611	2.54303	2.91262	2.54016	2.63249
67ENST00000525684	ENST00000525684	ENSG00000110696	5	C11orf58	protein_coding	11	0.3364	0.3377	0.3259	0.3015	0.3408	0.3577	10.447	10.4527	10.4015	9.99255	10.1693	10.2392
67ENST00000228226	ENST00000228226	ENSG00000261701	16	HPR	protein_coding	16	0.3038	0.3657	0.3306	0.3341	0.3498	0.3161	1.97456	2.2422	2.09662	2.19751	2.26376	2.11778
67ENST00000538704	ENST00000538704	ENSG00000078246	11	TULP3	protein_coding	12	0.3055	0.3503	0.3442	0.2638	0.4059	0.3302	5.4441	5.64155	5.61627	5.24859	5.87019	5.57231
67ENST00000228251	ENST00000228251	ENSG00000060138	14	CSDA	protein_coding	12	0.6035	0.1943	0.2022	0.5785	0.2138	0.2076	10.9725	9.33742	9.39515	10.835	9.39903	9.35673
67ENST00000347404	ENST00000347404	ENSG00000049130	52	KITLG	protein_coding	12	0.332	0.3483	0.3197	0.3307	0.3484	0.3209	1.7266	1.7955	1.67208	1.74336	1.81875	1.70009
67ENST00000550322	ENST00000550322	ENSG00000075856	19	SART3	protein_coding	12	0.2127	0.2013	0.586	0.2264	0.2217	0.5519	7.33303	7.25355	8.79502	7.26825	7.2379	8.55397
67ENST00000534953	ENST00000534953	ENSG00000090612	7	ZNF268	protein_coding	12	0.2794	0.3575	0.3631	0.3269	0.3334	0.3397	2.93495	3.29059	3.31294	2.89811	2.92617	2.95347
67ENST00000543331	ENST00000543331	ENSG00000089159	14	PXN	protein_coding	12	0.2022	0.3717	0.4261	0.1929	0.3388	0.4683	4.0434	4.9217	5.11862	3.90218	4.71503	5.18204
67ENST00000550503	ENST00000550503	ENSG00000067798	15	NAV3	protein_coding	12	0.3317	0.3468	0.3215	0.3461	0.3346	0.3194	1.74948	1.81383	1.70419	1.79764	1.74877	1.68172
67ENST00000545564	ENST00000545564	ENSG00000002016	26	RAD52	protein_coding	12	0.3414	0.3909	0.2677	0.3548	0.373	0.2722	4.24085	4.43593	3.88984	4.23889	4.31131	3.85651
67ENST00000549195	ENST00000549195	ENSG00000013503	5	POLR3B	protein_coding	12	0.1197	0.0998	0.7806	0.1073	0.1125	0.7802	3.29257	3.02986	5.99783	3.44148	3.50858	6.30314
67ENST00000539326	ENST00000539326	ENSG00000110841	24	PPFIBP1	protein_coding	12	0.2236	0.3022	0.4742	0.1366	0.2642	0.5992	2.31369	2.74834	3.3981	2.00118	2.95268	4.13443
67ENST00000228434	ENST00000228434	ENSG00000110848	28	CD69	protein_coding	12	0.5911	0.2883	0.1206	0.6991	0.2266	0.0743	9.96871	8.93309	7.67573	7.97226	6.34699	4.73717
67ENST00000550659	ENST00000550659	ENSG00000110851	29	PRDM4	protein_coding	12	0.2873	0.4376	0.275	0.2377	0.518	0.2444	4.47146	5.07837	4.4084	4.26966	5.39367	4.30972
67ENST00000228438	ENST00000228438	ENSG00000110852	27	CLEC2B	protein_coding	12	0.4806	0.2805	0.239	0.5625	0.2334	0.2042	3.32312	2.54623	2.31524	3.51967	2.25045	2.05781
67ENST00000550948	ENST00000550948	ENSG00000110876	43	SELPLG	protein_coding	12	0.1042	0.1126	0.7832	0.1471	0.1015	0.7515	5.14014	5.25241	8.04997	5.90245	5.36722	8.25582
67ENST00000228468	ENST00000228468	ENSG00000110881	52	ASIC1	protein_coding	12	0.2626	0.3214	0.416	0.2276	0.3062	0.4662	2.97252	3.26434	3.63631	2.94546	3.37336	3.98014
67ENST00000551281	ENST00000551281	ENSG00000110887	36	DAO	protein_coding	12	0.3553	0.3385	0.3062	0.3495	0.331	0.3195	2.13176	2.06214	1.91749	2.14223	2.06397	2.01291
67ENST00000542954	ENST00000542954;ENST00000535546;ENST00000540355	ENSG00000110906	19	KCTD10	protein_coding	12	0.1501	0.2504	0.5995	0.1729	0.2842	0.5429	5.75638	6.49467	7.75417	5.84556	6.56252	7.49625
67ENST00000545525	ENST00000545525	ENSG00000110917	15	MLEC	protein_coding	12	0.0965	0.3997	0.5038	0.0978	0.3884	0.5138	8.58661	10.6371	10.9711	8.65743	10.6474	11.051
67ENST00000546277	ENST00000546277	ENSG00000110921	21	MVK	protein_coding	12	0.2591	0.3195	0.4214	0.2684	0.2431	0.4885	4.61774	4.92016	5.31962	4.90773	4.76465	5.77179
67ENST00000228515	ENST00000228515	ENSG00000110925	33	CSRNP2	protein_coding	12	0.2885	0.4832	0.2284	0.2785	0.4608	0.2607	6.66656	7.4107	6.32944	6.65206	7.37871	6.55696
67ENST00000228534	ENST00000228534	ENSG00000110944	25	IL23A	protein_coding	12	0.45	0.2555	0.2944	0.4084	0.2663	0.3252	3.95541	3.13877	3.34333	3.60016	2.98317	3.2715
67ENST00000228567	ENST00000228567	ENSG00000110975	66	SYT10	protein_coding	12	0.3371	0.3461	0.3168	0.3497	0.3261	0.3243	1.85503	1.89304	1.76529	1.92776	1.82681	1.81882
67ENST00000546567	ENST00000546567	ENSG00000111012	17	CYP27B1	protein_coding	12	0.3062	0.4045	0.2893	0.276	0.4351	0.2889	2.77319	3.17473	2.69135	2.56209	3.21845	2.62784
67ENST00000228641	ENST00000228641	ENSG00000111046	24	MYF6	protein_coding	12	0.315	0.3501	0.335	0.334	0.3502	0.3158	1.72625	1.87869	1.81506	1.85498	1.92332	1.77407
67ENST00000228644	ENST00000228644	ENSG00000111049	20	MYF5	protein_coding	12	0.3409	0.3391	0.32	0.3225	0.3396	0.3378	1.73252	1.72471	1.64105	1.69708	1.77158	1.76377
67ENST00000544736	ENST00000544736	ENSG00000111087	9	GLI1	protein_coding	12	0.3509	0.3511	0.298	0.3895	0.3078	0.3027	2.74774	2.7488	2.51227	2.96982	2.62991	2.60593
67ENST00000228705	ENST00000228705	ENSG00000111110	90	PPM1H	protein_coding	12	0.1411	0.3801	0.4788	0.0992	0.4012	0.4995	3.10011	4.53019	4.86339	2.97109	4.98661	5.30281
67ENST00000228740	ENST00000228740	ENSG00000111144	84	LTA4H	protein_coding	12	0.3215	0.1952	0.4833	0.2902	0.1709	0.5389	6.66753	5.94797	7.25554	6.15451	5.39068	7.04736
67ENST00000547249	ENST00000547249	ENSG00000111145	11	ELK3	protein_coding	12	0.3981	0.3439	0.258	0.465	0.3103	0.2248	3.00015	2.78898	2.37424	3.57869	2.99501	2.52996
67ENST00000540662	ENST00000540662	ENSG00000111203	10	ITFG2	protein_coding	12	0.5981	0.1705	0.2314	0.6258	0.1704	0.2038	7.29942	5.48891	5.92924	7.57846	5.70179	5.95972
67ENST00000543626	ENST00000543626;ENST00000428168	ENSG00000111215	6	PRR4	protein_coding	12	0.4668	0.2693	0.2639	0.4594	0.3106	0.23	3.44937	2.65582	2.62646	3.55336	2.98839	2.55507
67ENST00000450737	ENST00000450737	ENSG00000111224	18	PARP11	protein_coding	12	0.5904	0.2959	0.1137	0.6825	0.2389	0.0787	6.50776	5.51116	4.13176	6.89574	5.38116	3.77868
67ENST00000475777	ENST00000475777	ENSG00000111229	6	ARPC3	protein_coding	12	0.3345	0.3569	0.3087	0.3684	0.3098	0.3219	3.02289	3.1165	2.90718	3.17208	2.92216	2.97753
67ENST00000550228	ENST00000550228	ENSG00000111231	15	GPN3	protein_coding	12	0.4838	0.1585	0.3578	0.4887	0.1608	0.3505	7.22851	5.61837	6.79335	7.20826	5.60467	6.72904
67ENST00000228837	ENST00000228837	ENSG00000111241	21	FGF6	protein_coding	12	0.2982	0.3726	0.3292	0.3407	0.3343	0.325	2.65696	2.97853	2.79982	2.87273	2.84529	2.80457
67ENST00000548438	ENST00000548438	ENSG00000111245	24	MYL2	protein_coding	12	0.3344	0.334	0.3316	0.3618	0.3172	0.321	1.99465	1.99267	1.9826	2.0489	1.85946	1.87655
67ENST00000545990	ENST00000545990	ENSG00000111254	46	AKAP3	protein_coding	12	0.3105	0.3484	0.3411	0.3184	0.3583	0.3233	1.89539	2.06153	2.03076	1.90504	2.07507	1.92703
67ENST00000539940	ENST00000539940	ENSG00000111266	5	DUSP16	protein_coding	12	0.5861	0.2276	0.1862	0.5594	0.231	0.2095	6.03433	4.66976	4.38016	5.97431	4.69854	4.55741
67ENST00000228865	ENST00000228865	ENSG00000111269	35	CREBL2	protein_coding	12	0.3551	0.5268	0.1181	0.256	0.6197	0.1244	5.16724	5.73637	3.57955	4.86175	6.13744	3.82028
67ENST00000442489	ENST00000442489	ENSG00000111276	6	CDKN1B	protein_coding	12	0.3794	0.2621	0.3585	0.3122	0.3072	0.3806	5.87305	5.33962	5.79146	4.76516	4.74164	5.05093
67ENST00000228887	ENST00000228887	ENSG00000111291	20	GPRC5D	protein_coding	12	0.3671	0.3093	0.3236	0.3321	0.3399	0.328	2.0457	1.79868	1.86354	1.94999	1.98321	1.93189
67ENST00000540037	ENST00000540037	ENSG00000111319	69	SCNN1A	protein_coding	12	0.3414	0.3339	0.3248	0.3556	0.3267	0.3177	2.13574	2.10379	2.06393	2.1977	2.07546	2.03496
67ENST00000543190	ENST00000543190	ENSG00000111321	19	LTBR	protein_coding	12	0.3273	0.3572	0.3154	0.389	0.3054	0.3057	2.44617	2.57239	2.39287	2.79566	2.44647	2.44801
67ENST00000228922	ENST00000228922	ENSG00000111325	38	OGFOD2	protein_coding	12	0.3114	0.342	0.3466	0.3251	0.306	0.3689	3.4216	3.55686	3.57599	3.53079	3.44352	3.71297
67ENST00000323881	ENST00000323881	ENSG00000111331	126	OAS3	protein_coding	12	0.1769	0.224	0.5991	0.1662	0.2191	0.6147	2.51416	2.85434	4.27378	2.49957	2.89827	4.38662
67ENST00000228929	ENST00000228929	ENSG00000246705	8	H2AFJ	protein_coding	12	0.341	0.3457	0.3133	0.332	0.315	0.353	1.95059	1.97026	1.82819	1.99191	1.91625	2.08045
67ENST00000420600	ENST00000420600	ENSG00000111339	6	ART4	protein_coding	12	0.3962	0.3062	0.2975	0.334	0.3224	0.3436	2.5275	2.15585	2.11429	2.23989	2.18894	2.28104
67ENST00000539261	ENST00000539261	ENSG00000111341	37	MGP	protein_coding	12	0.3323	0.3487	0.3189	0.3236	0.3317	0.3447	1.69554	1.76488	1.63616	1.63826	1.67378	1.72916
67ENST00000542276	ENST00000542276	ENSG00000111348	9	ARHGDIB	protein_coding	12	0.3154	0.3038	0.3808	0.3593	0.2707	0.3699	11.7203	11.6665	11.9925	11.5832	11.1749	11.6253
67ENST00000536375	ENST00000536375	ENSG00000111358	39	GTF2H3	protein_coding	12	0.6873	0.1141	0.1985	0.7744	0.0921	0.1336	6.88716	4.29668	5.09552	7.41749	4.34541	4.88196
67ENST00000536890	ENST00000536890	ENSG00000111404	15	RERGL	protein_coding	12	0.3499	0.3194	0.3307	0.3402	0.3242	0.3356	1.8137	1.68227	1.73216	1.71656	1.64671	1.69671
67ENST00000542202	ENST00000542202	ENSG00000111405	26	ENDOU	protein_coding	12	0.3769	0.3115	0.3116	0.3848	0.2951	0.3201	2.12861	1.85337	1.85381	2.08717	1.70457	1.8215
67ENST00000546653	ENST00000546653	ENSG00000111424	27	VDR	protein_coding	12	0.3286	0.3428	0.3287	0.3116	0.3845	0.3038	2.10206	2.16312	2.10244	2.16401	2.46716	2.12746
67ENST00000449641	ENST00000449641	ENSG00000111445	19	RFC5	protein_coding	12	0.5109	0.1557	0.3334	0.5569	0.1203	0.3228	9.22288	7.50884	8.60733	9.21132	7.00098	8.42461
67ENST00000539867	ENST00000539867	ENSG00000111490	64	TBC1D30	protein_coding	12	0.3343	0.3362	0.3295	0.3502	0.3279	0.3219	1.82825	1.83609	1.8071	1.89894	1.80427	1.77731
67ENST00000229134	ENST00000229134	ENSG00000111536	26	IL26	protein_coding	12	0.3396	0.3239	0.3364	0.3351	0.3279	0.3371	1.54138	1.47303	1.5277	1.56672	1.53542	1.57543
67ENST00000229135	ENST00000229135	ENSG00000111537	24	IFNG	protein_coding	12	0.332	0.3366	0.3314	0.334	0.3351	0.3309	1.58997	1.60972	1.58729	1.60472	1.60938	1.59149
67ENST00000539906	ENST00000539906	ENSG00000111581	109	NUP107	protein_coding	12	0.5069	0.1309	0.3622	0.5249	0.1191	0.356	6.7642	4.81076	6.27919	6.87951	4.73985	6.31907
67ENST00000547867	ENST00000547867	ENSG00000111596	19	CNOT2	protein_coding	12	0.6457	0.1755	0.1788	0.7078	0.1559	0.1363	8.0489	6.16938	6.19655	8.25285	6.06997	5.87644
67ENST00000229201	ENST00000229201;ENST00000553532	ENSG00000111602	140	TIMELESS	protein_coding	12	0.0829	0.207	0.7101	0.0822	0.1866	0.7313	3.53941	4.85891	6.6373	3.48308	4.66619	6.63702
67ENST00000438169	ENST00000438169	ENSG00000111615	37	KRR1	protein_coding	12	0.2538	0.1882	0.558	0.3081	0.2253	0.4666	4.08024	3.6494	5.21707	4.44619	3.99431	5.04475
67ENST00000229238	ENST00000229238	ENSG00000111639	26	MRPL51	protein_coding	12	0.3656	0.3388	0.2956	0.4062	0.2853	0.3086	9.56136	9.45139	9.25463	9.62826	9.11848	9.23184
67ENST00000229239	ENST00000229239	ENSG00000111640	11	GAPDH	protein_coding	12	0.4154	0.302	0.2826	0.4077	0.275	0.3173	3.08981	2.63	2.53441	3.23055	2.66246	2.86856
67ENST00000546114	ENST00000546114	ENSG00000111644	29	ACRBP	protein_coding	12	0.4275	0.3203	0.2522	0.4452	0.2997	0.2551	3.05192	2.6357	2.29074	3.14658	2.57541	2.34332
67ENST00000544725	ENST00000544725	ENSG00000111652	19	COPS7A	protein_coding	12	0.3663	0.2963	0.3374	0.3805	0.2788	0.3407	6.54111	6.23538	6.42263	6.60519	6.15682	6.44569
67ENST00000229264	ENST00000229264	ENSG00000111664	52	GNB3	protein_coding	12	0.3481	0.3436	0.3083	0.352	0.3359	0.3121	2.43824	2.41924	2.2629	2.50907	2.44159	2.33582
67ENST00000540683	ENST00000540683	ENSG00000111665	29	CDCA3	protein_coding	12	0.3076	0.2728	0.4195	0.315	0.2431	0.4419	5.02034	4.84728	5.46807	5.26642	4.89282	5.75492
67ENST00000549872	ENST00000549872;ENST00000543999	ENSG00000111666	44	CHPT1	protein_coding	12	0.5981	0.2885	0.1134	0.597	0.2819	0.1211	7.51355	6.46164	5.11418	7.70588	6.623	5.40429
67ENST00000389231	ENST00000389231	ENSG00000111667	81	USP5	protein_coding	12	0.0621	0.1002	0.8376	0.0448	0.0752	0.88	4.38938	5.07988	8.14263	4.09761	4.84402	8.39238
67ENST00000396705	ENST00000396705	ENSG00000111669	9	TPI1	protein_coding	12	0.1471	0.1734	0.6795	0.1633	0.1548	0.6819	5.5743	5.8113	7.78182	5.89041	5.81281	7.95192
67ENST00000229279	ENST00000229279	ENSG00000111676	46	ATN1	protein_coding	12	0.2651	0.3911	0.3438	0.2452	0.43	0.3247	2.96008	3.52122	3.33527	3.20368	4.01394	3.60882
67ENST00000229281	ENST00000229281	ENSG00000111678	25	C12orf57	protein_coding	12	0.3972	0.368	0.2348	0.4014	0.3577	0.2409	10.3197	10.2096	9.56169	10.1864	10.0199	9.44945
67ENST00000229304	ENST00000229304	ENSG00000111701	30	APOBEC1	protein_coding	12	0.3355	0.3372	0.3273	0.3415	0.323	0.3356	1.85315	1.86059	1.81739	1.91626	1.83591	1.89119
67ENST00000540141	ENST00000540141	ENSG00000111711	32	GOLT1B	protein_coding	12	0.3408	0.3623	0.2969	0.397	0.3555	0.2475	5.89198	5.98007	5.69277	6.19487	6.03553	5.51296
67ENST00000545223	ENST00000545223	ENSG00000111725	16	PRKAB1	protein_coding	12	0.2344	0.2561	0.5095	0.2873	0.2456	0.4671	7.67654	7.80438	8.79672	7.99654	7.77056	8.6976
67ENST00000538498	ENST00000538498	ENSG00000111726	14	CMAS	protein_coding	12	0.4031	0.174	0.4229	0.3604	0.2487	0.3909	6.55907	5.34702	6.62843	6.60135	6.06615	6.71851
67ENST00000229330	ENST00000229330	ENSG00000111727	80	HCFC2	protein_coding	12	0.2824	0.3076	0.4099	0.2843	0.3342	0.3815	2.59862	2.72208	3.13618	2.71194	2.94497	3.13608
67ENST00000546339	ENST00000546339	ENSG00000111729	14	CLEC4A	protein_coding	12	0.3738	0.3261	0.3001	0.4862	0.2585	0.2552	2.46261	2.26593	2.14607	3.07909	2.16793	2.14938
67ENST00000545512	ENST00000545512	ENSG00000111732	13	AICDA	protein_coding	12	0.2884	0.3787	0.333	0.3027	0.3801	0.3173	1.81629	2.20936	2.02378	1.93561	2.26424	2.0036
67ENST00000432953	ENST00000432953	ENSG00000111737	10	RAB35	protein_coding	12	0.2178	0.2821	0.5001	0.2135	0.2975	0.4891	7.34478	7.71774	8.54378	7.50503	7.98384	8.7011
67ENST00000551765	ENST00000551765	ENSG00000257218	25	GATC	protein_coding	12	0.2759	0.4114	0.3127	0.3059	0.3603	0.3338	8.56181	9.13788	8.74213	8.7127	8.94872	8.83833
67ENST00000549040	ENST00000549040	ENSG00000111783	16	RFX4	protein_coding	12	0.3708	0.3204	0.3087	0.3515	0.3461	0.3024	2.53931	2.32853	2.27488	2.43075	2.40843	2.21396
67ENST00000229390	ENST00000229390	ENSG00000111786	13	SRSF9	protein_coding	12	0.341	0.4278	0.2312	0.3431	0.3551	0.3018	8.80251	9.12993	8.24209	8.67163	8.72136	8.48638
67ENST00000327214	ENST00000327214	ENSG00000111790	21	FGFR1OP2	protein_coding	12	0.7127	0.2176	0.0697	0.6739	0.2512	0.0748	7.39795	5.68624	4.04345	7.09486	5.67125	3.92431
67ENST00000229402	ENST00000229402	ENSG00000111796	28	KLRB1	protein_coding	12	0.3346	0.3433	0.3221	0.3349	0.3226	0.3425	1.89947	1.93671	1.84486	1.84881	1.79492	1.88148
67ENST00000469195	ENST00000469195	ENSG00000065029	47	ZNF76	protein_coding	6	0.4176	0.4581	0.1243	0.3941	0.4586	0.1473	6.61508	6.74852	4.86659	6.59883	6.81757	5.17922
67ENST00000229416	ENST00000229416	ENSG00000001084	90	GCLC	protein_coding	6	0.2047	0.2919	0.5034	0.2139	0.3519	0.4343	5.20696	5.71902	6.50534	5.35013	6.06825	6.37182
67ENST00000229447	ENST00000229447	ENSG00000009765	51	IYD	protein_coding	6	0.3437	0.3312	0.3251	0.3494	0.335	0.3156	2.03625	1.98307	1.9561	1.98735	1.92649	1.84079
67ENST00000556717	ENST00000556717	ENSG00000232774	9	RP11-47I22.3	protein_coding	14	0.3438	0.3339	0.3224	0.3293	0.3272	0.3435	1.97811	1.93596	1.88528	1.88672	1.87722	1.94741
67ENST00000487824	ENST00000487824	ENSG00000010810	10	FYN	protein_coding	6	0.3092	0.3736	0.3172	0.3072	0.4361	0.2567	6.78221	7.05533	6.81883	6.92586	7.4312	6.66658
67ENST00000368580	ENST00000368580	ENSG00000111834	40	RSPH4A	protein_coding	6	0.3386	0.3505	0.3109	0.3173	0.3518	0.3309	1.88755	1.93736	1.76417	1.76385	1.91236	1.82415
67ENST00000229563	ENST00000229563;ENST00000541412;ENST00000342277	ENSG00000111843	24	TMEM14C	protein_coding	6	0.3524	0.3489	0.2987	0.3852	0.3005	0.3143	6.20946	6.19484	5.97069	6.13868	5.78051	5.84527
67ENST00000229570	ENST00000229570;ENST00000392863	ENSG00000111850	29	C6orf162	protein_coding	6	0.5672	0.3213	0.1115	0.5803	0.292	0.1277	6.18785	5.36788	3.84075	6.25426	5.26344	4.07037
67ENST00000229583	ENST00000229583	ENSG00000111863	36	ADTRP	protein_coding	6	0.3408	0.3189	0.3403	0.3316	0.3453	0.3231	2.13988	2.04417	2.13769	1.95212	2.01088	1.91475
67ENST00000229595	ENST00000229595	ENSG00000111875	20	ASF1A	protein_coding	6	0.5682	0.1456	0.2862	0.5535	0.1806	0.266	6.71171	4.74688	5.7223	6.45043	4.83459	5.39326
67ENST00000229633	ENST00000229633	ENSG00000111911	33	HINT3	protein_coding	6	0.4136	0.4162	0.1702	0.3696	0.4666	0.1638	4.18227	4.19132	2.90153	4.63869	4.97505	3.46487
67ENST00000453302	ENST00000453302	ENSG00000111912	16	NCOA7	protein_coding	6	0.3446	0.3265	0.3289	0.2361	0.4843	0.2796	3.58272	3.50477	3.51544	3.23059	4.26682	3.47426
67ENST00000229708	ENST00000229708	ENSG00000111981	21	ULBP1	protein_coding	6	0.3371	0.2315	0.4313	0.3313	0.4068	0.2619	4.18781	3.64555	4.54325	4.13961	4.43571	3.80014
67ENST00000414427	ENST00000414427	ENSG00000204385	51	SLC44A4	protein_coding	6	0.3613	0.3202	0.3185	0.3621	0.3236	0.3143	2.69805	2.52355	2.51622	2.66069	2.49863	2.4565
67ENST00000229758	ENST00000229758	ENSG00000112029	34	FBXO5	protein_coding	6	0.5119	0.2415	0.2466	0.5172	0.2786	0.2042	7.76089	6.67685	6.70733	7.79929	6.90672	6.45879
67ENST00000360422	ENST00000360422	ENSG00000112038	26	OPRM1	protein_coding	6	0.3424	0.3653	0.2923	0.3515	0.3389	0.3096	2.43471	2.52834	2.20677	2.27892	2.22631	2.09607
67ENST00000229769	ENST00000229769	ENSG00000112039	57	FANCE	protein_coding	6	0.3034	0.3059	0.3907	0.2659	0.3168	0.4173	3.96415	3.97567	4.32884	3.69826	3.95066	4.34852
67ENST00000428978	ENST00000428978	ENSG00000112041	20	TULP1	protein_coding	6	0.2702	0.3768	0.353	0.2847	0.3566	0.3587	2.81093	3.29065	3.1963	2.79308	3.11779	3.12642
67ENST00000472333	ENST00000472333	ENSG00000112062	24	MAPK14	protein_coding	6	0.2126	0.2041	0.5833	0.2145	0.2256	0.5599	7.50907	7.44969	8.965	7.36162	7.43405	8.74561
67ENST00000539403	ENST00000539403	ENSG00000112077	36	RHAG	protein_coding	6	0.3393	0.3437	0.317	0.3366	0.3411	0.3223	2.04844	2.06731	1.9505	1.9866	2.00565	1.92372
67ENST00000229812	ENST00000229812	ENSG00000112079	66	STK38	protein_coding	6	0.2379	0.4165	0.3456	0.2427	0.4558	0.3015	4.56679	5.37431	5.10529	4.48822	5.39736	4.80107
67ENST00000229824	ENST00000229824	ENSG00000255587	21	RAB44	protein_coding	6	0.31	0.3322	0.3579	0.2972	0.323	0.3798	2.42636	2.52619	2.63382	2.32511	2.4448	2.6787
67ENST00000374813	ENST00000374813	ENSG00000204252	12	HLA-DOA	protein_coding	6	0.3376	0.3276	0.3349	0.3342	0.3198	0.346	2.52904	2.48571	2.51759	2.46952	2.40593	2.51941
67ENST00000419835	ENST00000419835	ENSG00000112118	81	MCM3	protein_coding	6	0.1235	0.2286	0.6479	0.1155	0.2436	0.6409	6.47869	7.3673	8.87005	6.15417	7.23061	8.62645
67ENST00000487950	ENST00000487950	ENSG00000112130	26	RNF8	protein_coding	6	0.4402	0.2887	0.2711	0.4529	0.2947	0.2524	5.97802	5.36935	5.27865	6.01269	5.39296	5.16951
67ENST00000373249	ENST00000373249	ENSG00000112167	20	SAYSD1	protein_coding	6	0.2962	0.5296	0.1742	0.2801	0.5444	0.1755	4.40116	5.23953	3.6349	4.37106	5.32981	3.69631
67ENST00000541946	ENST00000541946	ENSG00000164627	44	KIF6	protein_coding	6	0.3511	0.323	0.326	0.3827	0.329	0.2883	2.2657	2.14527	2.1586	2.42639	2.20849	2.01778
67ENST00000378994	ENST00000378994	ENSG00000112186	52	CAP2	protein_coding	6	0.3462	0.3329	0.3209	0.3258	0.3338	0.3404	2.04319	1.9866	1.9335	1.93957	1.9743	2.00286
67ENST00000229971	ENST00000229971	ENSG00000112234	63	FBXL4	protein_coding	6	0.6667	0.1874	0.1458	0.62	0.2466	0.1334	6.93242	5.1016	4.73959	6.89714	5.56713	4.68105
67ENST00000230012	ENST00000230012	ENSG00000112273	26	HDGFL1	protein_coding	6	0.3306	0.3648	0.3046	0.3391	0.3611	0.2998	2.49345	2.63571	2.37521	2.49218	2.583	2.3144
67ENST00000230036	ENST00000230036	ENSG00000112293	111	GPLD1	protein_coding	6	0.3472	0.3365	0.3163	0.3669	0.3457	0.2874	2.23341	2.18824	2.0989	2.36794	2.28205	2.01534
67ENST00000230048	ENST00000230048	ENSG00000112304	27	ACOT13	protein_coding	6	0.4058	0.3161	0.2781	0.4702	0.2824	0.2474	6.77491	6.41479	6.22963	6.84302	6.10731	5.9164
67ENST00000230050	ENST00000230050	ENSG00000112306	12	RPS12	protein_coding	6	0.4375	0.3123	0.2503	0.4634	0.3043	0.2323	3.59043	3.10394	2.78465	3.73122	3.12464	2.73488
67ENST00000230053	ENST00000230053	ENSG00000112309	60	B3GAT2	protein_coding	6	0.3277	0.3352	0.3371	0.3205	0.3473	0.3323	2.07022	2.10284	2.11094	1.98034	2.0962	2.0324
67ENST00000476555	ENST00000476555	ENSG00000112312	15	GMNN	protein_coding	6	0.5096	0.1454	0.345	0.5786	0.189	0.2325	7.00897	5.19906	6.4461	7.31496	5.70056	5.9997
67ENST00000230065	ENST00000230065	ENSG00000112320	22	SOBP	protein_coding	6	0.2839	0.4841	0.232	0.2992	0.4273	0.2735	3.52722	4.29726	3.23566	3.45265	3.96668	3.32325
67ENST00000426155	ENST00000426155	ENSG00000112335	20	SNX3	protein_coding	6	0.5502	0.3436	0.1062	0.5767	0.3226	0.1007	9.90698	9.22765	7.53411	9.89694	9.05898	7.37898
67ENST00000230113	ENST00000230113	ENSG00000235200	4	RP4-763G1.2	lincRNA	1	0.2908	0.3347	0.3744	0.3728	0.3299	0.2973	1.61673	1.81952	1.98113	1.89922	1.72252	1.57266
67ENST00000230122	ENST00000230122	ENSG00000112365	50	ZBTB24	protein_coding	6	0.2926	0.314	0.3934	0.2223	0.487	0.2906	4.5533	4.65549	4.98061	4.57671	5.70799	4.9632
67ENST00000419951	ENST00000419951	ENSG00000112367	16	FIG4	protein_coding	6	0.3637	0.1696	0.4667	0.3487	0.1872	0.4642	4.20413	3.10306	4.56385	3.82128	2.92367	4.23405
67ENST00000435011	ENST00000435011	ENSG00000112414	12	GPR126	protein_coding	6	0.3415	0.3482	0.3103	0.3376	0.349	0.3134	2.45376	2.48146	2.31544	2.41729	2.46543	2.31033
67ENST00000366829	ENST00000366829	ENSG00000112494	33	UNC93A	protein_coding	6	0.332	0.348	0.32	0.3866	0.3164	0.297	2.30354	2.37165	2.25043	2.42317	2.13416	2.04316
67ENST00000543069	ENST00000543069	ENSG00000112539	30	C6orf118	protein_coding	6	0.3392	0.3245	0.3363	0.3357	0.3372	0.327	1.86033	1.79624	1.84807	1.80038	1.80667	1.76252
67ENST00000435476	ENST00000435476	ENSG00000112559	10	MDFI	protein_coding	6	0.3711	0.3593	0.2696	0.3616	0.4198	0.2187	4.09431	4.04786	3.63363	4.05537	4.27071	3.32984
67ENST00000419788	ENST00000419788	ENSG00000112561	11	TFEB	protein_coding	6	0.3404	0.3667	0.2929	0.3337	0.3437	0.3226	3.94914	4.05636	3.73236	3.88268	3.92503	3.83364
67ENST00000230340	ENST00000230340	ENSG00000112578	39	BYSL	protein_coding	6	0.3407	0.1891	0.4702	0.314	0.2037	0.4822	7.03566	6.18608	7.50048	7.67332	7.04926	8.29221
67ENST00000446829	ENST00000446829	ENSG00000112592	15	TBP	protein_coding	6	0.4315	0.2653	0.3032	0.4821	0.3067	0.2112	7.17404	6.47246	6.66519	7.48561	6.83298	6.29482
67ENST00000230361	ENST00000230361	ENSG00000112599	25	GUCA1B	protein_coding	6	0.3082	0.3475	0.3444	0.3181	0.3613	0.3206	1.93869	2.11185	2.099	1.93849	2.1222	1.95009
67ENST00000230381	ENST00000230381	ENSG00000112619	24	PRPH2	protein_coding	6	0.3666	0.32	0.3134	0.3531	0.3293	0.3176	2.3715	2.17572	2.14555	2.1442	2.04351	1.99139
67ENST00000486843	ENST00000486843	ENSG00000112640	14	PPP2R5D	protein_coding	6	0.2315	0.2317	0.5368	0.2416	0.2385	0.5199	8.66096	8.66211	9.87445	8.58438	8.56599	9.68996
67ENST00000489623	ENST00000489623	ENSG00000112651	24	MRPL2	protein_coding	6	0.2332	0.3223	0.4445	0.271	0.2697	0.4593	7.15016	7.61669	8.08051	7.32436	7.31753	8.08579
67ENST00000419972	ENST00000419972	ENSG00000112655	40	PTK7	protein_coding	6	0.1233	0.175	0.7017	0.1165	0.187	0.6965	3.72526	4.23048	6.23417	3.6072	4.28959	6.18654
67ENST00000230431	ENST00000230431	ENSG00000112667	23	C6orf108	protein_coding	6	0.3623	0.4193	0.2184	0.4516	0.2787	0.2696	7.61397	7.82448	6.88359	7.97018	7.27389	7.226
67ENST00000230449	ENST00000230449	ENSG00000112685	135	EXOC2	protein_coding	6	0.2889	0.1827	0.5285	0.2628	0.1909	0.5462	3.5742	2.9129	4.4455	3.46619	3.00484	4.52153
67ENST00000472311	ENST00000472311	ENSG00000112695	5	COX7A2	protein_coding	6	0.3177	0.5555	0.1268	0.3284	0.5274	0.1442	9.02564	9.83196	7.7012	9.00385	9.68753	7.81697
67ENST00000370050	ENST00000370050	ENSG00000112697	35	TMEM30A	protein_coding	6	0.1828	0.2309	0.5863	0.1692	0.2855	0.5453	4.96125	5.29797	6.64223	4.77091	5.52606	6.45956
67ENST00000457104	ENST00000457104	ENSG00000112715	15	VEGFA	protein_coding	6	0.3359	0.4449	0.2192	0.2934	0.4689	0.2377	4.79181	5.19712	4.17611	4.75832	5.43503	4.45467
67ENST00000409166	ENST00000409166;ENST00000541491	ENSG00000112761	21	WISP3	protein_coding	6	0.3828	0.3103	0.3069	0.3566	0.3254	0.318	2.11907	1.81616	1.79995	1.9543	1.82201	1.78871
67ENST00000521690	ENST00000521690	ENSG00000112769	8	LAMA4	protein_coding	6	0.3099	0.4424	0.2477	0.3741	0.3309	0.295	3.07435	3.58816	2.75116	3.14867	2.97193	2.8059
67ENST00000371383	ENST00000371383	ENSG00000112796	35	ENPP5	protein_coding	6	0.3304	0.348	0.3216	0.3412	0.3454	0.3134	1.7146	1.78957	1.67543	1.72922	1.74709	1.60697
67ENST00000379953	ENST00000379953	ENSG00000112799	35	LY86	protein_coding	6	0.3587	0.3284	0.3129	0.3288	0.3596	0.3116	2.34722	2.21967	2.15017	2.11081	2.24009	2.03311
67ENST00000475106	ENST00000475106	ENSG00000112812	21	PRSS16	protein_coding	6	0.3557	0.3371	0.3072	0.3397	0.3468	0.3135	2.78507	2.70795	2.57368	2.58467	2.61474	2.46922
67ENST00000230588	ENST00000230588	ENSG00000112818	52	MEP1A	protein_coding	6	0.341	0.3376	0.3214	0.3345	0.3435	0.322	1.86579	1.8517	1.78056	1.8435	1.88168	1.78841
67ENST00000506750	ENST00000506750;ENST00000545714	ENSG00000039123	109	SKIV2L2	protein_coding	5	0.3715	0.1595	0.469	0.3469	0.1797	0.4734	6.9851	5.76558	7.3216	6.97334	6.0245	7.42209
67ENST00000230658	ENST00000230658	ENSG00000016082	44	ISL1	protein_coding	5	0.3367	0.3451	0.3182	0.3418	0.328	0.3302	1.94965	1.98508	1.86828	1.84134	1.78165	1.79149
67ENST00000230671	ENST00000230671	ENSG00000011083	64	SLC6A7	protein_coding	5	0.3208	0.3476	0.3316	0.3477	0.3329	0.3194	2.33183	2.44739	2.37958	2.42279	2.36003	2.3002
67ENST00000230732	ENST00000230732	ENSG00000091010	11	POU4F3	protein_coding	5	0.3487	0.3196	0.3317	0.3802	0.3458	0.274	2.34635	2.22043	2.27429	2.4499	2.31292	1.9775
67ENST00000508522	ENST00000508522	ENSG00000112855	49	HARS2	protein_coding	5	0.1534	0.2241	0.6225	0.1408	0.263	0.5962	3.28786	3.83463	5.30831	2.93663	3.83818	5.01915
67ENST00000230792	ENST00000230792	ENSG00000112874	44	NUDT12	protein_coding	5	0.3329	0.3387	0.3284	0.3494	0.3275	0.3231	1.721	1.74621	1.70171	1.78451	1.69103	1.67187
67ENST00000230859	ENST00000230859	ENSG00000112941	63	PAPD7	protein_coding	5	0.3146	0.4357	0.2497	0.2633	0.5033	0.2334	6.96879	7.43849	6.63561	6.91656	7.85097	6.74227
67ENST00000230882	ENST00000230882	ENSG00000112964	57	GHR	protein_coding	5	0.3479	0.3405	0.3116	0.3546	0.3302	0.3152	1.81372	1.78293	1.65509	1.83558	1.73261	1.66571
67ENST00000432074	ENST00000432074	ENSG00000112977	24	DAP	protein_coding	5	0.4798	0.4124	0.1078	0.4835	0.4101	0.1064	9.0483	8.82998	6.89362	9.12486	8.88724	6.94113
67ENST00000430331	ENST00000430331	ENSG00000112983	13	BRD8	protein_coding	5	0.2839	0.3939	0.3222	0.2372	0.4715	0.2913	3.33031	3.80263	3.51257	3.06944	4.06036	3.36566
67ENST00000507110	ENST00000507110	ENSG00000112996	36	MRPS30	protein_coding	5	0.3411	0.2274	0.4315	0.2892	0.2819	0.4289	5.84232	5.25765	6.18167	5.79474	5.75755	6.36315
67ENST00000230990	ENST00000230990	ENSG00000113070	33	HBEGF	protein_coding	5	0.3578	0.3942	0.248	0.375	0.3553	0.2697	6.5895	6.72932	6.06067	6.09685	6.01896	5.62129
67ENST00000506545	ENST00000506545	ENSG00000113073	95	SLC4A9	protein_coding	5	0.3377	0.3328	0.3295	0.3685	0.3193	0.3121	2.29822	2.27736	2.2628	2.36018	2.15333	2.1205
67ENST00000395480	ENST00000395480	ENSG00000113083	7	LOX	protein_coding	5	0.2804	0.3531	0.3664	0.3942	0.3248	0.2811	2.49169	2.82414	2.87762	3.03467	2.75544	2.54676
67ENST00000231009	ENST00000231009	ENSG00000113088	32	GZMK	protein_coding	5	0.3423	0.3394	0.3182	0.3409	0.317	0.3422	1.74421	1.73209	1.63904	1.77481	1.6699	1.78037
67ENST00000231021	ENST00000231021	ENSG00000113100	66	CDH9	protein_coding	5	0.3436	0.335	0.3214	0.338	0.3367	0.3253	1.7641	1.72783	1.66806	1.68329	1.67786	1.62799
67ENST00000538026	ENST00000538026	ENSG00000113140	17	SPARC	protein_coding	5	0.1553	0.1479	0.6968	0.189	0.1606	0.6504	3.36878	3.29767	5.53413	3.37366	3.13853	5.15643
67ENST00000231121	ENST00000231121	ENSG00000113196	26	HAND1	protein_coding	5	0.3256	0.3405	0.3339	0.3288	0.338	0.3332	2.2502	2.31497	2.28665	2.14519	2.18497	2.16434
67ENST00000231130	ENST00000231130	ENSG00000113205	8	PCDHB3	protein_coding	5	0.364	0.3483	0.2877	0.3602	0.3272	0.3126	1.94912	1.88559	1.60945	1.78873	1.65025	1.5846
67ENST00000231134	ENST00000231134	ENSG00000113209	28	PCDHB5	protein_coding	5	0.3282	0.3567	0.315	0.3307	0.3322	0.3372	1.84987	1.97007	1.79071	1.7157	1.72214	1.7437
67ENST00000543635	ENST00000543635	ENSG00000113211	13	PCDHB6	protein_coding	5	0.3154	0.3611	0.3235	0.3415	0.3463	0.3123	1.86695	2.06255	1.90376	2.03783	2.0581	1.90882
67ENST00000231137	ENST00000231137	ENSG00000113212	17	PCDHB7	protein_coding	5	0.3378	0.3192	0.343	0.3538	0.3434	0.3027	2.36442	2.28246	2.38611	2.31818	2.27529	2.09326
67ENST00000231173	ENST00000231173	ENSG00000113248	21	PCDHB15	protein_coding	5	0.3254	0.3449	0.3298	0.3365	0.3164	0.347	1.62914	1.71304	1.64839	1.73361	1.6447	1.77782
67ENST00000319065	ENST00000319065	ENSG00000113262	70	GRM6	protein_coding	5	0.3442	0.3355	0.3204	0.3414	0.3403	0.3183	2.45487	2.41798	2.35161	2.3496	2.34488	2.24877
67ENST00000231198	ENST00000231198	ENSG00000113272	59	THG1L	protein_coding	5	0.4037	0.2487	0.3476	0.3786	0.2748	0.3466	4.27266	3.57383	4.05706	4.02867	3.56634	3.90143
67ENST00000231228	ENST00000231228	ENSG00000113302	48	IL12B	protein_coding	5	0.3434	0.3429	0.3137	0.3264	0.3421	0.3315	2.08599	2.08373	1.95555	2.03938	2.10717	2.06168
67ENST00000508408	ENST00000508408	ENSG00000113303	65	BTNL8	protein_coding	5	0.3293	0.3436	0.3271	0.3415	0.3386	0.3199	1.97884	2.04005	1.96884	1.94266	1.9301	1.84811
67ENST00000518560	ENST00000518560	ENSG00000113312	17	TTC1	protein_coding	5	0.3328	0.1954	0.4717	0.3427	0.2704	0.3868	2.92336	2.15544	3.42666	2.62357	2.28164	2.79824
67ENST00000231338	ENST00000231338	ENSG00000082196	35	C1QTNF3	protein_coding	5	0.3773	0.3397	0.283	0.3792	0.3352	0.2856	2.44003	2.2886	2.02546	2.42766	2.24945	2.01866
67ENST00000511126	ENST00000511126	ENSG00000113430	15	IRX4	protein_coding	5	0.3389	0.3448	0.3163	0.3819	0.2813	0.3369	2.42276	2.44779	2.32356	2.48233	2.04119	2.30158
67ENST00000395770	ENST00000395770	ENSG00000113441	98	LNPEP	protein_coding	5	0.2737	0.1261	0.6002	0.2871	0.1481	0.5647	7.45293	6.33481	8.58587	7.47095	6.5159	8.44677
67ENST00000231383	ENST00000231383	ENSG00000234569	11	RP11-179H18.4	pseudogene	10	0.3297	0.3569	0.3134	0.3515	0.3087	0.3397	1.6491	1.76319	1.57589	1.74278	1.55556	1.69365
67ENST00000231420	ENST00000231420	ENSG00000113492	75	AGXT2	protein_coding	5	0.354	0.3496	0.2964	0.36	0.3246	0.3155	2.16264	2.14452	1.90625	2.12763	1.97826	1.9373
67ENST00000511486	ENST00000511486	ENSG00000113494	53	PRLR	protein_coding	5	0.3363	0.3423	0.3214	0.3471	0.3227	0.3301	1.95099	1.97678	1.88591	2.00294	1.89772	1.93048
67ENST00000350025	ENST00000350025	ENSG00000113520	16	IL4	protein_coding	5	0.326	0.3571	0.3169	0.3477	0.3433	0.309	1.99831	2.13001	1.95786	1.89479	1.87628	1.72425
67ENST00000231454	ENST00000231454	ENSG00000113525	22	IL5	protein_coding	5	0.3223	0.3499	0.3278	0.3389	0.3243	0.3368	1.65264	1.77117	1.67736	1.67455	1.61122	1.66562
67ENST00000451528	ENST00000451528	ENSG00000113532	25	ST8SIA4	protein_coding	5	0.3155	0.306	0.3785	0.4084	0.2941	0.2975	5.24562	5.20169	5.50811	5.66642	5.19293	5.2095
67ENST00000510041	ENST00000510041	ENSG00000113555	15	PCDH12	protein_coding	5	0.3061	0.3302	0.3637	0.3619	0.2972	0.3409	2.14697	2.25657	2.39592	2.4369	2.15287	2.35041
67ENST00000513532	ENST00000513532	ENSG00000113569	139	NUP155	protein_coding	5	0.2752	0.2121	0.5127	0.2391	0.2399	0.521	7.24987	6.87414	8.14745	7.08367	7.08898	8.20751
67ENST00000522385	ENST00000522385	ENSG00000113575	14	PPP2CA	protein_coding	5	0.3266	0.173	0.5005	0.3236	0.2201	0.4563	8.92399	8.00699	9.53982	8.80811	8.25231	9.30382
67ENST00000424646	ENST00000424646	ENSG00000113580	48	NR3C1	protein_coding	5	0.1885	0.3889	0.4226	0.185	0.4658	0.3492	9.19635	10.2414	10.361	7.82851	9.16064	8.74515
67ENST00000451255	ENST00000451255	ENSG00000113583	20	C5orf15	protein_coding	5	0.3563	0.2637	0.38	0.3648	0.2717	0.3635	4.87413	4.43978	4.96677	5.07747	4.6521	5.07216
67ENST00000381018	ENST00000381018	ENSG00000113595	56	TRIM23	protein_coding	5	0.4066	0.2699	0.3234	0.3862	0.311	0.3028	3.28901	2.69774	2.95872	3.08475	2.77238	2.73349
67ENST00000438419	ENST00000438419;ENST00000505553	ENSG00000113597	54	C5orf44	protein_coding	5	0.3983	0.2522	0.3495	0.3639	0.2887	0.3474	3.27921	2.61979	3.09069	3.11744	2.78313	3.05037
67ENST00000520013	ENST00000520013;ENST00000538719	ENSG00000113643	60	RARS	protein_coding	5	0.5391	0.0706	0.3902	0.5469	0.0812	0.3719	8.00068	5.06823	7.53432	7.97657	5.22422	7.42025
67ENST00000231656	ENST00000231656	ENSG00000113722	27	CDX1	protein_coding	5	0.3276	0.4023	0.2701	0.321	0.3458	0.3332	2.75332	3.04982	2.47484	2.48572	2.59328	2.53939
67ENST00000393770	ENST00000393770	ENSG00000113734	20	BNIP1	protein_coding	5	0.4614	0.1617	0.3769	0.4716	0.1851	0.3433	4.8588	3.34642	4.56681	5.0082	3.65937	4.55008
67ENST00000231683	ENST00000231683	ENSG00000113749	12	HRH2	protein_coding	5	0.3089	0.3831	0.308	0.2433	0.4229	0.3339	3.06904	3.37958	3.06493	2.87394	3.67151	3.33062
67ENST00000231706	ENST00000231706	ENSG00000013293	51	SLC7A14	protein_coding	3	0.3406	0.3367	0.3227	0.35	0.3276	0.3224	2.02079	2.00439	1.94305	2.06389	1.96842	1.94542
67ENST00000475739	ENST00000475739	ENSG00000010319	22	SEMA3G	protein_coding	3	0.3311	0.3226	0.3463	0.357	0.3324	0.3106	2.60234	2.5646	2.66667	2.70462	2.6019	2.50385
67ENST00000360165	ENST00000360165	ENSG00000004838	60	ZMYND10	protein_coding	3	0.313	0.3831	0.3039	0.3661	0.339	0.2949	2.59345	2.88521	2.55118	2.67794	2.56675	2.36611
67ENST00000417439	ENST00000417439	ENSG00000012223	123	LTF	protein_coding	3	0.3661	0.3317	0.3022	0.3788	0.3171	0.3042	2.80209	2.65984	2.52537	2.7062	2.44967	2.38965
67ENST00000492474	ENST00000492474;ENST00000429117	ENSG00000076242	21	MLH1	protein_coding	3	0.5362	0.3183	0.1455	0.541	0.2831	0.1759	6.95347	6.20126	5.07173	6.67337	5.73885	5.0524
67ENST00000440662	ENST00000440662	ENSG00000113790	12	EHHADH	protein_coding	3	0.3475	0.3524	0.3001	0.3667	0.3481	0.2853	2.16638	2.18645	1.95494	2.20455	2.12951	1.84253
67ENST00000450014	ENST00000450014	ENSG00000113851	25	CRBN	protein_coding	3	0.7269	0.1206	0.1525	0.7264	0.1451	0.1286	8.29622	5.70408	6.04356	8.25977	5.93571	5.76155
67ENST00000232003	ENST00000232003	ENSG00000113905	47	HRG	protein_coding	3	0.3308	0.3394	0.3298	0.3419	0.3294	0.3286	1.7037	1.74085	1.69921	1.68343	1.62977	1.62631
67ENST00000438077	ENST00000438077	ENSG00000113916	17	BCL6	protein_coding	3	0.295	0.3068	0.3982	0.3082	0.3406	0.3513	2.87842	2.93501	3.31141	2.54048	2.6846	2.72919
67ENST00000440333	ENST00000440333	ENSG00000114023	21	FAM162A	protein_coding	3	0.465	0.2351	0.2999	0.4023	0.2818	0.3159	6.23429	5.25035	5.60136	6.03012	5.51672	5.68148
67ENST00000566215	ENST00000566215	ENSG00000114062	65	UBE3A	protein_coding	15	0.5459	0.1989	0.2552	0.5147	0.2615	0.2239	6.60118	5.14466	5.50384	6.82098	5.84389	5.61983
67ENST00000506825	ENST00000506825	ENSG00000114113	9	RBP2	protein_coding	3	0.3758	0.3398	0.2844	0.3845	0.3311	0.2844	2.32834	2.18316	1.9267	2.31287	2.0973	1.87797
67ENST00000483943	ENST00000483943	ENSG00000114115	13	RBP1	protein_coding	3	0.3174	0.3502	0.3324	0.3257	0.3041	0.3702	2.05144	2.19301	2.11777	1.98069	1.88182	2.16527
67ENST00000422701	ENST00000422701	ENSG00000114268	12	PFKFB4	protein_coding	3	0.5434	0.2853	0.1713	0.4841	0.3221	0.1938	4.5011	3.57155	2.83539	4.28113	3.69344	2.96038
67ENST00000232424	ENST00000232424	ENSG00000114315	50	HES1	protein_coding	3	0.6335	0.118	0.2485	0.7357	0.0852	0.1791	6.14978	3.72514	4.7994	8.38535	5.27562	6.34731
67ENST00000444250	ENST00000444250	ENSG00000114346	25	ECT2	protein_coding	3	0.6592	0.1533	0.1875	0.6384	0.1813	0.1803	8.10386	5.99935	6.29004	8.07169	6.25581	6.248
67ENST00000440836	ENST00000440836	ENSG00000114349	16	GNAT1	protein_coding	3	0.317	0.3617	0.3214	0.3532	0.3374	0.3094	2.51707	2.70734	2.53683	2.6822	2.6161	2.491
67ENST00000232496	ENST00000232496	ENSG00000114383	32	TUSC2	protein_coding	3	0.4999	0.4253	0.0748	0.5628	0.3503	0.0868	7.68761	7.45462	4.94688	7.90834	7.22433	5.21197
67ENST00000232501	ENST00000232501	ENSG00000114388	72	NPRL2	protein_coding	3	0.3169	0.2726	0.4105	0.3214	0.2671	0.4115	4.67087	4.45384	5.04405	4.81448	4.54778	5.1709
67ENST00000465142	ENST00000465142	ENSG00000114405	16	C3orf14	protein_coding	3	0.3656	0.3229	0.3115	0.3333	0.3362	0.3304	1.90642	1.72713	1.67503	1.70679	1.71909	1.69418
67ENST00000466899	ENST00000466899	ENSG00000114450	20	GNB4	protein_coding	3	0.5136	0.2084	0.2779	0.4124	0.2817	0.306	6.70423	5.40314	5.81803	6.57408	6.02413	6.14343
67ENST00000232603	ENST00000232603	ENSG00000114487	134	MORC1	protein_coding	3	0.3399	0.3423	0.3177	0.3313	0.3408	0.3279	1.71176	1.72194	1.61423	1.61815	1.65916	1.60313
67ENST00000462091	ENST00000462091;ENST00000538242	ENSG00000114491	20	UMPS	protein_coding	3	0.4466	0.2144	0.339	0.403	0.2207	0.3763	7.51285	6.4544	7.11512	7.41431	6.54527	7.31543
67ENST00000468137	ENST00000468137	ENSG00000114626	57	ABTB1	protein_coding	3	0.3415	0.3312	0.3273	0.3803	0.2834	0.3362	3.49113	3.44718	3.4299	3.53756	3.11329	3.35962
67ENST00000433449	ENST00000433449;ENST00000437353	ENSG00000114648	13	KLHL18	protein_coding	3	0.1769	0.3318	0.4913	0.2283	0.2802	0.4915	4.32998	5.2375	5.80362	4.59381	4.88907	5.70013
67ENST00000443894	ENST00000443894	ENSG00000114735	16	HEMK1	protein_coding	3	0.2773	0.28	0.4426	0.2747	0.2837	0.4416	4.38164	4.39549	5.05602	4.3902	4.4364	5.07509
67ENST00000232888	ENST00000232888	ENSG00000114767	78	RRP9	protein_coding	3	0.2642	0.2476	0.4882	0.2143	0.1598	0.6259	5.8792	5.78519	6.76476	6.46749	6.04339	8.01344
67ENST00000232892	ENST00000232892	ENSG00000114771	36	AADAC	protein_coding	3	0.3503	0.3208	0.3289	0.3226	0.3293	0.3481	1.72263	1.5955	1.6313	1.60057	1.63042	1.71049
67ENST00000232905	ENST00000232905	ENSG00000114784	29	EIF1B	protein_coding	3	0.4823	0.2643	0.2534	0.4603	0.3043	0.2354	5.06713	4.19939	4.13884	4.81867	4.22147	3.85108
67ENST00000505904	ENST00000505904	ENSG00000114853	40	ZBTB47	protein_coding	3	0.3385	0.3647	0.2969	0.3813	0.3285	0.2903	2.50885	2.61651	2.31975	2.64102	2.426	2.24768
67ENST00000232975	ENST00000232975	ENSG00000114854	22	TNNC1	protein_coding	3	0.3115	0.261	0.4275	0.3685	0.275	0.3565	2.57143	2.31643	3.02802	2.78003	2.35783	2.73197
67ENST00000232978	ENST00000232978	ENSG00000114857	102	NKTR	protein_coding	3	0.3159	0.3314	0.3527	0.2921	0.3728	0.3351	3.04614	3.11493	3.20488	3.06896	3.42102	3.2669
67ENST00000423431	ENST00000423431	ENSG00000114902	28	SPCS1	protein_coding	3	0.3699	0.2953	0.3347	0.3764	0.2979	0.3257	9.2079	8.88293	9.0635	9.12552	8.78781	8.91647
67ENST00000233027	ENST00000233027	ENSG00000114904	76	NEK4	protein_coding	3	0.4148	0.3921	0.1931	0.3774	0.457	0.1656	7.06908	6.98776	5.96565	6.98786	7.26397	5.7992
67ENST00000233047	ENST00000233047	ENSG00000011638	28	TMEM159	protein_coding	16	0.5019	0.3895	0.1087	0.5221	0.3374	0.1405	7.54439	7.17856	5.33681	7.40575	6.77615	5.51224
67ENST00000233055	ENST00000233055	ENSG00000085449	75	WDFY1	protein_coding	2	0.3028	0.2904	0.4068	0.3134	0.3588	0.3278	4.47264	4.41253	4.89881	4.45114	4.64641	4.51624
67ENST00000405334	ENST00000405334	ENSG00000055332	58	EIF2AK2	protein_coding	2	0.2045	0.3427	0.4528	0.1356	0.4626	0.4018	4.61129	5.35649	5.7585	4.27899	6.04967	5.84614
67ENST00000539150	ENST00000539150	ENSG00000021826	175	CPS1	protein_coding	2	0.1319	0.2503	0.6178	0.1211	0.2482	0.6307	2.75049	3.67428	4.9777	2.51385	3.54861	4.89412
67ENST00000233078	ENST00000233078	ENSG00000071626	70	DAZAP1	protein_coding	19	0.4089	0.2573	0.3338	0.4494	0.2375	0.3131	8.38182	7.71359	8.08923	8.58783	7.66764	8.06621
67ENST00000543614	ENST00000543614	ENSG00000079785	90	DDX1	protein_coding	2	0.2704	0.1341	0.5955	0.2747	0.1442	0.5811	7.04309	6.03141	8.18208	6.8966	5.96668	7.97725
67ENST00000434643	ENST00000434643	ENSG00000079150	20	FKBP7	protein_coding	2	0.4625	0.1944	0.343	0.4256	0.2344	0.34	4.19239	2.94209	3.76115	3.94138	3.08073	3.6174
67ENST00000424416	ENST00000424416	ENSG00000008869	67	HEATR5B	protein_coding	2	0.4121	0.1909	0.397	0.3986	0.2033	0.3981	5.37659	4.26672	5.32267	5.51685	4.5455	5.51482
67ENST00000544381	ENST00000544381	ENSG00000014641	30	MDH1	protein_coding	2	0.3288	0.1454	0.5258	0.2872	0.1716	0.5412	7.88092	6.70318	8.55804	7.48411	6.74131	8.39807
67ENST00000458529	ENST00000458529	ENSG00000084764	26	MAPRE3	protein_coding	2	0.3478	0.3346	0.3176	0.3398	0.332	0.3282	1.88166	1.82587	1.7505	1.91342	1.88015	1.86324
67ENST00000405650	ENST00000405650	ENSG00000049319	49	SRD5A2	lincRNA	2	0.3345	0.3595	0.306	0.3421	0.3301	0.3278	1.97743	2.08158	1.84878	1.90277	1.85144	1.84106
67ENST00000233143	ENST00000233143	ENSG00000034510	11	TMSB10	protein_coding	2	0.4403	0.4164	0.1433	0.4713	0.3683	0.1604	11.9005	11.8199	10.2808	11.9899	11.6341	10.4345
67ENST00000422810	ENST00000422810	ENSG00000095002	34	MSH2	protein_coding	2	0.3787	0.1683	0.453	0.3352	0.1881	0.4767	7.45783	6.28824	7.71624	7.41318	6.57993	7.92153
67ENST00000522586	ENST00000522586	ENSG00000071051	10	NCK2	protein_coding	2	0.4268	0.459	0.1142	0.4566	0.4126	0.1308	7.96294	8.06782	6.06133	7.79111	7.64481	5.98747
67ENST00000435414	ENST00000435414	ENSG00000003436	17	TFPI	protein_coding	2	0.355	0.1719	0.4731	0.4916	0.167	0.3413	6.31292	5.2669	6.72749	6.03026	4.47294	5.50376
67ENST00000454195	ENST00000454195	ENSG00000023228	22	NDUFS1	protein_coding	2	0.4307	0.171	0.3984	0.4571	0.1778	0.365	7.78296	6.45016	7.67058	7.95314	6.59098	7.62845
67ENST00000233202	ENST00000233202	ENSG00000018280	91	SLC11A1	protein_coding	2	0.3379	0.3543	0.3078	0.3451	0.3344	0.3206	2.37369	2.44209	2.23939	2.36435	2.31901	2.25816
67ENST00000233242	ENST00000233242	ENSG00000084674	161	APOB	protein_coding	2	0.34	0.3413	0.3187	0.348	0.3351	0.317	1.92359	1.92929	1.83066	1.92575	1.87129	1.79123
67ENST00000414320	ENST00000414320	ENSG00000114933	21	INO80D	protein_coding	2	0.4973	0.216	0.2866	0.4629	0.2193	0.3178	5.99203	4.78903	5.19713	5.88234	4.80462	5.33978
67ENST00000305799	ENST00000305799	ENSG00000187605	25	TET3	protein_coding	2	0.4479	0.2866	0.2655	0.365	0.3279	0.3071	6.99877	6.35457	6.24461	7.11314	6.95822	6.86378
67ENST00000233330	ENST00000233330	ENSG00000114993	67	RTKN	protein_coding	2	0.311	0.3238	0.3652	0.3163	0.3164	0.3673	2.32211	2.38012	2.55408	2.33858	2.33879	2.55403
67ENST00000409493	ENST00000409493	ENSG00000115274	20	INO80B	protein_coding	2	0.3114	0.3457	0.3429	0.2916	0.3244	0.384	3.67121	3.82211	3.81021	3.84117	3.99506	4.2385
67ENST00000233336	ENST00000233336	ENSG00000114999	51	TTL	protein_coding	2	0.3271	0.597	0.0759	0.2756	0.6416	0.0828	7.50504	8.37283	5.39662	7.35919	8.57825	5.62517
67ENST00000418606	ENST00000418606;ENST00000445649	ENSG00000115042	7	FAHD2A	protein_coding	2	0.2915	0.3628	0.3457	0.2388	0.3705	0.3907	3.2491	3.56506	3.49512	2.91924	3.55279	3.62958
67ENST00000233468	ENST00000233468	ENSG00000115128	15	AC008073.5	protein_coding	2	0.4068	0.3599	0.2334	0.3511	0.3588	0.2901	7.73096	7.5542	6.92957	7.36199	7.39308	7.0864
67ENST00000335756	ENST00000335756	ENSG00000115163	27	CENPA	protein_coding	2	0.3706	0.455	0.1744	0.3927	0.414	0.1934	7.29793	7.59381	6.21062	7.13709	7.2134	6.11512
67ENST00000450118	ENST00000450118	ENSG00000115194	15	SLC30A3	protein_coding	2	0.3364	0.3275	0.3361	0.3396	0.3096	0.3508	3.89061	3.8516	3.88903	3.90314	3.76933	3.9497
67ENST00000435114	ENST00000435114	ENSG00000115204	17	MPV17	protein_coding	2	0.3289	0.383	0.2882	0.3554	0.3435	0.3011	8.83266	9.05231	8.64198	8.9417	8.89225	8.70221
67ENST00000421823	ENST00000421823	ENSG00000115216	76	NRBP1	protein_coding	2	0.2628	0.1767	0.5606	0.2493	0.1866	0.5641	6.12325	5.55079	7.2164	5.92353	5.50575	7.10149
67ENST00000397033	ENST00000397033	ENSG00000115232	127	ITGA4	protein_coding	2	0.188	0.2835	0.5285	0.1486	0.3829	0.4685	5.53532	6.12807	7.02664	5.66681	7.03184	7.32313
67ENST00000543024	ENST00000543024	ENSG00000115234	55	SNX17	protein_coding	2	0.188	0.306	0.506	0.2083	0.2862	0.5055	7.65652	8.35973	9.08537	7.86697	8.32545	9.1461
67ENST00000233596	ENST00000233596;ENST00000395484	ENSG00000115255	40	REEP6	protein_coding	19	0.3865	0.3313	0.2822	0.4119	0.316	0.2721	3.4466	3.22412	2.9928	3.5584	3.17591	2.96044
67ENST00000233607	ENST00000233607	ENSG00000115266	95	APC2	protein_coding	19	0.3265	0.3506	0.3229	0.3378	0.331	0.3312	2.467	2.56957	2.45117	2.49686	2.46757	2.46874
67ENST00000233609	ENST00000233609	ENSG00000115268	4	RPS15	protein_coding	19	0.2865	0.3414	0.3721	0.3087	0.3248	0.3665	2.12467	2.37799	2.502	2.33997	2.41355	2.58757
67ENST00000446271	ENST00000446271	ENSG00000115271	15	GCA	protein_coding	2	0.2982	0.348	0.3537	0.3271	0.3454	0.3275	1.60094	1.82368	1.84706	1.70061	1.77944	1.70235
67ENST00000393972	ENST00000393972	ENSG00000239779	6	WBP1	protein_coding	2	0.6419	0.2458	0.1123	0.633	0.2604	0.1066	6.1947	4.80988	3.67944	5.88634	4.60473	3.31587
67ENST00000448666	ENST00000448666	ENSG00000115275	28	MOGS	protein_coding	2	0.1178	0.1762	0.706	0.1244	0.134	0.7416	4.5856	5.16613	7.16843	4.96565	5.07299	7.54127
67ENST00000435361	ENST00000435361	ENSG00000115282	29	TTC31	protein_coding	2	0.2358	0.3469	0.4174	0.2444	0.3345	0.4211	4.37028	4.92737	5.19425	4.15995	4.61278	4.94506
67ENST00000450862	ENST00000450862	ENSG00000115286	32	NDUFS7	protein_coding	19	0.3158	0.3532	0.331	0.3302	0.2906	0.3792	4.95791	5.11963	5.0258	5.07562	4.89137	5.27506
67ENST00000233630	ENST00000233630	ENSG00000115289	36	PCGF1	protein_coding	2	0.4903	0.3083	0.2014	0.552	0.2445	0.2035	4.43982	3.77046	3.15615	4.82267	3.64815	3.38277
67ENST00000233638	ENST00000233638	ENSG00000115297	28	TLX2	protein_coding	2	0.3423	0.383	0.2746	0.3167	0.386	0.2973	3.14103	3.30317	2.82323	2.82967	3.11517	2.73817
67ENST00000409429	ENST00000409429	ENSG00000115325	19	DOK1	protein_coding	2	0.3747	0.2863	0.339	0.3204	0.2989	0.3806	4.2827	3.89449	4.13809	4.0238	3.92373	4.27228
67ENST00000483063	ENST00000483063	ENSG00000115350	28	POLE4	protein_coding	2	0.4339	0.3995	0.1666	0.4589	0.3661	0.175	5.14871	5.02928	3.76754	5.19812	4.87188	3.80715
67ENST00000233710	ENST00000233710	ENSG00000115361	53	ACADL	protein_coding	2	0.358	0.3335	0.3085	0.3332	0.3318	0.335	1.81526	1.7128	1.60049	1.64483	1.63902	1.65287
67ENST00000432649	ENST00000432649	ENSG00000115363	13	FAM176A	protein_coding	2	0.3682	0.3193	0.3125	0.3837	0.3079	0.3083	3.12606	2.92017	2.88927	2.96547	2.64804	2.64978
67ENST00000412863	ENST00000412863	ENSG00000115365	13	LANCL1	protein_coding	2	0.1465	0.2204	0.6332	0.14	0.2099	0.65	5.76652	6.35574	7.87846	5.3095	5.89387	7.52433
67ENST00000233735	ENST00000233735	ENSG00000115386	22	REG1A	protein_coding	2	0.3419	0.3294	0.3287	0.3387	0.3299	0.3314	1.92236	1.86877	1.86557	1.87832	1.84035	1.84716
67ENST00000540646	ENST00000540646	ENSG00000115392	32	FANCL	protein_coding	2	0.8504	0.0707	0.079	0.8194	0.0932	0.0874	5.98872	2.39975	2.55964	5.80678	2.66989	2.57768
67ENST00000449583	ENST00000449583	ENSG00000115461	12	IGFBP5	protein_coding	2	0.3693	0.3194	0.3114	0.367	0.3217	0.3112	2.23679	2.02736	1.99068	2.16498	1.97498	1.927
67ENST00000409779	ENST00000409779	ENSG00000115474	16	KCNJ13	protein_coding	2	0.3468	0.3686	0.2846	0.315	0.3427	0.3423	2.0099	2.09812	1.7249	1.78328	1.90497	1.9034
67ENST00000233836	ENST00000233836	ENSG00000225569	5	CCT4P2	pseudogene	X	0.3792	0.3228	0.298	0.3364	0.3185	0.3451	1.60211	1.3698	1.25454	1.49452	1.41551	1.53157
67ENST00000430215	ENST00000430215	ENSG00000115486	66	GGCX	protein_coding	2	0.2639	0.2893	0.4468	0.2813	0.3	0.4188	3.0212	3.15387	3.78089	3.01966	3.11236	3.59373
67ENST00000233840	ENST00000233840	ENSG00000115488	8	NEU2	protein_coding	2	0.3522	0.3617	0.2861	0.3529	0.3452	0.3019	1.93445	1.97256	1.63459	1.86492	1.83291	1.6397
67ENST00000448447	ENST00000448447	ENSG00000115540	14	MOB4	protein_coding	2	0.6826	0.1393	0.1781	0.6685	0.1898	0.1417	6.99548	4.70285	5.05717	7.1448	5.32846	4.9067
67ENST00000409729	ENST00000409729	ENSG00000115541	7	HSPE1	protein_coding	2	0.4701	0.3445	0.1855	0.4541	0.3437	0.2022	4.47649	4.02799	3.13467	4.39858	3.99683	3.23113
67ENST00000470307	ENST00000470307;ENST00000392098	ENSG00000115592	46	PRKAG3	protein_coding	2	0.3493	0.339	0.3117	0.3434	0.3371	0.3195	2.49103	2.44813	2.32671	2.4156	2.38921	2.31168
67ENST00000442590	ENST00000442590	ENSG00000115594	13	IL1R1	protein_coding	2	0.3214	0.3616	0.317	0.3342	0.3217	0.3441	2.10814	2.27838	2.08824	1.97667	1.92178	2.01889
67ENST00000233948	ENST00000233948	ENSG00000115596	21	WNT6	protein_coding	2	0.3593	0.3271	0.3136	0.3428	0.3367	0.3204	2.50588	2.37052	2.30943	2.43342	2.40739	2.33597
67ENST00000447231	ENST00000447231	ENSG00000115602	10	IL1RL1	protein_coding	2	0.3787	0.3166	0.3047	0.3064	0.3796	0.314	1.97138	1.71314	1.65774	1.63476	1.94397	1.67046
67ENST00000334376	ENST00000334376	ENSG00000115604	13	IL18R1	protein_coding	2	0.3567	0.3259	0.3174	0.3314	0.3405	0.3281	1.85433	1.72391	1.68585	1.60611	1.64524	1.59156
67ENST00000233969	ENST00000233969	ENSG00000115616	67	SLC9A2	protein_coding	2	0.3491	0.3299	0.3211	0.341	0.3255	0.3335	1.91181	1.83	1.79098	1.84997	1.78297	1.81795
67ENST00000233997	ENST00000233997	ENSG00000172232	26	AZU1	protein_coding	19	0.3054	0.3808	0.3138	0.29	0.4038	0.3062	2.73349	3.05207	2.77275	2.69583	3.1734	2.77441
67ENST00000401987	ENST00000401987	ENSG00000115685	32	PPP1R7	protein_coding	2	0.3548	0.1593	0.4859	0.3546	0.1803	0.4651	7.62475	6.46987	8.07826	7.46041	6.4846	7.85186
67ENST00000452907	ENST00000452907	ENSG00000115687	17	PASK	protein_coding	2	0.7641	0.1183	0.1176	0.7883	0.1015	0.1102	5.73986	3.0481	3.03977	5.94837	2.99144	3.10951
67ENST00000429925	ENST00000429925	ENSG00000115718	17	PROC	protein_coding	2	0.3277	0.37	0.3023	0.3262	0.3511	0.3227	2.9486	3.12409	2.83243	2.82344	2.92959	2.80783
67ENST00000331129	ENST00000331129	ENSG00000115738	5	ID2	protein_coding	2	0.6711	0.2207	0.1082	0.595	0.2948	0.1102	7.54568	5.94112	4.91301	6.40496	5.39167	3.97171
67ENST00000537630	ENST00000537630	ENSG00000115758	42	ODC1	protein_coding	2	0.5651	0.2665	0.1684	0.5618	0.279	0.1592	12.3066	11.2225	10.5602	12.6172	11.6074	10.7981
67ENST00000303908	ENST00000303908	ENSG00000115762	15	PLEKHB2	protein_coding	2	0.1272	0.2291	0.6437	0.1021	0.1888	0.7091	6.01108	6.85986	8.35016	5.58868	6.47481	8.38436
67ENST00000389825	ENST00000389825	ENSG00000196208	28	GREB1	protein_coding	2	0.3333	0.3492	0.3175	0.3295	0.3425	0.328	2.54591	2.61345	2.47614	2.35927	2.41516	2.35243
67ENST00000442798	ENST00000442798;ENST00000452526	ENSG00000115806	53	GORASP2	protein_coding	2	0.3311	0.2447	0.4242	0.3299	0.2535	0.4166	7.39416	6.95822	7.75164	7.37392	6.99395	7.71065
67ENST00000545744	ENST00000545744	ENSG00000115816	58	CEBPZ	protein_coding	2	0.3519	0.205	0.4431	0.3482	0.2245	0.4273	4.11173	3.33215	4.44424	4.49691	3.86373	4.79237
67ENST00000234179	ENST00000234179	ENSG00000115825	90	PRKD3	protein_coding	2	0.3553	0.4447	0.2001	0.3118	0.5117	0.1765	6.32195	6.6457	5.49356	6.32318	7.038	5.50219
67ENST00000354545	ENST00000354545	ENSG00000115841	57	FAM82A1	protein_coding	2	0.3428	0.3415	0.3157	0.3374	0.3371	0.3255	1.78674	1.78154	1.66798	1.72175	1.72065	1.66973
67ENST00000466293	ENST00000466293	ENSG00000115844	24	DLX2	protein_coding	2	0.3608	0.3206	0.3186	0.3732	0.3188	0.308	2.61698	2.44652	2.43744	2.53904	2.31207	2.26211
67ENST00000234256	ENST00000234256	ENSG00000115902	65	SLC1A4	protein_coding	2	0.1871	0.2568	0.5561	0.1602	0.2525	0.5873	7.54443	8.00108	9.1156	6.86812	7.52479	8.74249
67ENST00000410039	ENST00000410039	ENSG00000115942	12	ORC2	protein_coding	2	0.3936	0.2108	0.3956	0.46	0.1865	0.3535	6.01797	5.11686	6.02538	6.51628	5.21389	6.13646
67ENST00000468711	ENST00000468711	ENSG00000115944	5	COX7A2L	protein_coding	2	0.3755	0.4091	0.2154	0.3828	0.3401	0.2771	10.5851	10.7089	9.78342	10.4496	10.279	9.98315
67ENST00000234310	ENST00000234310	ENSG00000221823	35	PPP3R1	protein_coding	2	0.3082	0.3182	0.3736	0.2763	0.384	0.3397	7.69088	7.73729	7.96855	7.74759	8.22254	8.04583
67ENST00000234313	ENST00000234313	ENSG00000115956	44	PLEK	protein_coding	2	0.3271	0.3258	0.3471	0.3263	0.3386	0.3352	1.83454	1.8285	1.92009	1.802	1.85556	1.84084
67ENST00000544537	ENST00000544537	ENSG00000196415	20	PRTN3	protein_coding	19	0.3684	0.3299	0.3017	0.3244	0.3588	0.3168	2.4255	2.26606	2.1374	2.20101	2.3467	2.16709
67ENST00000234371	ENST00000234371	ENSG00000116014	26	KISS1R	protein_coding	19	0.3331	0.3425	0.3245	0.3435	0.3381	0.3184	2.49482	2.53501	2.45716	2.60347	2.58031	2.49397
67ENST00000234389	ENST00000234389	ENSG00000116032	38	GRIN3B	protein_coding	19	0.3353	0.3284	0.3363	0.3547	0.3263	0.319	2.8505	2.82072	2.85468	2.91501	2.79486	2.76186
67ENST00000234392	ENST00000234392	ENSG00000116035	28	VAX2	protein_coding	2	0.3451	0.3538	0.3011	0.3439	0.3459	0.3103	2.47603	2.51181	2.27909	2.43599	2.44442	2.2876
67ENST00000454446	ENST00000454446	ENSG00000116039	29	ATP6V1B1	protein_coding	2	0.3735	0.32	0.3066	0.344	0.3278	0.3281	2.53449	2.3114	2.24979	2.27585	2.2063	2.20755
67ENST00000455383	ENST00000455383;ENST00000420813	ENSG00000116062	8	MSH6	protein_coding	2	0.1512	0.2409	0.6078	0.1763	0.2436	0.58	5.92013	6.59182	7.92691	6.60307	7.06949	8.32088
67ENST00000234453	ENST00000234453	ENSG00000116095	16	PLEKHA3	protein_coding	2	0.3648	0.3846	0.2506	0.3071	0.3983	0.2945	4.39851	4.47477	3.8568	4.28201	4.65704	4.22158
67ENST00000234454	ENST00000234454	ENSG00000116096	17	SPR	protein_coding	2	0.3057	0.3562	0.3381	0.3459	0.3389	0.3152	2.12727	2.34773	2.27259	2.20656	2.17704	2.07259
67ENST00000234505	ENST00000234505	ENSG00000156232	38	WHAMM	protein_coding	15	0.2826	0.3927	0.3246	0.2667	0.3935	0.3399	3.3918	3.8664	3.59153	3.1142	3.67547	3.46409
67ENST00000234590	ENST00000234590	ENSG00000074800	28	ENO1	protein_coding	1	0.2495	0.2184	0.532	0.2409	0.195	0.564	11.9031	11.7112	12.9955	11.8826	11.5779	13.1098
67ENST00000426137	ENST00000426137	ENSG00000097046	42	CDC7	protein_coding	1	0.4293	0.2646	0.3061	0.4112	0.2935	0.2953	3.6622	2.9641	3.17456	3.71661	3.23037	3.23874
67ENST00000341460	ENST00000341460	ENSG00000097096	84	SYDE2	protein_coding	1	0.3277	0.3435	0.3289	0.2786	0.387	0.3343	2.13439	2.20219	2.1395	2.13906	2.61308	2.4019
67ENST00000369923	ENST00000369923	ENSG00000031698	52	SARS	protein_coding	1	0.2401	0.1989	0.5609	0.2138	0.1529	0.6333	7.7048	7.43325	8.92864	7.56245	7.07906	9.1292
67ENST00000539889	ENST00000539889	ENSG00000016490	75	CLCA1	protein_coding	1	0.3434	0.3357	0.3208	0.3417	0.3274	0.3309	1.78814	1.75532	1.68993	1.76832	1.70662	1.72169
67ENST00000234725	ENST00000234725	ENSG00000058804	79	TMEM48	protein_coding	1	0.5213	0.2306	0.2481	0.4735	0.2839	0.2426	8.88363	7.7072	7.81228	8.73493	7.9967	7.77042
67ENST00000234739	ENST00000234739	ENSG00000116128	70	BCL9	protein_coding	1	0.0934	0.5047	0.4019	0.0841	0.5664	0.3495	3.72526	6.15915	5.83086	3.75619	6.50852	5.8119
67ENST00000234798	ENST00000234798	ENSG00000116176	30	TPSG1	protein_coding	16	0.3343	0.3332	0.3325	0.3415	0.3095	0.3491	2.16456	2.15974	2.15695	2.21427	2.0724	2.24598
67ENST00000367629	ENST00000367629	ENSG00000116194	25	ANGPTL1	protein_coding	1	0.3138	0.3399	0.3463	0.3384	0.3248	0.3368	1.654	1.76957	1.79637	1.78617	1.72726	1.77952
67ENST00000234827	ENST00000234827	ENSG00000116205	39	TCEANC2	protein_coding	1	0.2813	0.3781	0.3406	0.3092	0.3626	0.3282	3.55116	3.97783	3.8273	3.44769	3.6778	3.53382
67ENST00000440019	ENST00000440019	ENSG00000116209	24	TMEM59	protein_coding	1	0.3557	0.2209	0.4234	0.3806	0.2486	0.3708	8.10514	7.41758	8.35628	7.95144	7.33668	7.91384
67ENST00000234875	ENST00000234875	ENSG00000116251	7	RPL22	protein_coding	1	0.4673	0.3211	0.2116	0.342	0.3934	0.2646	3.64665	3.10503	2.50351	2.85411	3.05639	2.48429
67ENST00000234961	ENST00000234961	ENSG00000116329	16	OPRD1	protein_coding	1	0.3559	0.3496	0.2945	0.3443	0.3675	0.2881	2.81796	2.79223	2.54451	2.73823	2.8323	2.48105
67ENST00000449340	ENST00000449340	ENSG00000116455	40	WDR77	protein_coding	1	0.1757	0.2194	0.6049	0.1758	0.1928	0.6314	7.36022	7.68016	9.14344	7.57232	7.70531	9.4166
67ENST00000542913	ENST00000542913	ENSG00000116544	36	DLGAP3	protein_coding	1	0.3605	0.3314	0.3081	0.3845	0.3151	0.3004	2.8058	2.68419	2.5792	2.90427	2.61725	2.54823
67ENST00000458725	ENST00000458725	ENSG00000231607	5	DLEU2	lincRNA	13	0.7144	0.2725	0.0131	0.7154	0.2734	0.0112	9.25623	7.86549	3.48584	9.46941	8.08162	3.46618
67ENST00000367514	ENST00000367514	ENSG00000116667	18	C1orf21	protein_coding	1	0.5104	0.4023	0.0873	0.5149	0.3945	0.0905	7.20185	6.85842	4.65409	7.17318	6.78897	4.6651
67ENST00000376664	ENST00000376664	ENSG00000116670	20	MAD2L2	protein_coding	1	0.5142	0.3517	0.1341	0.5664	0.2892	0.1445	11.1539	10.6056	9.21489	11.5277	10.5578	9.5567
67ENST00000235329	ENST00000235329	ENSG00000116688	104	MFN2	protein_coding	1	0.1075	0.2807	0.6118	0.091	0.2755	0.6335	5.48449	6.86925	7.99343	5.4096	7.0073	8.20859
67ENST00000235332	ENST00000235332	ENSG00000116691	46	MIIP	protein_coding	1	0.3888	0.3354	0.2758	0.4159	0.3004	0.2837	4.55861	4.34526	4.06346	4.8421	4.37274	4.29036
67ENST00000506472	ENST00000506472	ENSG00000116704	38	SLC35D1	protein_coding	1	0.1217	0.5498	0.3285	0.0904	0.607	0.3026	4.63855	6.81483	6.07176	4.35583	7.10262	6.09848
67ENST00000343137	ENST00000343137	ENSG00000116731	52	PRDM2	protein_coding	1	0.4007	0.5171	0.0822	0.2544	0.6657	0.0799	6.79356	7.16131	4.50771	6.09449	7.48232	4.42419
67ENST00000235382	ENST00000235382	ENSG00000116741	28	RGS2	protein_coding	1	0.4606	0.2402	0.2992	0.5299	0.2246	0.2454	3.45843	2.51901	2.83624	3.63768	2.39934	2.52729
67ENST00000422998	ENST00000422998	ENSG00000213047	24	DENND1B	protein_coding	1	0.8807	0.0773	0.042	0.7861	0.1571	0.0568	7.27681	3.76688	2.88563	7.39329	5.07003	3.60364
67ENST00000447034	ENST00000447034	ENSG00000116833	10	NR5A2	protein_coding	1	0.3763	0.3246	0.299	0.4131	0.2769	0.31	2.6174	2.40423	2.28568	2.68475	2.10786	2.27057
67ENST00000435794	ENST00000435794	ENSG00000131503	71	ANKHD1	protein_coding	5	0.0894	0.2178	0.6928	0.0766	0.2057	0.7178	3.38168	4.66685	6.33604	3.14422	4.56986	6.37305
67ENST00000537870	ENST00000537870	ENSG00000116874	32	WARS2	protein_coding	1	0.3857	0.2709	0.3434	0.4099	0.2473	0.3428	4.40281	3.89309	4.23521	4.531	3.80221	4.27339
67ENST00000354267	ENST00000354267	ENSG00000116885	28	OSCP1	protein_coding	1	0.3416	0.3359	0.3224	0.3433	0.3356	0.321	2.38571	2.36133	2.30221	2.33225	2.29946	2.23528
67ENST00000235628	ENST00000235628	ENSG00000116981	26	NT5C1A	protein_coding	1	0.3827	0.3179	0.2994	0.3739	0.3115	0.3146	2.66193	2.39404	2.30746	2.5868	2.32351	2.33797
67ENST00000392208	ENST00000392208	ENSG00000117090	23	SLAMF1	protein_coding	1	0.3323	0.345	0.3227	0.3408	0.3385	0.3207	2.24009	2.2943	2.19793	2.17241	2.16277	2.08508
67ENST00000543924	ENST00000543924	ENSG00000117139	59	KDM5B	protein_coding	1	0.1192	0.2402	0.6406	0.0967	0.2532	0.6501	4.15471	5.16551	6.58041	4.12161	5.51048	6.87104
67ENST00000489286	ENST00000489286	ENSG00000053371	9	AKR7A2	protein_coding	1	0.2719	0.2831	0.445	0.2658	0.2408	0.4934	7.70248	7.76088	8.41326	7.52066	7.37803	8.4129
67ENST00000564665	ENST00000564665	ENSG00000117226	12	GBP3	protein_coding	1	0.3984	0.3035	0.298	0.3811	0.3273	0.2916	2.55015	2.15748	2.1313	2.50354	2.28378	2.11752
67ENST00000235932	ENST00000235932	ENSG00000117280	32	RAB7L1	protein_coding	1	0.2522	0.4735	0.2743	0.2413	0.4444	0.3143	5.32375	6.23264	5.44465	5.13499	6.01623	5.51644
67ENST00000369290	ENST00000369290	ENSG00000117281	53	CD160	protein_coding	1	0.3287	0.3473	0.324	0.3537	0.3229	0.3234	1.95279	2.03197	1.93177	2.02558	1.89418	1.89647
67ENST00000543166	ENST00000543166	ENSG00000117305	32	HMGCL	protein_coding	1	0.4763	0.1943	0.3294	0.485	0.1822	0.3328	5.30632	4.0128	4.77454	5.35134	3.93892	4.8078
67ENST00000236017	ENST00000236017	ENSG00000117362	24	APH1A	protein_coding	1	0.5008	0.3623	0.1369	0.522	0.335	0.143	10.0092	9.54197	8.13819	10.0505	9.41084	8.1822
67ENST00000540027	ENST00000540027	ENSG00000117385	72	LEPRE1	protein_coding	1	0.1888	0.2149	0.5963	0.1954	0.2363	0.5683	4.24364	4.43012	5.90276	4.22026	4.49433	5.76069
67ENST00000236051	ENST00000236051	ENSG00000117395	50	EBNA1BP2	protein_coding	1	0.1837	0.1766	0.6398	0.1887	0.2046	0.6067	4.97483	4.91797	6.77531	5.15337	5.27001	6.83806
67ENST00000472505	ENST00000472505	ENSG00000117410	19	ATP6V0B	protein_coding	1	0.3446	0.359	0.2964	0.4084	0.2981	0.2935	10.2029	10.2621	9.98557	10.7147	10.2604	10.2379
67ENST00000367802	ENST00000367802	ENSG00000117479	52	SLC19A2	protein_coding	1	0.2101	0.3627	0.4272	0.2076	0.3662	0.4262	3.93656	4.7242	4.96052	4.04219	4.8613	5.0802
67ENST00000236147	ENST00000236147	ENSG00000188404	46	SELL	protein_coding	1	0.2885	0.2871	0.4244	0.3189	0.3073	0.3738	1.99791	1.99121	2.55501	1.96746	1.91415	2.19678
67ENST00000236166	ENST00000236166	ENSG00000117507	56	FMO6P	protein_coding	1	0.327	0.3385	0.3345	0.3348	0.3508	0.3144	1.75645	1.80644	1.78907	1.77087	1.83799	1.67982
67ENST00000415773	ENST00000415773	ENSG00000117533	51	VAMP4	protein_coding	1	0.5226	0.2865	0.1909	0.4975	0.3215	0.181	4.02694	3.15996	2.57431	3.98661	3.35696	2.52762
67ENST00000394184	ENST00000394184;ENST00000541987	ENSG00000117569	53	PTBP2	protein_coding	1	0.4782	0.2348	0.287	0.4972	0.2419	0.261	6.20248	5.17645	5.46594	6.04312	5.00371	5.11324
67ENST00000524724	ENST00000524724	ENSG00000158055	16	GRHL3	protein_coding	1	0.3939	0.3131	0.293	0.375	0.3156	0.3094	2.63587	2.30489	2.20881	2.54841	2.29975	2.27078
67ENST00000354361	ENST00000354361	ENSG00000117614	23	SYF2	protein_coding	1	0.6363	0.1279	0.2358	0.5454	0.169	0.2856	5.02255	2.70737	3.59033	3.93068	2.24067	2.99745
67ENST00000416052	ENST00000416052	ENSG00000117682	19	DHDDS	protein_coding	1	0.4908	0.2596	0.2495	0.5034	0.2353	0.2613	8.44072	7.52198	7.4645	8.52014	7.42264	7.5739
67ENST00000431586	ENST00000431586	ENSG00000117751	27	PPP1R8	protein_coding	1	0.3336	0.3194	0.3471	0.3529	0.3393	0.3078	6.97788	6.91496	7.03496	7.03763	6.98079	6.84058
67ENST00000533824	ENST00000533824	ENSG00000117834	66	SLC5A9	protein_coding	1	0.3485	0.337	0.3145	0.3646	0.3157	0.3198	2.31073	2.26241	2.16299	2.26157	2.05384	2.0725
67ENST00000429746	ENST00000429746	ENSG00000117984	16	CTSD	protein_coding	11	0.1558	0.1231	0.7211	0.1417	0.1284	0.7299	8.14521	7.80484	10.3558	7.94943	7.80683	10.3138
67ENST00000438814	ENST00000438814	ENSG00000118004	21	COLEC11	protein_coding	2	0.3225	0.3498	0.3278	0.3676	0.3263	0.3061	3.23054	3.34779	3.25403	3.20542	3.03383	2.94146
67ENST00000236698	ENST00000236698	ENSG00000118007	135	STAG1	protein_coding	3	0.376	0.2254	0.3987	0.3337	0.2952	0.371	6.11607	5.37794	6.20066	5.86784	5.69091	6.0207
67ENST00000236709	ENST00000236709	ENSG00000118017	31	A4GNT	protein_coding	3	0.3364	0.3447	0.3189	0.3364	0.3422	0.3214	1.86514	1.90047	1.78818	1.85889	1.8837	1.79332
67ENST00000534942	ENST00000534942	ENSG00000118113	37	MMP8	protein_coding	11	0.3662	0.3231	0.3106	0.3348	0.3539	0.3112	1.83434	1.65363	1.59673	1.68035	1.76048	1.57499
67ENST00000375323	ENST00000375323	ENSG00000118137	28	APOA1	protein_coding	11	0.345	0.33	0.325	0.3458	0.338	0.3162	2.5515	2.48735	2.46558	2.69609	2.66331	2.56673
67ENST00000236877	ENST00000236877	ENSG00000118160	53	SLC8A2	protein_coding	19	0.3362	0.3379	0.3259	0.3236	0.3466	0.3298	2.03205	2.03948	1.98704	1.98077	2.07976	2.00802
67ENST00000412633	ENST00000412633	ENSG00000118194	15	TNNT2	protein_coding	1	0.3616	0.3178	0.3206	0.3242	0.2769	0.3989	2.29235	2.10622	2.11883	2.31022	2.08266	2.60963
67ENST00000413307	ENST00000413307	ENSG00000118200	77	CAMSAP2	protein_coding	1	0.3084	0.3537	0.3379	0.3104	0.3453	0.3443	2.03107	2.22893	2.16305	2.00227	2.15578	2.15152
67ENST00000236937	ENST00000236937	ENSG00000072694	13	FCGR2B	protein_coding	1	0.3554	0.3079	0.3367	0.3446	0.3277	0.3277	1.9269	1.7196	1.8489	1.98661	1.9138	1.9141
67ENST00000445505	ENST00000445505;ENST00000392221	ENSG00000114942	11	EEF1B2	protein_coding	2	0.3384	0.3719	0.2897	0.3868	0.3095	0.3037	3.42769	3.56375	3.20359	3.56676	3.2451	3.21762
67ENST00000413174	ENST00000413174	ENSG00000138363	23	ATIC	protein_coding	2	0.3295	0.2524	0.4181	0.3218	0.2684	0.4098	8.47935	8.09435	8.82276	8.62088	8.3592	8.96949
67ENST00000263268	ENST00000263268	ENSG00000118242	31	MREG	protein_coding	2	0.3938	0.5269	0.0793	0.4335	0.481	0.0855	6.3461	6.76621	4.03462	6.35332	6.50325	4.01053
67ENST00000236979	ENST00000236979	ENSG00000118245	11	TNP1	protein_coding	2	0.3236	0.3622	0.3143	0.3173	0.3625	0.3203	2.42504	2.5876	2.38299	2.3387	2.53089	2.35219
67ENST00000403094	ENST00000403094	ENSG00000118246	72	FASTKD2	protein_coding	2	0.2577	0.1389	0.6034	0.2835	0.2105	0.506	3.95175	3.05982	5.17927	4.23147	3.80209	5.06749
67ENST00000414681	ENST00000414681	ENSG00000118260	10	CREB1	protein_coding	2	0.4789	0.315	0.2062	0.5018	0.3144	0.1838	9.01891	8.41459	7.80307	9.08418	8.40984	7.63485
67ENST00000541025	ENST00000541025	ENSG00000118271	19	TTR	protein_coding	18	0.3333	0.3506	0.3161	0.3142	0.3464	0.3394	2.26131	2.33418	2.18487	2.20849	2.34942	2.32017
67ENST00000306851	ENST00000306851	ENSG00000118276	56	B4GALT6	protein_coding	18	0.2348	0.6367	0.1286	0.1857	0.6819	0.1323	5.7121	7.1514	4.84359	5.54565	7.42226	5.05686
67ENST00000349129	ENST00000349129	ENSG00000083097	167	DOPEY1	protein_coding	6	0.291	0.2725	0.4364	0.2817	0.2966	0.4217	2.78346	2.68868	3.36795	2.66804	2.74237	3.25024
67ENST00000237172	ENST00000237172	ENSG00000118407	32	FILIP1	protein_coding	6	0.3529	0.3293	0.3178	0.3557	0.3122	0.3321	2.04167	1.94209	1.89049	2.0068	1.81862	1.9077
67ENST00000552401	ENST00000552401	ENSG00000118412	28	CASP8AP2	processed_transcript	6	0.6577	0.2115	0.1309	0.6418	0.2246	0.1337	7.0032	5.36617	4.67392	6.97145	5.4566	4.70795
67ENST00000369747	ENST00000369747	ENSG00000118420	59	UBE3D	protein_coding	6	0.4983	0.2498	0.252	0.5267	0.2368	0.2365	4.12827	3.13178	3.14441	4.30728	3.1539	3.15235
67ENST00000237201	ENST00000237201	ENSG00000118434	45	SPACA1	protein_coding	6	0.3279	0.3588	0.3133	0.3388	0.3411	0.3201	1.58869	1.71873	1.5229	1.66214	1.6723	1.58042
67ENST00000424320	ENST00000424320	ENSG00000118473	42	SGIP1	protein_coding	1	0.3366	0.3514	0.3121	0.3628	0.3344	0.3028	2.02587	2.08804	1.91679	2.16678	2.04889	1.90596
67ENST00000367869	ENST00000367869	ENSG00000028839	19	TBPL1	protein_coding	6	0.6954	0.2373	0.0672	0.7178	0.2081	0.0741	8.1494	6.59838	4.77885	8.06406	6.27745	4.78798
67ENST00000539295	ENST00000539295	ENSG00000118491	30	ZC2HC1B	protein_coding	6	0.3545	0.3345	0.311	0.3324	0.3507	0.3169	2.05583	1.97191	1.86677	1.89177	1.96949	1.82311
67ENST00000237281	ENST00000237281	ENSG00000118496	31	FBXO30	protein_coding	6	0.3323	0.3071	0.3607	0.2743	0.4008	0.3249	4.10924	3.99559	4.22765	4.02969	4.57667	4.27413
67ENST00000237283	ENST00000237283	ENSG00000189007	37	ADAT2	protein_coding	6	0.2986	0.4303	0.271	0.3195	0.4311	0.2494	4.96299	5.49003	4.82287	5.40674	5.83885	5.04934
67ENST00000536070	ENST00000536070	ENSG00000118503	7	TNFAIP3	protein_coding	6	0.2327	0.5383	0.2291	0.1939	0.5551	0.2511	7.30702	8.51693	7.28438	7.4765	8.99391	7.84926
67ENST00000528577	ENST00000528577	ENSG00000118515	57	SGK1	protein_coding	6	0.4151	0.2519	0.3329	0.3688	0.3076	0.3236	4.05114	3.33053	3.73277	3.00589	2.74385	2.81705
67ENST00000237316	ENST00000237316	ENSG00000118526	20	TCF21	protein_coding	6	0.3575	0.3311	0.3114	0.3643	0.3282	0.3074	2.17677	2.06594	1.97759	2.18731	2.03676	1.94216
67ENST00000535461	ENST00000535461	ENSG00000118557	12	PMFBP1	protein_coding	16	0.5811	0.2155	0.2033	0.5915	0.2002	0.2083	3.31036	1.87947	1.79534	3.22913	1.66586	1.72324
67ENST00000237380	ENST00000237380	ENSG00000118579	18	MED28	protein_coding	4	0.2469	0.4417	0.3114	0.2498	0.371	0.3792	7.00066	7.83989	7.33539	6.73241	7.30319	7.33447
67ENST00000389394	ENST00000389394	ENSG00000115423	354	DNAH6	protein_coding	2	0.3402	0.3336	0.3262	0.3376	0.3302	0.3321	1.73784	1.70945	1.67743	1.70799	1.67604	1.68425
67ENST00000237455	ENST00000237455	ENSG00000239305	49	RNF103	protein_coding	2	0.2701	0.2821	0.4478	0.2759	0.3564	0.3677	3.01264	3.07533	3.7422	2.77388	3.14344	3.18852
67ENST00000237500	ENST00000237500	ENSG00000118680	8	MYL12B	protein_coding	18	0.3031	0.2925	0.4044	0.3603	0.2827	0.3571	5.76697	5.7159	6.1831	6.1309	5.78091	6.1182
67ENST00000237512	ENST00000237512	ENSG00000118690	29	ARMC2	protein_coding	6	0.4946	0.2993	0.2062	0.4669	0.3458	0.1872	3.31879	2.59397	2.05635	3.45123	3.01808	2.1328
67ENST00000373614	ENST00000373614	ENSG00000118702	12	GHRH	protein_coding	20	0.3716	0.3422	0.2863	0.391	0.3233	0.2857	2.68083	2.56193	2.30452	2.74995	2.47601	2.29739
67ENST00000397161	ENST00000397161	ENSG00000118705	28	RPN2	protein_coding	20	0.1916	0.1972	0.6112	0.1952	0.2094	0.5954	9.23756	9.27879	10.9111	9.04393	9.14577	10.6532
67ENST00000237536	ENST00000237536	ENSG00000149639	121	SOGA1	protein_coding	20	0.2517	0.2627	0.4856	0.2242	0.2419	0.5339	2.44867	2.51048	3.3968	2.46282	2.57229	3.71477
67ENST00000508588	ENST00000508588	ENSG00000118762	46	PKD2	protein_coding	4	0.5973	0.2111	0.1916	0.6327	0.2051	0.1622	5.88995	4.38948	4.24965	6.12453	4.49964	4.16085
67ENST00000505480	ENST00000505480	ENSG00000118777	6	ABCG2	protein_coding	4	0.3079	0.3474	0.3447	0.2992	0.333	0.3678	2.12154	2.29597	2.28452	2.1469	2.30138	2.44448
67ENST00000395080	ENST00000395080	ENSG00000118785	36	SPP1	protein_coding	4	0.3485	0.3389	0.3125	0.3236	0.3271	0.3493	2.38322	2.34293	2.2259	2.18274	2.19804	2.29297
67ENST00000237642	ENST00000237642	ENSG00000118804	22	STBD1	protein_coding	4	0.3411	0.3392	0.3198	0.3369	0.3345	0.3286	1.90679	1.89874	1.81369	1.87842	1.86827	1.84236
67ENST00000508558	ENST00000508558	ENSG00000172955	28	ADH6	protein_coding	4	0.3372	0.3273	0.3355	0.3214	0.3294	0.3492	1.76425	1.72109	1.75686	1.69947	1.73526	1.81922
67ENST00000505609	ENST00000505609	ENSG00000118816	19	CCNI	protein_coding	4	0.4865	0.3618	0.1518	0.4888	0.3803	0.1309	11.531	11.1038	9.85058	11.6567	11.2948	9.7559
67ENST00000479756	ENST00000479756	ENSG00000118849	24	RARRES1	protein_coding	3	0.3269	0.3819	0.2912	0.3311	0.3399	0.3289	2.44201	2.66601	2.27489	2.31473	2.35272	2.30521
67ENST00000484658	ENST00000484658	ENSG00000118873	20	RAB3GAP2	protein_coding	1	0.349	0.2554	0.3956	0.3623	0.2388	0.3989	5.73988	5.28916	5.92075	6.03252	5.43088	6.17142
67ENST00000412261	ENST00000412261	ENSG00000118961	12	C2orf43	protein_coding	2	0.4359	0.1595	0.4046	0.4968	0.1694	0.3339	6.77509	5.32497	6.66772	6.89167	5.33944	6.31834
67ENST00000237837	ENST00000237837	ENSG00000118972	23	FGF23	protein_coding	12	0.3183	0.3593	0.3223	0.353	0.3258	0.3211	1.95102	2.12587	1.96907	2.11872	2.003	1.98214
67ENST00000237841	ENST00000237841	ENSG00000118976	20	HIN1L	pseudogene	12	0.3538	0.3251	0.3211	0.3642	0.36	0.2757	1.80795	1.68611	1.668	1.97433	1.95755	1.57272
67ENST00000513343	ENST00000513343	ENSG00000118985	11	ELL2	protein_coding	5	0.2666	0.5217	0.2117	0.2998	0.4851	0.2151	4.30111	5.26981	3.96831	4.02744	4.7218	3.54874
67ENST00000505427	ENST00000505427	ENSG00000173221	6	GLRX	protein_coding	5	0.3654	0.3815	0.2531	0.4537	0.3431	0.2031	7.44773	7.50999	6.91806	6.50929	6.10625	5.34969
67ENST00000454214	ENST00000454214	ENSG00000119013	6	NDUFB3	protein_coding	2	0.5694	0.2667	0.1639	0.5866	0.2441	0.1693	6.0224	4.9278	4.22573	6.27136	5.00608	4.47858
67ENST00000376960	ENST00000376960	ENSG00000107372	15	ZFAND5	protein_coding	9	0.3324	0.3542	0.3134	0.3683	0.3884	0.2432	6.79923	6.89087	6.71411	7.03776	7.11437	6.43912
67ENST00000238018	ENST00000238018	ENSG00000119125	73	GDA	protein_coding	9	0.3574	0.3289	0.3136	0.3537	0.3299	0.3163	2.00355	1.88369	1.81483	2.00154	1.901	1.84038
67ENST00000437659	ENST00000437659	ENSG00000119147	15	C2orf40	protein_coding	2	0.3901	0.3479	0.262	0.3679	0.3511	0.281	2.23748	2.07249	1.66358	2.0946	2.02735	1.70574
67ENST00000539979	ENST00000539979	ENSG00000134308	15	YWHAQ	protein_coding	2	0.3154	0.2498	0.4348	0.3361	0.2326	0.4313	11.0106	10.6746	11.474	10.9745	10.4435	11.3345
67ENST00000467606	ENST00000467606	ENSG00000119185	17	ITGB1BP1	protein_coding	2	0.7352	0.2294	0.0354	0.776	0.1855	0.0385	9.4615	7.78112	5.08469	9.60783	7.54284	5.27564
67ENST00000238112	ENST00000238112	ENSG00000119203	74	CPSF3	protein_coding	2	0.4063	0.1533	0.4403	0.403	0.1877	0.4094	6.58681	5.1807	6.70279	6.45948	5.35696	6.48223
67ENST00000413127	ENST00000413127	ENSG00000119227	17	PIGZ	protein_coding	3	0.3512	0.3587	0.2901	0.3649	0.3315	0.3036	2.37118	2.40172	2.0958	2.40427	2.26599	2.13924
67ENST00000538449	ENST00000538449	ENSG00000111364	41	DDX55	protein_coding	12	0.3387	0.3013	0.36	0.3913	0.3071	0.3017	4.18064	4.01191	4.26866	4.5831	4.23362	4.20789
67ENST00000238156	ENST00000238156	ENSG00000119242	22	CCDC92	protein_coding	12	0.7729	0.1931	0.034	0.7567	0.1996	0.0437	7.81236	5.81118	3.30569	6.87659	4.95377	2.76185
67ENST00000525042	ENST00000525042	ENSG00000116977	26	LGALS8	protein_coding	1	0.3632	0.2055	0.4313	0.4192	0.2604	0.3204	5.69563	4.87388	5.94347	5.49916	4.81211	5.1112
67ENST00000414250	ENST00000414250	ENSG00000119321	64	FKBP15	protein_coding	9	0.2934	0.2983	0.4083	0.3096	0.3139	0.3765	6.05053	6.07419	6.52746	6.14036	6.16035	6.42237
67ENST00000373865	ENST00000373865	ENSG00000119397	62	CNTRL	protein_coding	9	0.5132	0.2456	0.2412	0.5737	0.237	0.1892	3.50255	2.4396	2.41297	4.09416	2.81881	2.49401
67ENST00000238379	ENST00000238379	ENSG00000119431	21	HDHD3	protein_coding	9	0.3275	0.373	0.2995	0.3716	0.3404	0.288	4.16801	4.35581	4.03931	4.59549	4.46885	4.22756
67ENST00000476832	ENST00000476832	ENSG00000119523	23	ALG2	protein_coding	9	0.3534	0.2728	0.3739	0.3657	0.2955	0.3388	6.96048	6.58686	7.04177	6.99968	6.69236	6.8898
67ENST00000238497	ENST00000238497	ENSG00000119541	62	VPS4B	protein_coding	18	0.2107	0.1469	0.6425	0.2361	0.187	0.5768	4.3954	3.87481	6.00401	4.25278	3.91625	5.54125
67ENST00000238508	ENST00000238508	ENSG00000242550	44	SERPINB10	protein_coding	18	0.3311	0.3486	0.3203	0.3436	0.3319	0.3245	1.73574	1.81013	1.68773	1.77167	1.72188	1.68901
67ENST00000238558	ENST00000238558	ENSG00000133937	31	GSC	protein_coding	14	0.3443	0.3526	0.3031	0.3317	0.3672	0.3011	2.58305	2.61722	2.39932	2.47992	2.62631	2.34001
67ENST00000341211	ENST00000341211	ENSG00000063761	55	ADCK1	protein_coding	14	0.2699	0.2452	0.4849	0.2807	0.2443	0.4749	2.72255	2.58397	3.5676	2.91154	2.71136	3.67023
67ENST00000439984	ENST00000439984	ENSG00000100731	173	PCNX	protein_coding	14	0.4575	0.2694	0.2731	0.4624	0.2871	0.2505	7.1705	6.4066	6.42632	7.18806	6.50061	6.30405
67ENST00000547879	ENST00000547879	ENSG00000119596	54	YLPM1	protein_coding	14	0.2734	0.2132	0.5135	0.21	0.2621	0.5279	4.50187	4.14309	5.41128	4.13396	4.454	5.46418
67ENST00000405431	ENST00000405431	ENSG00000119630	24	PGF	protein_coding	14	0.3004	0.3633	0.3362	0.3028	0.3565	0.3408	2.38776	2.66188	2.5502	2.43235	2.66787	2.60288
67ENST00000556727	ENST00000556727	ENSG00000119632	18	IFI27L2	protein_coding	14	0.3292	0.3636	0.3073	0.377	0.3075	0.3155	3.00047	3.1437	2.901	3.23812	2.94387	2.98127
67ENST00000557673	ENST00000557673	ENSG00000119638	22	NEK9	protein_coding	14	0.3899	0.2167	0.3934	0.3966	0.2203	0.3832	7.66092	6.8137	7.6739	7.67064	6.8224	7.62107
67ENST00000555694	ENST00000555694	ENSG00000119640	18	ACYP1	protein_coding	14	0.4874	0.315	0.1976	0.401	0.388	0.211	5.07259	4.44303	3.77042	5.04128	4.99384	4.11521
67ENST00000314067	ENST00000314067	ENSG00000119650	51	IFT43	protein_coding	14	0.2765	0.2857	0.4379	0.304	0.272	0.424	2.52208	2.56929	3.18559	2.75884	2.59858	3.23872
67ENST00000556009	ENST00000556009	ENSG00000119655	15	NPC2	protein_coding	14	0.3984	0.2578	0.3438	0.3702	0.2251	0.4047	8.42732	7.79954	8.21498	7.88533	7.16753	8.01396
67ENST00000238638	ENST00000238638	ENSG00000119660	8	RP11-293M10.4	pseudogene	14	0.3505	0.3204	0.3291	0.329	0.3456	0.3254	1.99322	1.86382	1.90256	1.88075	1.95162	1.86489
67ENST00000238647	ENST00000238647	ENSG00000119669	49	IRF2BPL	protein_coding	14	0.2422	0.3586	0.3992	0.229	0.3854	0.3855	3.72208	4.2885	4.443	3.7127	4.4636	4.46399
67ENST00000238651	ENST00000238651	ENSG00000119673	17	ACOT2	protein_coding	14	0.1765	0.3503	0.4732	0.1712	0.2922	0.5366	4.24294	5.23224	5.6661	3.98545	4.75666	5.63359
67ENST00000557648	ENST00000557648	ENSG00000119684	6	MLH3	protein_coding	14	0.5015	0.2641	0.2344	0.5554	0.2909	0.1537	3.53203	2.60679	2.43481	4.23871	3.30547	2.38537
67ENST00000556856	ENST00000556856	ENSG00000119686	24	FLVCR2	protein_coding	14	0.3463	0.3317	0.3219	0.3667	0.3352	0.2982	2.35827	2.29616	2.2529	2.43444	2.30485	2.13604
67ENST00000554612	ENST00000554612;ENST00000334212	ENSG00000119689	20	DLST	protein_coding	14	0.2232	0.2952	0.4816	0.2318	0.2662	0.5019	5.97635	6.37981	7.08605	5.91733	6.11695	7.03162
67ENST00000556285	ENST00000556285	ENSG00000119699	29	TGFB3	protein_coding	14	0.3313	0.3507	0.318	0.3329	0.3521	0.315	2.2666	2.34833	2.20728	2.26315	2.34388	2.18313
67ENST00000554763	ENST00000554763	ENSG00000119703	6	ZC2HC1C	protein_coding	14	0.3324	0.3143	0.3533	0.3872	0.2912	0.3216	3.3076	3.22644	3.39543	3.73573	3.32501	3.46798
67ENST00000535815	ENST00000535815	ENSG00000119714	36	GPR68	protein_coding	14	0.3129	0.3313	0.3557	0.3051	0.3173	0.3776	2.8756	2.95795	3.06043	3.17008	3.22658	3.47786
67ENST00000412217	ENST00000412217	ENSG00000115421	48	PAPOLG	protein_coding	2	0.4541	0.2215	0.3244	0.4224	0.2987	0.2789	6.30401	5.26856	5.81855	6.12451	5.62472	5.52571
67ENST00000413037	ENST00000413037	ENSG00000115129	21	TP53I3	protein_coding	2	0.3266	0.3843	0.2891	0.3581	0.3373	0.3046	2.26109	2.49578	2.08535	2.16763	2.08119	1.93382
67ENST00000238738	ENST00000238738	ENSG00000119729	3	RHOQ	protein_coding	2	0.3895	0.5064	0.1041	0.4146	0.389	0.1964	5.70652	6.08537	3.80275	5.22478	5.13297	4.14712
67ENST00000444135	ENST00000444135	ENSG00000119777	32	TMEM214	protein_coding	2	0.1928	0.2399	0.5673	0.1765	0.2005	0.623	6.67951	6.99434	8.23628	6.49168	6.6757	8.31154
67ENST00000238789	ENST00000238789	ENSG00000119778	136	ATAD2B	protein_coding	2	0.4474	0.2145	0.3381	0.3954	0.2519	0.3527	4.21374	3.15304	3.80978	3.91673	3.26624	3.7517
67ENST00000395190	ENST00000395190	ENSG00000119812	56	FAM98A	protein_coding	2	0.2455	0.1427	0.6118	0.2226	0.1736	0.6037	5.48478	4.70148	6.80195	5.58195	5.2234	7.02117
67ENST00000238831	ENST00000238831	ENSG00000119820	67	YIPF4	protein_coding	2	0.2734	0.2949	0.4317	0.274	0.34	0.3861	3.23309	3.34271	3.89241	3.11896	3.43035	3.6139
67ENST00000409933	ENST00000409933	ENSG00000119844	44	AFTPH	protein_coding	2	0.426	0.2564	0.3176	0.4717	0.2756	0.2527	6.25572	5.52284	5.83195	6.32822	5.55289	5.42743
67ENST00000409537	ENST00000409537	ENSG00000119862	18	LGALSL	protein_coding	2	0.3342	0.3285	0.3373	0.3582	0.3253	0.3165	2.06708	2.0421	2.08018	2.17685	2.03782	1.99838
67ENST00000238892	ENST00000238892	ENSG00000119878	37	CRIPT	protein_coding	2	0.396	0.355	0.2491	0.3818	0.3896	0.2286	4.14912	3.99132	3.4802	4.23459	4.26373	3.49489
67ENST00000370598	ENST00000370598	ENSG00000135298	155	BAI3	protein_coding	6	0.3412	0.3377	0.3211	0.3384	0.3371	0.3245	1.74172	1.7271	1.65449	1.71088	1.70529	1.65025
67ENST00000447593	ENST00000447593	ENSG00000138111	36	TMEM180	protein_coding	10	0.2837	0.4201	0.2962	0.3349	0.3522	0.3129	4.7525	5.31923	4.81493	5.18842	5.26109	5.0905
67ENST00000370269	ENST00000370269	ENSG00000119906	93	FAM178A	protein_coding	10	0.3538	0.2739	0.3723	0.3485	0.3247	0.3267	4.36992	4.00083	4.44377	4.61607	4.5141	4.52294
67ENST00000394375	ENST00000394375	ENSG00000182333	58	LIPF	protein_coding	10	0.3421	0.3442	0.3136	0.3326	0.3361	0.3313	1.65343	1.66231	1.52787	1.60139	1.61658	1.59581
67ENST00000438999	ENST00000438999	ENSG00000119938	10	PPP1R3C	protein_coding	10	0.3235	0.3324	0.3441	0.3174	0.36	0.3227	1.81556	1.85495	1.90489	1.77244	1.95409	1.79622
67ENST00000369614	ENST00000369614;ENST00000369613	ENSG00000119950	24	MXI1	protein_coding	10	0.5566	0.3022	0.1411	0.623	0.2933	0.0837	5.07601	4.19485	3.09632	6.29872	5.21194	3.40295
67ENST00000371327	ENST00000371327	ENSG00000119969	39	HELLS	protein_coding	10	0.2991	0.1199	0.5809	0.2959	0.1118	0.5923	6.80958	5.49105	7.76708	6.84787	5.44301	7.84888
67ENST00000239117	ENST00000239117	ENSG00000120049	30	KCNIP2	protein_coding	10	0.3784	0.3154	0.3062	0.3955	0.3278	0.2768	2.81294	2.55025	2.50737	3.04564	2.77471	2.53062
67ENST00000239125	ENST00000239125	ENSG00000120055	16	C10orf95	protein_coding	10	0.3369	0.3641	0.299	0.369	0.3384	0.2926	2.62378	2.73588	2.45159	2.76987	2.64519	2.43532
67ENST00000541118	ENST00000541118	ENSG00000120063	14	GNA13	protein_coding	17	0.3352	0.5081	0.1567	0.2855	0.5882	0.1262	9.26168	9.86195	8.16498	9.27	10.3127	8.09233
67ENST00000468443	ENST00000468443	ENSG00000120068	8	HOXB8	protein_coding	17	0.5196	0.3204	0.1599	0.6178	0.2164	0.1658	5.13146	4.43398	3.43141	5.57714	4.06384	3.67922
67ENST00000239151	ENST00000239151	ENSG00000120075	27	HOXB5	protein_coding	17	0.3665	0.3246	0.3089	0.3285	0.3295	0.3419	2.31563	2.1401	2.06885	2.12311	2.12747	2.18067
67ENST00000239165	ENST00000239165	ENSG00000120087	44	HOXB7	protein_coding	17	0.3551	0.329	0.3159	0.3339	0.3632	0.3029	2.08059	1.9705	1.91164	1.99662	2.11809	1.85604
67ENST00000577092	ENST00000577092	ENSG00000120094	21	HOXB1	protein_coding	17	0.3438	0.3632	0.293	0.3426	0.353	0.3044	2.22278	2.30197	1.99222	2.16939	2.21245	1.99864
67ENST00000434080	ENST00000434080	ENSG00000120129	27	DUSP1	protein_coding	5	0.4881	0.281	0.231	0.4683	0.2848	0.2469	7.80228	7.00555	6.72291	7.56874	6.85126	6.64561
67ENST00000239231	ENST00000239231	ENSG00000120137	75	PANK3	protein_coding	5	0.076	0.7324	0.1916	0.0492	0.7983	0.1525	4.05375	7.32179	5.3871	4.06795	8.08752	5.69918
67ENST00000507785	ENST00000507785	ENSG00000120149	7	MSX2	protein_coding	5	0.3821	0.3585	0.2594	0.4505	0.2674	0.2822	3.0513	2.95951	2.49259	3.19148	2.43904	2.51664
67ENST00000239316	ENST00000239316	ENSG00000120211	18	INSL4	protein_coding	9	0.3387	0.3349	0.3264	0.3374	0.341	0.3216	1.6831	1.66709	1.62991	1.64892	1.66388	1.57957
67ENST00000239347	ENST00000239347	ENSG00000214042	5	IFNA7	protein_coding	9	0.3157	0.3457	0.3386	0.322	0.3326	0.3453	1.5239	1.65477	1.62469	1.47664	1.52337	1.57736
67ENST00000239367	ENST00000239367	ENSG00000120256	44	LRP11	protein_coding	6	0.3561	0.2924	0.3515	0.3102	0.3564	0.3334	3.7564	3.47205	3.7378	3.66554	3.86605	3.76962
67ENST00000239374	ENST00000239374;ENST00000367290	ENSG00000120262	59	C6orf97	protein_coding	6	0.3419	0.338	0.3201	0.3284	0.3347	0.3369	1.70338	1.68681	1.60855	1.62901	1.65622	1.66555
67ENST00000504448	ENST00000504448	ENSG00000120318	35	ARAP3	protein_coding	5	0.3558	0.312	0.3322	0.3434	0.331	0.3255	2.57777	2.38828	2.47894	2.43724	2.38426	2.35994
67ENST00000239444	ENST00000239444	ENSG00000120322	6	PCDHB8	protein_coding	5	0.355	0.3535	0.2915	0.351	0.3096	0.3393	1.67121	1.66485	1.387	1.55808	1.37688	1.50919
67ENST00000239446	ENST00000239446	ENSG00000120324	22	PCDHB10	protein_coding	5	0.3217	0.3644	0.314	0.3449	0.3206	0.3344	1.65043	1.83025	1.61568	1.74719	1.64182	1.70246
67ENST00000239449	ENST00000239449	ENSG00000120327	12	PCDHB14	protein_coding	5	0.3023	0.37	0.3277	0.36	0.3273	0.3127	1.6205	1.91235	1.737	1.807	1.66993	1.60396
67ENST00000541609	ENST00000541609	ENSG00000120328	13	PCDHB12	protein_coding	5	0.3198	0.3428	0.3374	0.354	0.3389	0.3071	1.81239	1.9128	1.88952	1.9558	1.89277	1.75071
67ENST00000239451	ENST00000239451	ENSG00000120329	13	SLC25A2	protein_coding	5	0.3271	0.3472	0.3256	0.3537	0.3367	0.3097	2.08237	2.16853	2.07587	2.07369	2.00246	1.88189
67ENST00000361951	ENST00000361951	ENSG00000117593	82	DARS2	protein_coding	1	0.2277	0.1927	0.5796	0.2536	0.2107	0.5357	5.928	5.68767	7.2762	6.02896	5.76114	7.10769
67ENST00000553786	ENST00000553786	ENSG00000116132	6	PRRX1	protein_coding	1	0.3226	0.3638	0.3136	0.358	0.3424	0.2996	2.23355	2.40713	2.193	2.28614	2.22197	2.02957
67ENST00000539081	ENST00000539081	ENSG00000120332	70	TNN	protein_coding	1	0.3256	0.3584	0.3159	0.3629	0.3218	0.3154	2.15405	2.29249	2.11025	2.23116	2.0577	2.02886
67ENST00000414025	ENST00000414025	ENSG00000120341	92	SEC16B	protein_coding	1	0.3411	0.3399	0.319	0.3421	0.3477	0.3101	2.11945	2.11429	2.02253	2.10118	2.12456	1.95951
67ENST00000540954	ENST00000540954	ENSG00000120440	41	TTLL2	protein_coding	6	0.3305	0.3464	0.3231	0.3485	0.34	0.3115	1.9587	2.02634	1.92581	2.00228	1.96636	1.84005
67ENST00000374979	ENST00000374979	ENSG00000120458	35	MSANTD2	protein_coding	11	0.3183	0.3352	0.3466	0.3734	0.3133	0.3132	2.94905	3.02374	3.07207	3.25145	2.99827	2.99769
67ENST00000374454	ENST00000374454	ENSG00000120509	6	PDZD11	protein_coding	X	0.4897	0.3036	0.2067	0.4525	0.3081	0.2394	3.77359	3.08381	2.52948	3.59244	3.03779	2.67374
67ENST00000427660	ENST00000427660	ENSG00000120526	51	NUDCD1	protein_coding	8	0.2743	0.1435	0.5822	0.2916	0.1625	0.5459	5.17956	4.24526	6.2654	5.5295	4.68568	6.43378
67ENST00000543504	ENST00000543504	ENSG00000120647	50	CCDC77	protein_coding	12	0.7413	0.0993	0.1594	0.7754	0.0956	0.129	5.77316	2.87306	3.55579	5.88434	2.86477	3.29686
67ENST00000239849	ENST00000239849;ENST00000398795	ENSG00000120659	38	TNFSF11	protein_coding	13	0.3435	0.3453	0.3112	0.3467	0.338	0.3153	1.98859	1.9959	1.84598	2.04265	2.00619	1.90594
67ENST00000452359	ENST00000452359	ENSG00000120662	21	MTRF1	protein_coding	13	0.819	0.1075	0.0735	0.8216	0.1147	0.0637	6.55633	3.62693	3.07915	6.63727	3.79675	2.94856
67ENST00000379862	ENST00000379862	ENSG00000242715	29	CCDC169	protein_coding	13	0.3429	0.3355	0.3217	0.3402	0.3163	0.3435	1.72352	1.69202	1.63136	1.71775	1.61272	1.73199
67ENST00000239878	ENST00000239878	ENSG00000120686	14	UFM1	protein_coding	13	0.2577	0.5131	0.2292	0.2712	0.4662	0.2626	4.66547	5.65881	4.49629	4.65511	5.43661	4.60867
67ENST00000239882	ENST00000239882	ENSG00000120690	54	ELF1	protein_coding	13	0.2785	0.2536	0.4678	0.3349	0.2892	0.3758	8.14021	8.005	8.88836	8.11625	7.90474	8.28251
67ENST00000443765	ENST00000443765	ENSG00000120697	34	ALG5	protein_coding	13	0.4148	0.2147	0.3705	0.4397	0.227	0.3332	4.4905	3.54079	4.32751	4.65268	3.6989	4.25262
67ENST00000481013	ENST00000481013	ENSG00000120699	13	EXOSC8	protein_coding	13	0.3856	0.2544	0.36	0.4499	0.2386	0.3115	7.92728	7.32763	7.82815	8.13076	7.21589	7.60034
67ENST00000511276	ENST00000511276	ENSG00000120709	19	FAM53C	protein_coding	5	0.1861	0.5091	0.3047	0.1926	0.5105	0.2969	5.78491	7.23672	6.49618	5.84485	7.25097	6.46929
67ENST00000239926	ENST00000239926	ENSG00000120729	60	MYOT	protein_coding	5	0.3497	0.3307	0.3195	0.3433	0.3288	0.3279	1.83991	1.75924	1.70959	1.80999	1.74797	1.74365
67ENST00000535792	ENST00000535792	ENSG00000120738	28	EGR1	protein_coding	5	0.6017	0.2609	0.1375	0.5357	0.3128	0.1515	5.43812	4.23232	3.308	4.88816	4.11191	3.06651
67ENST00000494827	ENST00000494827	ENSG00000070087	10	PFN2	protein_coding	3	0.3413	0.4767	0.182	0.3604	0.4409	0.1987	7.93523	8.41714	7.02813	8.19217	8.48312	7.33338
67ENST00000487153	ENST00000487153	ENSG00000120742	11	SERP1	protein_coding	3	0.4364	0.4439	0.1197	0.447	0.4062	0.1469	10.6799	10.7048	8.81406	10.7286	10.5905	9.12289
67ENST00000551727	ENST00000551727	ENSG00000120837	21	NFYB	protein_coding	12	0.5514	0.3246	0.1239	0.4877	0.3736	0.1387	6.77189	6.00738	4.61826	6.40467	6.02015	4.59101
67ENST00000542923	ENST00000542923	ENSG00000120860	7	CCDC53	protein_coding	12	0.5768	0.1213	0.3019	0.6466	0.1913	0.1621	4.81598	2.56685	3.88193	5.22072	3.46405	3.22456
67ENST00000523546	ENST00000523546	ENSG00000104290	8	FZD3	protein_coding	8	0.3149	0.3477	0.3374	0.3361	0.2982	0.3657	1.93346	2.07673	2.03322	1.9325	1.76002	2.05461
67ENST00000289952	ENST00000289952	ENSG00000104635	43	SLC39A14	protein_coding	8	0.1066	0.18	0.7134	0.0787	0.2238	0.6975	4.20764	4.96308	6.94975	4.18473	5.69167	7.33189
67ENST00000240100	ENST00000240100	ENSG00000120875	36	DUSP4	protein_coding	8	0.3235	0.3479	0.3286	0.3631	0.3091	0.3278	1.99168	2.09621	2.01402	2.20562	1.97305	2.05773
67ENST00000523348	ENST00000523348	ENSG00000120896	18	SORBS3	protein_coding	8	0.6024	0.2967	0.1009	0.7169	0.2013	0.0818	7.11026	6.08876	4.53285	7.57838	5.74571	4.44693
67ENST00000520208	ENST00000520208	ENSG00000120903	10	CHRNA2	protein_coding	8	0.3018	0.3376	0.3605	0.3729	0.3055	0.3215	2.22171	2.38357	2.47827	2.53018	2.24267	2.31621
67ENST00000523620	ENST00000523620	ENSG00000120910	17	PPP3CC	protein_coding	8	0.4447	0.2977	0.2575	0.408	0.3368	0.2552	7.26439	6.68549	6.4762	7.36355	7.08692	6.68684
67ENST00000531440	ENST00000531440	ENSG00000120925	15	RNF170	protein_coding	8	0.4769	0.2978	0.2253	0.5064	0.2512	0.2425	5.90365	5.22458	4.82185	6.01543	5.00395	4.95297
67ENST00000439080	ENST00000439080	ENSG00000120948	8	TARDBP	protein_coding	1	0.1478	0.2308	0.6214	0.1354	0.2776	0.5869	5.05272	5.69597	7.12461	4.75681	5.79234	6.87228
67ENST00000240189	ENST00000240189	ENSG00000120952	17	PRAMEF2	protein_coding	1	0.3544	0.339	0.3066	0.3406	0.3329	0.3265	1.98005	1.91615	1.77141	1.82065	1.78784	1.75974
67ENST00000519380	ENST00000519380	ENSG00000121039	26	RDH10	protein_coding	8	0.2313	0.3548	0.4139	0.1779	0.4308	0.3913	4.79844	5.41564	5.63797	4.46767	5.74347	5.60456
67ENST00000510984	ENST00000510984	ENSG00000108848	23	LUC7L3	protein_coding	17	0.364	0.3266	0.3094	0.4009	0.3175	0.2816	6.72993	6.57352	6.49539	7.01342	6.67702	6.50408
67ENST00000240306	ENST00000240306	ENSG00000108813	27	DLX4	protein_coding	17	0.3969	0.3388	0.2643	0.3824	0.3204	0.2973	2.95884	2.73057	2.37243	2.76667	2.51143	2.40355
67ENST00000240316	ENST00000240316	ENSG00000121058	24	COIL	protein_coding	17	0.5056	0.2005	0.2939	0.5962	0.2168	0.1871	6.56263	5.22841	5.78005	7.21433	5.75475	5.54224
67ENST00000424871	ENST00000424871	ENSG00000121068	28	TBX2	protein_coding	17	0.3226	0.3602	0.3173	0.3297	0.348	0.3223	2.37011	2.52924	2.34632	2.35582	2.4339	2.32298
67ENST00000502268	ENST00000502268	ENSG00000121073	20	SLC35B1	protein_coding	17	0.396	0.3696	0.2343	0.4609	0.3117	0.2275	10.2728	10.1733	9.51578	10.4777	9.91326	9.45908
67ENST00000240335	ENST00000240335	ENSG00000121075	49	TBX4	protein_coding	17	0.3407	0.3266	0.3327	0.3474	0.3259	0.3266	2.80666	2.7456	2.77246	2.86249	2.77048	2.7736
67ENST00000240343	ENST00000240343	ENSG00000121083	24	DYNLL2	protein_coding	17	0.2042	0.479	0.3168	0.1869	0.4664	0.3467	6.13798	7.36822	6.77194	6.24306	7.56235	7.13457
67ENST00000240361	ENST00000240361;ENST00000389934	ENSG00000121101	155	TEX14	protein_coding	17	0.3522	0.3297	0.3181	0.3454	0.328	0.3266	1.87387	1.77829	1.72682	1.79643	1.72201	1.71607
67ENST00000240364	ENST00000240364	ENSG00000121104	38	FAM117A	protein_coding	17	0.4448	0.4116	0.1437	0.4946	0.3774	0.128	7.39881	7.28683	5.76853	8.29868	7.90857	6.34832
67ENST00000435975	ENST00000435975	ENSG00000121152	65	NCAPH	protein_coding	2	0.3711	0.225	0.4039	0.38	0.267	0.353	7.17518	6.45319	7.29726	7.13917	6.62968	7.03289
67ENST00000240487	ENST00000240487	ENSG00000121210	126	KIAA0922	protein_coding	4	0.2064	0.2125	0.5811	0.2054	0.2511	0.5435	6.11397	6.15583	7.60712	5.90952	6.19891	7.31308
67ENST00000504860	ENST00000504860	ENSG00000121211	21	MND1	protein_coding	4	0.8111	0.0805	0.1084	0.8161	0.0982	0.0857	7.17852	3.84596	4.27523	7.33578	4.28125	4.08403
67ENST00000505939	ENST00000505939	ENSG00000131127	14	ZNF141	protein_coding	4	0.3563	0.3557	0.288	0.3274	0.3858	0.2869	2.2235	2.22109	1.9164	2.11353	2.35035	1.92317
67ENST00000240587	ENST00000240587	ENSG00000121297	29	TSHZ3	protein_coding	19	0.1699	0.4726	0.3576	0.1568	0.6002	0.243	3.84457	5.32059	4.91837	2.75462	4.69114	3.38632
67ENST00000240615	ENST00000240615	ENSG00000121314	12	TAS2R8	protein_coding	12	0.3704	0.3127	0.3169	0.3476	0.318	0.3345	1.72981	1.48537	1.50437	1.61136	1.48293	1.55609
67ENST00000540572	ENST00000540572	ENSG00000121316	14	PLBD1	protein_coding	12	0.3821	0.3212	0.2967	0.3575	0.3333	0.3093	2.05916	1.80889	1.69453	1.92654	1.8254	1.71755
67ENST00000540818	ENST00000540818	ENSG00000213809	41	KLRK1	protein_coding	12	0.3356	0.3456	0.3187	0.3178	0.359	0.3233	1.66306	1.70549	1.58853	1.55593	1.73184	1.58061
67ENST00000240619	ENST00000240619	ENSG00000121318	8	TAS2R10	protein_coding	12	0.3726	0.2855	0.3418	0.3848	0.3014	0.3137	1.90347	1.51932	1.77892	1.97871	1.62616	1.684
67ENST00000240651	ENST00000240651	ENSG00000121350	5	PYROXD1	protein_coding	12	0.3278	0.2271	0.4451	0.309	0.2038	0.4872	3.06879	2.53903	3.51015	3.79687	3.19623	4.45361
67ENST00000542023	ENST00000542023	ENSG00000121351	23	IAPP	protein_coding	12	0.3386	0.3425	0.3189	0.3366	0.3192	0.3442	1.71268	1.72916	1.62618	1.79261	1.71594	1.82476
67ENST00000537950	ENST00000537950	ENSG00000121361	8	KCNJ8	protein_coding	12	0.3472	0.4079	0.2449	0.3784	0.328	0.2935	3.56106	3.79326	3.05744	3.76175	3.55554	3.39514
67ENST00000240687	ENST00000240687	ENSG00000121377	12	TAS2R7	protein_coding	12	0.3241	0.3652	0.3106	0.3677	0.3218	0.3104	1.62729	1.79947	1.56579	1.90543	1.71323	1.6612
67ENST00000240691	ENST00000240691	ENSG00000121381	11	TAS2R9	protein_coding	12	0.3319	0.3442	0.3239	0.325	0.3612	0.3137	1.66004	1.71285	1.62487	1.63435	1.78684	1.58343
67ENST00000240719	ENST00000240719	ENSG00000121406	17	ZNF549	protein_coding	19	0.2867	0.338	0.3753	0.3147	0.3354	0.3499	2.14487	2.38208	2.53326	2.42163	2.51348	2.57472
67ENST00000433686	ENST00000433686	ENSG00000121413	57	ZSCAN18	protein_coding	19	0.3104	0.3232	0.3664	0.3211	0.3138	0.365	2.74072	2.79876	2.98006	2.76152	2.72821	2.94636
67ENST00000407202	ENST00000407202;ENST00000420680	ENSG00000121417	9	ZNF211	protein_coding	19	0.4114	0.1874	0.4012	0.4572	0.2267	0.3161	5.37103	4.23664	5.33468	4.89546	3.88315	4.36318
67ENST00000418917	ENST00000418917;ENST00000490574	ENSG00000114354	32	TFG	protein_coding	3	0.4652	0.2009	0.334	0.4982	0.2254	0.2764	7.02307	5.81176	6.54501	7.24303	6.09865	6.39287
67ENST00000454902	ENST00000454902	ENSG00000160145	18	KALRN	protein_coding	3	0.301	0.3813	0.3178	0.2591	0.426	0.3148	2.31565	2.65669	2.39389	1.974	2.69134	2.25489
67ENST00000497525	ENST00000497525;ENST00000493454	ENSG00000121579	15	NAA50	protein_coding	3	0.271	0.347	0.382	0.285	0.3821	0.3329	10.0114	10.3682	10.5065	10.1669	10.5898	10.3907
67ENST00000369235	ENST00000369235	ENSG00000121634	32	GJA8	protein_coding	1	0.3354	0.3187	0.3459	0.3514	0.3289	0.3197	2.05644	1.9825	2.10068	2.12711	2.03166	1.99078
67ENST00000531910	ENST00000531910	ENSG00000007372	16	PAX6	protein_coding	11	0.4366	0.2389	0.3246	0.4189	0.3328	0.2483	4.94166	4.07167	4.51406	4.34974	4.01789	3.59553
67ENST00000241014	ENST00000241014	ENSG00000121653	16	MAPK8IP1	protein_coding	11	0.3108	0.3597	0.3295	0.3391	0.3615	0.2994	2.05497	2.26551	2.13885	2.10667	2.19909	1.92699
67ENST00000525192	ENST00000525192	ENSG00000121680	34	PEX16	protein_coding	11	0.2836	0.3609	0.3555	0.3277	0.2502	0.4221	4.98399	5.33197	5.31012	4.91098	4.5217	5.27612
67ENST00000241051	ENST00000241051	ENSG00000121690	44	DEPDC7	protein_coding	11	0.336	0.3301	0.3339	0.3305	0.3381	0.3314	1.88729	1.86196	1.87852	1.85018	1.88314	1.85418
67ENST00000241052	ENST00000241052	ENSG00000121691	68	CAT	protein_coding	11	0.135	0.1415	0.7235	0.1617	0.1456	0.6927	4.53929	4.60711	6.96145	4.45371	4.30296	6.55278
67ENST00000441605	ENST00000441605	ENSG00000087085	10	ACHE	protein_coding	7	0.3521	0.3555	0.2924	0.4285	0.3134	0.2582	2.77253	2.78668	2.50465	3.11631	2.66512	2.38546
67ENST00000466053	ENST00000466053	ENSG00000106336	16	FBXO24	protein_coding	7	0.3695	0.3037	0.3268	0.347	0.3604	0.2925	2.69388	2.411	2.51702	2.46745	2.52214	2.221
67ENST00000400066	ENST00000400066	ENSG00000121742	20	GJB6	protein_coding	13	0.3888	0.3017	0.3095	0.3798	0.2938	0.3264	2.21845	1.85257	1.88959	2.10926	1.7386	1.89072
67ENST00000241125	ENST00000241125	ENSG00000121743	38	GJA3	protein_coding	13	0.2983	0.3399	0.3617	0.285	0.3432	0.3717	2.63857	2.82691	2.91644	2.52341	2.79141	2.90637
67ENST00000427970	ENST00000427970	ENSG00000121853	9	GHSR	protein_coding	3	0.3513	0.3803	0.2684	0.4035	0.3197	0.2768	2.70298	2.81778	2.31484	2.81059	2.47487	2.26678
67ENST00000420541	ENST00000420541	ENSG00000121858	32	TNFSF10	protein_coding	3	0.3407	0.2435	0.4159	0.3928	0.283	0.3241	2.51528	2.0306	2.80317	2.49101	2.01795	2.21362
67ENST00000497724	ENST00000497724	ENSG00000121871	7	SLITRK3	protein_coding	3	0.3682	0.3274	0.3044	0.3366	0.3131	0.3503	1.92817	1.7588	1.65394	1.71865	1.61389	1.77611
67ENST00000418782	ENST00000418782	ENSG00000121898	79	CPXM2	protein_coding	10	0.3357	0.3261	0.3383	0.3448	0.328	0.3273	2.09653	2.0546	2.10774	2.11549	2.04345	2.04042
67ENST00000373377	ENST00000373377	ENSG00000121904	52	CSMD2	protein_coding	1	0.3258	0.3446	0.3296	0.3393	0.3391	0.3217	2.1312	2.21191	2.14807	2.12672	2.12601	2.04989
67ENST00000414179	ENST00000414179	ENSG00000213366	16	GSTM2	protein_coding	1	0.2828	0.1497	0.5675	0.3262	0.1117	0.5621	5.09533	4.17791	6.09998	5.33294	3.78698	6.11778
67ENST00000442484	ENST00000442484	ENSG00000121933	19	ADORA3	protein_coding	1	0.3466	0.3399	0.3135	0.3701	0.3259	0.304	2.33682	2.30859	2.19165	2.35121	2.16751	2.0674
67ENST00000437114	ENST00000437114	ENSG00000121964	24	GTDC1	protein_coding	2	0.7887	0.1471	0.0642	0.7865	0.1473	0.0662	6.92031	4.49802	3.3016	7.13027	4.7137	3.5598
67ENST00000537957	ENST00000537957	ENSG00000121966	23	CXCR4	protein_coding	2	0.3758	0.339	0.2852	0.3596	0.3466	0.2938	11.6224	11.4737	11.2247	10.8708	10.8179	10.5796
67ENST00000535787	ENST00000535787	ENSG00000121989	46	ACVR2A	protein_coding	2	0.3984	0.3207	0.2809	0.336	0.3707	0.2932	2.68219	2.36933	2.17795	2.27048	2.41233	2.07397
67ENST00000514296	ENST00000514296	ENSG00000122008	23	POLK	protein_coding	5	0.567	0.1931	0.2399	0.54	0.2098	0.2502	4.26115	2.70696	3.02033	4.34561	2.98141	3.23574
67ENST00000241453	ENST00000241453;ENST00000380982	ENSG00000122025	108	FLT3	protein_coding	13	0.348	0.3281	0.3239	0.3513	0.3275	0.3212	1.82493	1.74015	1.72174	1.80122	1.70026	1.67184
67ENST00000241463	ENST00000241463	ENSG00000122035	32	RASL11A	protein_coding	13	0.3506	0.3262	0.3233	0.3568	0.3224	0.3207	2.02271	1.91861	1.90571	2.13974	1.99341	1.98578
67ENST00000426031	ENST00000426031	ENSG00000122068	8	FYTTD1	protein_coding	3	0.2645	0.3256	0.4099	0.2672	0.3815	0.3513	5.55815	5.85818	6.19021	5.68435	6.19798	6.07928
67ENST00000439144	ENST00000439144	ENSG00000122085	12	MTERFD2	protein_coding	2	0.3386	0.3177	0.3438	0.4455	0.2715	0.283	4.05793	3.96599	4.08007	4.43335	3.71889	3.77848
67ENST00000453385	ENST00000453385	ENSG00000122140	16	MRPS2	protein_coding	9	0.3306	0.2835	0.3859	0.3921	0.2459	0.362	8.12566	7.90405	8.34866	8.73097	8.05769	8.61556
67ENST00000241651	ENST00000241651	ENSG00000122180	15	MYOG	protein_coding	1	0.3231	0.359	0.3179	0.3652	0.3135	0.3214	2.19754	2.3493	2.17419	2.25492	2.03458	2.07045
67ENST00000241704	ENST00000241704	ENSG00000122218	148	COPA	protein_coding	1	0.1043	0.1266	0.7691	0.0808	0.1162	0.803	6.08886	6.36862	8.97122	5.71143	6.23522	9.02375
67ENST00000435245	ENST00000435245	ENSG00000122304	24	PRM2	protein_coding	16	0.3484	0.3557	0.2959	0.357	0.3301	0.3129	2.21467	2.24437	1.97873	2.34945	2.23652	2.15959
67ENST00000241891	ENST00000241891	ENSG00000122375	63	OPN4	protein_coding	10	0.3443	0.331	0.3247	0.3568	0.3127	0.3305	2.64253	2.5855	2.55818	2.72582	2.53544	2.61501
67ENST00000242044	ENST00000242044	ENSG00000071189	110	SNX13	protein_coding	7	0.5464	0.2575	0.196	0.5469	0.2931	0.16	5.00709	3.92183	3.52814	5.10682	4.20715	3.33398
67ENST00000242057	ENST00000242057	ENSG00000106546	84	AHR	protein_coding	7	0.3456	0.3339	0.3205	0.3288	0.3422	0.3289	1.76358	1.71391	1.65452	1.60868	1.66633	1.60913
67ENST00000438497	ENST00000438497	ENSG00000136193	12	SCRN1	protein_coding	7	0.4697	0.2562	0.2741	0.4235	0.2957	0.2807	2.94465	2.0701	2.16733	2.68512	2.16702	2.09197
67ENST00000433547	ENST00000433547	ENSG00000006468	13	ETV1	protein_coding	7	0.3624	0.3147	0.3228	0.356	0.3348	0.3092	1.87027	1.66666	1.7033	1.71729	1.62868	1.51374
67ENST00000432983	ENST00000432983	ENSG00000122507	8	BBS9	protein_coding	7	0.7054	0.1268	0.1677	0.7446	0.117	0.1384	5.70889	3.23344	3.63627	5.84605	3.17607	3.41786
67ENST00000242104	ENST00000242104	ENSG00000122543	3	OCM	protein_coding	7	0.3316	0.3621	0.3063	0.3216	0.3362	0.3421	1.54939	1.67616	1.43486	1.51036	1.5744	1.59929
67ENST00000444777	ENST00000444777	ENSG00000122547	15	EEPD1	protein_coding	7	0.3965	0.4156	0.1879	0.3784	0.3894	0.2322	6.51113	6.57886	5.43346	5.98283	6.0243	5.27873
67ENST00000242109	ENST00000242109	ENSG00000122548	15	KIAA0087	protein_coding	7	0.3524	0.3313	0.3163	0.3986	0.3108	0.2907	2.12004	2.0307	1.96404	2.27174	1.91268	1.81631
67ENST00000409290	ENST00000409290	ENSG00000122574	51	WIPF3	protein_coding	7	0.3664	0.3489	0.2847	0.3505	0.3513	0.2982	2.74431	2.67378	2.38026	2.60018	2.60329	2.3673
67ENST00000405982	ENST00000405982	ENSG00000122585	17	NPY	protein_coding	7	0.2977	0.3625	0.3398	0.3459	0.3369	0.3172	3.04962	3.33377	3.24035	3.23364	3.19548	3.10851
67ENST00000242159	ENST00000242159	ENSG00000122592	30	HOXA7	protein_coding	7	0.3369	0.3447	0.3184	0.3396	0.3401	0.3203	2.23855	2.27155	2.1572	2.05053	2.05303	1.96625
67ENST00000442711	ENST00000442711	ENSG00000122641	32	INHBA	protein_coding	7	0.3558	0.3211	0.3231	0.3287	0.3536	0.3177	2.18373	2.03565	2.04459	2.05051	2.15583	2.00163
67ENST00000242209	ENST00000242209;ENST00000538336;ENST00000538443;ENST00000464334;ENST00000469202	ENSG00000122642	7	FKBP9	protein_coding	7	0.2778	0.3789	0.3433	0.357	0.3355	0.3075	2.22052	2.66811	2.52553	2.53012	2.44034	2.31437
67ENST00000405342	ENST00000405342	ENSG00000122643	6	NT5C3	protein_coding	7	0.9122	0.0589	0.0289	0.8555	0.1156	0.0289	8.70971	4.75624	3.72938	8.59825	5.71068	3.71203
67ENST00000395831	ENST00000395831	ENSG00000122678	56	POLM	protein_coding	7	0.3439	0.3975	0.2586	0.3017	0.4321	0.2662	4.29975	4.50902	3.88869	4.14714	4.66539	3.96672
67ENST00000481345	ENST00000481345;ENST00000496212	ENSG00000122679	10	RAMP3	protein_coding	7	0.3264	0.3616	0.312	0.348	0.3511	0.301	2.29455	2.44264	2.22953	2.4089	2.42172	2.19974
67ENST00000407040	ENST00000407040	ENSG00000122687	12	FTSJ2	protein_coding	7	0.4217	0.3481	0.2302	0.432	0.3359	0.2321	7.88197	7.60506	7.00819	7.87676	7.51382	6.98024
67ENST00000242261	ENST00000242261	ENSG00000122691	17	TWIST1	protein_coding	7	0.3651	0.3277	0.3072	0.3588	0.3187	0.3225	3.0175	2.8616	2.76823	2.89548	2.72462	2.74134
67ENST00000345519	ENST00000345519;ENST00000540080	ENSG00000122705	19	CLTA	protein_coding	9	0.3066	0.2321	0.4613	0.3318	0.2097	0.4585	7.71694	7.31544	8.30648	7.77156	7.10987	8.23815
67ENST00000544237	ENST00000544237	ENSG00000122733	31	KIAA1045	protein_coding	9	0.3327	0.3288	0.3385	0.3513	0.3275	0.3212	2.20495	2.18773	2.22996	2.25818	2.15725	2.12895
67ENST00000442556	ENST00000442556	ENSG00000122735	20	DNAI1	protein_coding	9	0.3214	0.3495	0.329	0.3622	0.3118	0.326	1.77448	1.89548	1.80833	1.98015	1.76406	1.82837
67ENST00000377724	ENST00000377724	ENSG00000122741	64	DCAF10	protein_coding	9	0.296	0.4257	0.2783	0.3287	0.4442	0.2271	4.69527	5.21922	4.60596	5.02615	5.46052	4.49285
67ENST00000464606	ENST00000464606	ENSG00000105939	83	ZC3HAV1	protein_coding	7	0.2878	0.3328	0.3794	0.2922	0.3743	0.3336	8.21666	8.42645	8.61526	8.05402	8.41113	8.24504
67ENST00000432161	ENST00000432161	ENSG00000122787	41	AKR1D1	protein_coding	7	0.3814	0.3255	0.2931	0.3587	0.3339	0.3074	2.23187	2.00296	1.85188	2.04293	1.93947	1.82034
67ENST00000242462	ENST00000242462	ENSG00000122859	9	NEUROG3	protein_coding	10	0.3386	0.3574	0.304	0.3397	0.329	0.3313	2.00979	2.08782	1.85445	1.88859	1.84232	1.85247
67ENST00000242465	ENST00000242465	ENSG00000122862	28	SRGN	protein_coding	10	0.313	0.1709	0.516	0.3207	0.1481	0.5313	6.54186	5.66896	7.26298	4.89395	3.77894	5.62216
67ENST00000432380	ENST00000432380	ENSG00000122877	17	EGR2	protein_coding	10	0.3483	0.3462	0.3055	0.3378	0.3523	0.3099	2.40948	2.40047	2.22003	2.32005	2.38072	2.19556
67ENST00000372955	ENST00000372955	ENSG00000138286	17	FAM149B1	protein_coding	10	0.5937	0.2769	0.1294	0.6064	0.2855	0.1082	5.22316	4.12273	3.02571	5.60273	4.51578	3.11574
67ENST00000542183	ENST00000542183	ENSG00000076248	9	UNG	protein_coding	12	0.1692	0.223	0.6077	0.2015	0.2103	0.5882	8.22948	8.6278	10.074	8.83835	8.90009	10.3842
67ENST00000392509	ENST00000392509	ENSG00000088986	8	DYNLL1	protein_coding	12	0.3748	0.4075	0.2177	0.422	0.3773	0.2007	8.75879	8.87914	7.97476	9.20961	9.04787	8.13729
67ENST00000546374	ENST00000546374	ENSG00000122970	41	IFT81	protein_coding	12	0.4196	0.2925	0.2879	0.4474	0.2691	0.2835	2.43395	1.91355	1.89023	2.58743	1.85383	1.92886
67ENST00000242592	ENST00000242592	ENSG00000122971	39	ACADS	protein_coding	12	0.355	0.3042	0.3407	0.3824	0.2843	0.3332	2.67973	2.45694	2.6205	2.7867	2.35926	2.58819
67ENST00000439744	ENST00000439744	ENSG00000122986	42	HVCN1	protein_coding	12	0.3364	0.2047	0.4589	0.3985	0.2024	0.3991	4.31818	3.60147	4.76627	4.48808	3.51044	4.49014
67ENST00000242719	ENST00000242719	ENSG00000123091	20	RNF11	protein_coding	1	0.7676	0.1905	0.0419	0.5993	0.3599	0.0409	7.33699	5.32631	3.14041	7.06469	6.32893	3.19141
67ENST00000540731	ENST00000540731	ENSG00000123095	41	BHLHE41	protein_coding	12	0.3402	0.3335	0.3263	0.3574	0.3303	0.3122	2.22617	2.19775	2.16612	2.30247	2.18871	2.10747
67ENST00000538142	ENST00000538142	ENSG00000123096	13	SSPN	protein_coding	12	0.3285	0.3337	0.3378	0.3391	0.326	0.3349	2.31568	2.33832	2.35585	2.44379	2.38678	2.42556
67ENST00000381340	ENST00000381340	ENSG00000123104	252	ITPR2	protein_coding	12	0.4506	0.1111	0.4384	0.474	0.1179	0.4081	5.51731	3.49708	5.47768	5.67771	3.67094	5.46172
67ENST00000242770	ENST00000242770	ENSG00000104915	28	STX10	protein_coding	19	0.4886	0.403	0.1085	0.5782	0.2796	0.1423	9.4559	9.17795	7.28476	9.67044	8.62209	7.6478
67ENST00000324340	ENST00000324340	ENSG00000123136	45	DDX39A	protein_coding	19	0.2802	0.1969	0.5229	0.2769	0.1887	0.5343	9.55372	9.04492	10.4536	9.49652	8.9434	10.4448
67ENST00000242783	ENST00000242783	ENSG00000123143	82	PKN1	protein_coding	19	0.3051	0.3164	0.3785	0.317	0.3114	0.3716	9.3243	9.37692	9.63552	9.48164	9.45569	9.7106
67ENST00000242784	ENST00000242784	ENSG00000123144	19	C19orf43	protein_coding	19	0.3804	0.3646	0.255	0.3884	0.3089	0.3027	10.2435	10.1821	9.66652	10.3075	9.97731	9.94768
67ENST00000242786	ENST00000242786;ENST00000357355	ENSG00000123146	79	CD97	protein_coding	19	0.2789	0.2382	0.4829	0.2749	0.2284	0.4967	3.1736	2.94634	3.9655	3.34535	3.07789	4.19861
67ENST00000547797	ENST00000547797	ENSG00000123154	20	WDR83	protein_coding	19	0.2146	0.2652	0.5202	0.2383	0.2297	0.5319	3.26602	3.57153	4.54327	3.34296	3.28997	4.50123
67ENST00000424168	ENST00000424168	ENSG00000198342	7	ZNF442	protein_coding	19	0.3366	0.3097	0.3537	0.4132	0.2559	0.3309	2.4328	2.31278	2.50463	2.73795	2.04649	2.4177
67ENST00000468001	ENST00000468001	ENSG00000114796	12	KLHL24	protein_coding	3	0.5401	0.2729	0.1871	0.5093	0.3373	0.1534	5.95611	4.97107	4.4264	5.67012	5.07551	3.93853
67ENST00000242819	ENST00000242819	ENSG00000123171	18	CCDC70	protein_coding	13	0.3483	0.3415	0.3102	0.3583	0.3474	0.2943	1.9531	1.92441	1.78586	2.05891	2.01411	1.77512
67ENST00000417240	ENST00000417240	ENSG00000123191	61	ATP7B	protein_coding	13	0.3329	0.3196	0.3475	0.3531	0.3163	0.3306	2.15583	2.09719	2.21812	2.15527	1.99649	2.06027
67ENST00000431251	ENST00000431251	ENSG00000123200	60	ZC3H13	protein_coding	13	0.7723	0.1	0.1277	0.7709	0.1212	0.108	5.0146	2.0658	2.41767	5.11215	2.44258	2.2764
67ENST00000509397	ENST00000509397	ENSG00000123219	12	CENPK	protein_coding	5	0.8443	0.0855	0.0702	0.786	0.138	0.076	7.54233	4.23877	3.95488	7.16305	4.65325	3.79176
67ENST00000242994	ENST00000242994	ENSG00000123307	20	NEUROD4	protein_coding	12	0.3307	0.3629	0.3063	0.3378	0.3449	0.3173	1.71731	1.85136	1.60681	1.77436	1.80411	1.68402
67ENST00000549759	ENST00000549759	ENSG00000123349	23	PFDN5	protein_coding	12	0.5049	0.2703	0.2248	0.5273	0.2194	0.2533	9.38761	8.48627	8.22038	9.27163	8.00658	8.21349
67ENST00000552672	ENST00000552672	ENSG00000123353	14	ORMDL2	protein_coding	12	0.2633	0.2986	0.438	0.3533	0.2245	0.4222	7.50341	7.68512	8.23777	7.86391	7.20982	8.12098
67ENST00000538346	ENST00000538346	ENSG00000123360	68	PDE1B	protein_coding	12	0.3082	0.3603	0.3316	0.3156	0.3602	0.3242	3.01374	3.23888	3.11911	2.96999	3.16088	3.00886
67ENST00000243056	ENST00000243056	ENSG00000123364	36	HOXC13	protein_coding	12	0.342	0.344	0.314	0.3506	0.3426	0.3069	1.9543	1.96283	1.83114	2.06309	2.02978	1.87114
67ENST00000555124	ENST00000555124	ENSG00000123384	19	LRP1	protein_coding	12	0.3911	0.2926	0.3163	0.3421	0.3357	0.3222	2.41381	1.99538	2.10753	2.22472	2.19778	2.13858
67ENST00000243082	ENST00000243082	ENSG00000123388	20	HOXC11	protein_coding	12	0.309	0.3412	0.3499	0.2988	0.3563	0.345	1.74216	1.88511	1.92141	1.64668	1.90076	1.85417
67ENST00000243103	ENST00000243103	ENSG00000123407	25	HOXC12	protein_coding	12	0.3273	0.3481	0.3246	0.3308	0.3421	0.3271	2.00484	2.09385	1.9928	1.97235	2.02093	1.95588
67ENST00000504315	ENST00000504315	ENSG00000197757	16	HOXC6	protein_coding	12	0.3266	0.3414	0.332	0.3212	0.321	0.3578	2.01664	2.08023	2.04011	1.9519	1.9509	2.10751
67ENST00000396325	ENST00000396325	ENSG00000117480	42	FAAH	protein_coding	1	0.3489	0.3571	0.2939	0.3687	0.3222	0.309	2.52443	2.55788	2.27701	2.48203	2.28762	2.22726
67ENST00000436811	ENST00000436811	ENSG00000123473	17	STIL	protein_coding	1	0.7759	0.1026	0.1215	0.7817	0.1165	0.1019	7.39306	4.47372	4.71803	7.39241	4.64581	4.45242
67ENST00000431849	ENST00000431849	ENSG00000117616	24	C1orf63	protein_coding	1	0.337	0.5248	0.1383	0.3182	0.5486	0.1332	6.78274	7.42185	5.49764	6.63733	7.42325	5.38071
67ENST00000243213	ENST00000243213	ENSG00000123496	50	IL13RA2	protein_coding	X	0.3427	0.3371	0.3202	0.3435	0.3375	0.319	1.68388	1.66022	1.58619	1.65821	1.63258	1.55116
67ENST00000243218	ENST00000243218	ENSG00000111877	28	MCM9	protein_coding	6	0.174	0.2952	0.5308	0.1574	0.4003	0.4423	2.98408	3.74623	4.5927	3.0227	4.36932	4.51342
67ENST00000452729	ENST00000452729	ENSG00000123500	16	COL10A1	protein_coding	6	0.3262	0.3154	0.3584	0.357	0.322	0.321	2.10577	2.05712	2.24134	2.30388	2.15525	2.15065
67ENST00000481210	ENST00000481210	ENSG00000058262	15	SEC61A1	protein_coding	3	0.2133	0.2809	0.5058	0.1996	0.2675	0.5328	10.1185	10.516	11.3646	10.0671	10.4896	11.4835
67ENST00000243298	ENST00000243298	ENSG00000123570	19	RAB9B	protein_coding	X	0.321	0.3115	0.3676	0.2582	0.3684	0.3734	3.27563	3.23226	3.47133	3.08128	3.59392	3.61314
67ENST00000536164	ENST00000536164	ENSG00000123572	27	NRK	protein_coding	X	0.3255	0.3513	0.3232	0.3293	0.3445	0.3262	1.65318	1.76345	1.64327	1.68083	1.74612	1.66747
67ENST00000464506	ENST00000464506	ENSG00000123595	25	RAB9A	protein_coding	X	0.3511	0.339	0.3099	0.368	0.3404	0.2916	2.70617	2.65572	2.52618	2.81554	2.70282	2.47993
67ENST00000414861	ENST00000414861	ENSG00000080345	84	RIF1	protein_coding	2	0.5891	0.1265	0.2843	0.5392	0.141	0.3197	6.7551	4.53611	5.70419	6.82571	4.89077	6.07172
67ENST00000243344	ENST00000243344	ENSG00000123607	155	TTC21B	protein_coding	2	0.2884	0.2699	0.4417	0.242	0.3071	0.4509	3.0001	2.90425	3.61499	2.90156	3.24514	3.79903
67ENST00000414946	ENST00000414946;ENST00000477072	ENSG00000123609	6	NMI	protein_coding	2	0.5087	0.13	0.3613	0.5052	0.1168	0.378	6.29613	4.32833	5.80265	6.10455	3.99148	5.68621
67ENST00000243347	ENST00000243347	ENSG00000123610	30	TNFAIP6	protein_coding	2	0.3289	0.3616	0.3095	0.3372	0.3422	0.3207	1.87287	2.00962	1.78535	1.82432	1.84536	1.75174
67ENST00000409680	ENST00000409680	ENSG00000123612	46	ACVR1C	protein_coding	2	0.3402	0.3498	0.31	0.3396	0.3353	0.3251	2.17815	2.21829	2.04422	2.19347	2.17511	2.13065
67ENST00000517628	ENST00000517628	ENSG00000123643	20	SLC36A1	protein_coding	5	0.3803	0.3901	0.2296	0.3256	0.441	0.2334	6.6396	6.6761	5.91166	6.60199	7.0398	6.12181
67ENST00000243440	ENST00000243440	ENSG00000123685	18	BATF3	protein_coding	1	0.5582	0.3125	0.1293	0.6239	0.2975	0.0785	5.45826	4.62107	3.34839	6.80322	5.73493	3.81339
67ENST00000243457	ENST00000243457	ENSG00000123700	16	KCNJ2	protein_coding	17	0.3185	0.3546	0.3269	0.3323	0.3311	0.3366	1.843	1.99779	1.88046	1.85005	1.84508	1.86864
67ENST00000511132	ENST00000511132	ENSG00000123737	18	EXOSC9	protein_coding	4	0.4951	0.173	0.3319	0.4989	0.2197	0.2814	8.98932	7.47198	8.4123	8.98724	7.80403	8.16091
67ENST00000243501	ENST00000243501	ENSG00000123739	12	PLA2G12A	protein_coding	4	0.3258	0.4213	0.2529	0.2954	0.4307	0.2739	2.89484	3.26558	2.52961	2.70283	3.24708	2.59404
67ENST00000243563	ENST00000243563	ENSG00000077312	33	SNRPA	protein_coding	19	0.4084	0.1954	0.3962	0.4577	0.163	0.3793	8.56845	7.50475	8.5247	8.87682	7.38736	8.60594
67ENST00000243578	ENST00000243578	ENSG00000123810	21	B9D2	protein_coding	19	0.2868	0.418	0.2952	0.3321	0.3269	0.341	3.46837	4.01208	3.51028	3.38712	3.36419	3.42492
67ENST00000243583	ENST00000243583	ENSG00000123815	62	ADCK4	protein_coding	19	0.2855	0.33	0.3845	0.2852	0.3155	0.3993	2.72506	2.93378	3.15424	2.72828	2.87411	3.2141
67ENST00000451804	ENST00000451804	ENSG00000123843	14	C4BPB	protein_coding	1	0.3213	0.3557	0.323	0.3432	0.2854	0.3714	2.77121	2.91781	2.77859	2.54757	2.28114	2.66127
67ENST00000243639	ENST00000243639;ENST00000390651	ENSG00000204604	24	ZNF468	protein_coding	19	0.2625	0.4738	0.2637	0.1594	0.6409	0.1997	3.08352	3.93576	3.09047	2.99674	5.00436	3.32169
67ENST00000500065	ENST00000500065	ENSG00000170954	32	ZNF415	protein_coding	19	0.5049	0.2652	0.2299	0.575	0.2319	0.1931	3.72024	2.7915	2.58492	4.23377	2.92385	2.65936
67ENST00000243644	ENST00000243644	ENSG00000256683	32	ZNF350	protein_coding	19	0.3818	0.3086	0.3096	0.422	0.2893	0.2887	2.38221	2.0749	2.0796	2.50402	1.95911	1.95613
67ENST00000526372	ENST00000526372	ENSG00000123892	15	RAB38	protein_coding	11	0.368	0.2854	0.3466	0.367	0.3121	0.3209	2.53746	2.171	2.45109	2.68272	2.44887	2.48897
67ENST00000539203	ENST00000539203	ENSG00000123901	19	GPR83	protein_coding	11	0.4297	0.2878	0.2825	0.4495	0.2869	0.2636	3.09696	2.51874	2.49166	3.14101	2.49325	2.37091
67ENST00000502440	ENST00000502440	ENSG00000214367	16	HAUS3	protein_coding	4	0.2407	0.3916	0.3677	0.2744	0.3841	0.3415	3.84899	4.55082	4.46017	3.81127	4.29678	4.12689
67ENST00000535926	ENST00000535926	ENSG00000123989	12	CHPF	protein_coding	2	0.3154	0.319	0.3656	0.3189	0.3188	0.3623	2.46737	2.48373	2.68025	2.54805	2.54772	2.73209
67ENST00000243786	ENST00000243786	ENSG00000123999	18	INHA	protein_coding	2	0.3455	0.3362	0.3183	0.3524	0.3448	0.3028	2.4521	2.41303	2.33383	2.38442	2.35285	2.16524
67ENST00000409685	ENST00000409685	ENSG00000124019	28	FAM124B	protein_coding	2	0.312	0.2951	0.3929	0.2978	0.3094	0.3929	2.57747	2.49717	2.91032	2.29871	2.35394	2.69864
67ENST00000458341	ENST00000458341	ENSG00000185404	15	SP140L	protein_coding	2	0.7415	0.0914	0.1671	0.7457	0.1069	0.1473	6.37661	3.35562	4.22702	6.42383	3.622	4.08432
67ENST00000243878	ENST00000243878	ENSG00000124074	35	C16orf48	protein_coding	16	0.3064	0.3529	0.3407	0.3179	0.3594	0.3227	2.19667	2.40045	2.34967	2.26756	2.44434	2.28927
67ENST00000352551	ENST00000352551	ENSG00000175063	10	UBE2C	protein_coding	20	0.455	0.2635	0.2815	0.5145	0.2059	0.2796	11.1254	10.3376	10.4329	11.3996	10.0784	10.5195
67ENST00000420518	ENST00000420518	ENSG00000080189	25	SLC35C2	protein_coding	20	0.4034	0.3837	0.2128	0.4611	0.3316	0.2073	9.67452	9.60229	8.75165	9.76034	9.28491	8.6067
67ENST00000243903	ENST00000243903	ENSG00000101442	38	ACTR5	protein_coding	20	0.183	0.2022	0.6148	0.1926	0.1988	0.6086	4.34394	4.48811	6.09231	4.70906	4.75487	6.3691
67ENST00000243911	ENST00000243911	ENSG00000124089	6	MC3R	protein_coding	20	0.3597	0.3221	0.3183	0.3435	0.3221	0.3344	1.8354	1.67608	1.6589	1.73571	1.6427	1.69701
67ENST00000243913	ENST00000243913	ENSG00000124091	40	GCNT7	protein_coding	20	0.3293	0.3403	0.3304	0.3385	0.3264	0.3351	1.70903	1.75623	1.71364	1.72129	1.66873	1.70661
67ENST00000422109	ENST00000422109	ENSG00000124092	37	CTCFL	protein_coding	20	0.3345	0.3313	0.3341	0.3361	0.349	0.3149	1.96042	1.94651	1.95857	2.01541	2.06999	1.92153
67ENST00000243918	ENST00000243918	ENSG00000204070	29	SYS1	protein_coding	20	0.3241	0.3901	0.2858	0.3751	0.3359	0.2891	5.37548	5.64316	5.1943	5.51295	5.35356	5.1371
67ENST00000243924	ENST00000243924	ENSG00000124102	13	PI3	protein_coding	20	0.3356	0.3422	0.3223	0.3279	0.3306	0.3415	1.9644	1.99264	1.90612	1.89068	1.90242	1.94935
67ENST00000243938	ENST00000243938	ENSG00000124116	33	WFDC3	protein_coding	20	0.3499	0.3411	0.3089	0.3745	0.3012	0.3243	2.05173	2.01498	1.87194	2.15081	1.83641	1.94307
67ENST00000243961	ENST00000243961	ENSG00000198026	102	ZNF335	protein_coding	20	0.1808	0.4755	0.3436	0.1492	0.4897	0.361	4.12421	5.5193	5.05066	4.01946	5.734	5.29414
67ENST00000539566	ENST00000539566	ENSG00000124140	35	SLC12A5	protein_coding	20	0.3282	0.3255	0.3463	0.3214	0.3273	0.3513	1.90904	1.89685	1.98631	1.94298	1.96913	2.07157
67ENST00000414158	ENST00000414158	ENSG00000124143	16	ARHGAP40	protein_coding	20	0.3306	0.3424	0.3269	0.3676	0.3232	0.3092	2.02818	2.0787	2.01189	2.23029	2.04454	1.98066
67ENST00000395659	ENST00000395659	ENSG00000124172	10	ATP5E	protein_coding	20	0.5974	0.3313	0.0713	0.5236	0.3603	0.1161	5.76257	4.91194	2.69658	5.44312	4.90398	3.26982
67ENST00000373271	ENST00000373271;ENST00000373272	ENSG00000124181	121	PLCG1	protein_coding	20	0.0619	0.3703	0.5678	0.0517	0.3445	0.6038	5.47314	8.05311	8.66961	5.17981	7.91494	8.72464
67ENST00000244020	ENST00000244020	ENSG00000124193	12	SRSF6	protein_coding	20	0.2282	0.3512	0.4206	0.252	0.3165	0.4315	5.27112	5.8932	6.15335	5.59839	5.92763	6.3746
67ENST00000244040	ENST00000244040	ENSG00000124209	39	RAB22A	protein_coding	20	0.2949	0.5246	0.1805	0.288	0.5116	0.2004	5.96817	6.79939	5.26039	6.01667	6.8458	5.4939
67ENST00000244043	ENST00000244043	ENSG00000124212	38	PTGIS	protein_coding	20	0.3537	0.3201	0.3262	0.3581	0.3173	0.3246	2.19926	2.05505	2.08208	2.20219	2.02796	2.06063
67ENST00000370991	ENST00000370991	ENSG00000124215	33	CDH26	protein_coding	20	0.3389	0.3448	0.3163	0.3472	0.325	0.3279	2.00326	2.02841	1.90371	2.04911	1.95377	1.96661
67ENST00000244050	ENST00000244050	ENSG00000124216	17	SNAI1	protein_coding	20	0.3493	0.3385	0.3121	0.3452	0.315	0.3398	1.99727	1.95193	1.83467	1.99932	1.86724	1.97639
67ENST00000244051	ENST00000244051	ENSG00000124217	8	MOCS3	protein_coding	20	0.259	0.1533	0.5877	0.2613	0.2037	0.535	4.49825	3.74216	5.68062	4.69193	4.33293	5.72572
67ENST00000244061	ENST00000244061	ENSG00000124226	42	RNF114	protein_coding	20	0.3192	0.2698	0.4111	0.3204	0.2764	0.4033	7.36764	7.12522	7.73271	7.6035	7.39018	7.93538
67ENST00000244069	ENST00000244069	ENSG00000124233	13	SEMG1	protein_coding	20	0.3417	0.3447	0.3135	0.3529	0.3552	0.2919	2.11642	2.12914	1.99218	2.17489	2.18436	1.90123
67ENST00000422302	ENST00000422302	ENSG00000124224	15	PPP4R1L	protein_coding	20	0.3871	0.2966	0.3163	0.373	0.3402	0.2869	3.25989	2.87541	2.96844	3.08222	2.9495	2.70367
67ENST00000444834	ENST00000444834	ENSG00000124260	22	MAGEA10	protein_coding	X	0.3487	0.3142	0.3371	0.3495	0.3164	0.3341	2.1719	2.02131	2.12282	2.18122	2.03775	2.11613
67ENST00000244137	ENST00000244137	ENSG00000124299	51	PEPD	protein_coding	19	0.1198	0.1127	0.7675	0.1205	0.1066	0.7728	5.35739	5.26853	8.03663	5.19488	5.01783	7.87545
67ENST00000369423	ENST00000369423;ENST00000540897	ENSG00000124334	36	IL9R	protein_coding	X	0.1694	0.3173	0.5134	0.1518	0.2189	0.6294	4.36173	5.26735	5.96161	4.39438	4.92251	6.44629
67ENST00000529236	ENST00000529236	ENSG00000124357	21	NAGK	protein_coding	2	0.2956	0.1691	0.5354	0.2971	0.1161	0.5868	7.52	6.714	8.37694	7.84868	6.49254	8.83067
67ENST00000244217	ENST00000244217	ENSG00000124370	28	MCEE	protein_coding	2	0.4144	0.2973	0.2883	0.3547	0.3191	0.3262	2.87812	2.39916	2.35467	2.53263	2.37993	2.41151
67ENST00000244221	ENST00000244221	ENSG00000124374	21	PAIP2B	protein_coding	2	0.2908	0.2996	0.4096	0.2805	0.3436	0.3759	2.58221	2.6255	3.07667	2.4253	2.71828	2.84803
67ENST00000409116	ENST00000409116	ENSG00000124380	14	SNRNP27	protein_coding	2	0.2843	0.4858	0.2298	0.2949	0.4341	0.2711	4.25246	5.02534	3.94537	4.18078	4.73868	4.05955
67ENST00000425650	ENST00000425650	ENSG00000124383	42	MPHOSPH10	protein_coding	2	0.3737	0.19	0.4363	0.3966	0.2471	0.3563	4.09198	3.11612	4.31556	4.407	3.72464	4.25255
67ENST00000244241	ENST00000244241	ENSG00000124391	23	IL17C	protein_coding	16	0.3794	0.3101	0.3105	0.3958	0.2908	0.3135	2.71327	2.42265	2.42427	2.80685	2.36187	2.47032
67ENST00000244289	ENST00000244289	ENSG00000079435	54	LIPE	protein_coding	19	0.3141	0.3089	0.377	0.315	0.298	0.3871	2.64918	2.62487	2.91214	2.7351	2.65489	3.03232
67ENST00000244293	ENST00000244293	ENSG00000183668	10	PSG9	protein_coding	19	0.3345	0.3342	0.3313	0.3378	0.3727	0.2896	2.43335	2.43205	2.41932	2.50719	2.64906	2.28518
67ENST00000244295	ENST00000244295;ENST00000405312	ENSG00000243137	7	PSG4	protein_coding	19	0.3598	0.3118	0.3284	0.4103	0.3359	0.2538	2.50595	2.29936	2.3744	2.76176	2.47322	2.06897
67ENST00000457865	ENST00000457865	ENSG00000124440	27	HIF3A	protein_coding	19	0.3677	0.3217	0.3106	0.393	0.3044	0.3026	2.64867	2.4562	2.40527	2.73897	2.37021	2.3621
67ENST00000244314	ENST00000244314	ENSG00000124449	24	IRGC	protein_coding	19	0.365	0.3331	0.3019	0.3635	0.324	0.3125	2.56155	2.42982	2.28754	2.61551	2.44919	2.39717
67ENST00000244321	ENST00000244321	ENSG00000124455	4	L34079.1	protein_coding	19	0.3245	0.3359	0.3396	0.3392	0.3231	0.3377	2.60197	2.65182	2.66791	2.72384	2.65383	2.71726
67ENST00000377995	ENST00000377995	ENSG00000124466	20	LYPD3	protein_coding	19	0.3899	0.307	0.3031	0.3509	0.3266	0.3225	2.83215	2.48741	2.46885	2.51161	2.40829	2.38969
67ENST00000244336	ENST00000244336	ENSG00000124469	30	CEACAM8	protein_coding	19	0.3313	0.3413	0.3274	0.3285	0.3449	0.3266	1.71965	1.76259	1.70266	1.71462	1.78481	1.70634
67ENST00000376746	ENST00000376746	ENSG00000204618	18	RNF39	protein_coding	6	0.2704	0.4669	0.2627	0.2728	0.4062	0.321	3.06796	3.8559	3.0261	2.96457	3.53883	3.19957
67ENST00000523292	ENST00000523292	ENSG00000151914	33	DST	protein_coding	6	0.3214	0.332	0.3465	0.3269	0.3107	0.3624	1.78904	1.83575	1.89751	1.82675	1.75336	1.97514
67ENST00000459845	ENST00000459845	ENSG00000112146	10	FBXO9	protein_coding	6	0.6166	0.2939	0.0896	0.5996	0.3238	0.0767	9.55437	8.48525	6.77158	9.79045	8.90134	6.82291
67ENST00000436831	ENST00000436831	ENSG00000124507	51	PACSIN1	protein_coding	6	0.3449	0.3351	0.3201	0.35	0.3316	0.3184	2.52338	2.48195	2.41572	2.46851	2.39055	2.33225
67ENST00000244496	ENST00000244496	ENSG00000124541	35	RRP36	protein_coding	6	0.279	0.3522	0.3687	0.283	0.3675	0.3495	6.88174	7.21779	7.28375	6.94397	7.32057	7.24809
67ENST00000377586	ENST00000377586	ENSG00000124557	22	BTN1A1	protein_coding	6	0.3036	0.3378	0.3585	0.3074	0.2981	0.3946	2.00623	2.16024	2.24604	1.99914	1.95488	2.35951
67ENST00000374018	ENST00000374018	ENSG00000124562	13	SNRPC	protein_coding	6	0.3232	0.2412	0.4356	0.3944	0.2133	0.3924	8.46991	8.04771	8.90022	8.44949	7.5627	8.4421
67ENST00000468082	ENST00000468082	ENSG00000124568	47	SLC17A1	protein_coding	6	0.3414	0.3564	0.3022	0.3523	0.3332	0.3145	1.88152	1.94365	1.70543	1.88463	1.80428	1.72091
67ENST00000372515	ENST00000372515	ENSG00000124574	24	ABCC10	protein_coding	6	0.204	0.2666	0.5294	0.1825	0.2921	0.5253	3.02081	3.40651	4.39641	2.91572	3.5941	4.4408
67ENST00000244534	ENST00000244534	ENSG00000124575	12	HIST1H1D	protein_coding	6	0.3398	0.2731	0.3871	0.3615	0.2265	0.4119	9.99575	9.68009	10.1836	10.0546	9.38001	10.2429
67ENST00000244537	ENST00000244537	ENSG00000124578	10	HIST1H4G	protein_coding	6	0.2988	0.3205	0.3806	0.328	0.3028	0.3692	2.26772	2.3688	2.61675	2.3589	2.24322	2.52951
67ENST00000244546	ENST00000244546	ENSG00000124587	77	PEX6	protein_coding	6	0.2212	0.2764	0.5024	0.2227	0.2378	0.5395	3.14155	3.46273	4.32481	3.14016	3.23455	4.41627
67ENST00000244565	ENST00000244565	ENSG00000124602	59	UNC5CL	protein_coding	6	0.3474	0.3446	0.3079	0.3519	0.3327	0.3154	2.48596	2.47448	2.31203	2.36203	2.28128	2.20425
67ENST00000244571	ENST00000244571	ENSG00000124608	112	AARS2	protein_coding	6	0.2482	0.3683	0.3835	0.2404	0.3563	0.4033	2.93409	3.50328	3.5614	2.8455	3.41275	3.59157
67ENST00000244573	ENST00000244573	ENSG00000124610	16	HIST1H1A	protein_coding	6	0.3396	0.3288	0.3315	0.3436	0.3171	0.3393	1.72005	1.67328	1.68519	1.71217	1.59665	1.69411
67ENST00000461521	ENST00000461521	ENSG00000124613	9	ZNF391	protein_coding	6	0.3352	0.3819	0.2829	0.3353	0.3744	0.2903	2.37348	2.56166	2.12875	2.35762	2.51667	2.14973
67ENST00000244601	ENST00000244601	ENSG00000187990	4	HIST1H2BG	protein_coding	6	0.2758	0.4817	0.2425	0.3182	0.401	0.2807	9.1699	9.97446	8.98423	9.53298	9.86653	9.35196
67ENST00000244623	ENST00000244623	ENSG00000124657	12	OR2B6	protein_coding	6	0.3506	0.3257	0.3236	0.3133	0.3579	0.3288	1.80002	1.69392	1.68456	1.70517	1.89711	1.77455
67ENST00000486638	ENST00000486638	ENSG00000124678	23	TCP11	protein_coding	6	0.361	0.363	0.276	0.4018	0.3269	0.2713	2.33227	2.34004	1.94448	2.46509	2.16762	1.89874
67ENST00000244661	ENST00000244661	ENSG00000124693	5	HIST1H3B	protein_coding	6	0.3544	0.3643	0.2814	0.3734	0.3493	0.2774	12.5889	12.6286	12.2562	12.8356	12.7394	12.4069
67ENST00000244669	ENST00000244669	ENSG00000124701	11	APOBEC2	protein_coding	6	0.3401	0.381	0.2789	0.4123	0.3077	0.2799	2.43176	2.59584	2.14586	2.80893	2.38688	2.25016
67ENST00000426116	ENST00000426116	ENSG00000124702	48	KLHDC3	protein_coding	6	0.3848	0.4204	0.1949	0.4343	0.3678	0.1978	9.96722	10.095	8.98576	10.1274	9.88751	8.99294
67ENST00000334475	ENST00000334475	ENSG00000124731	27	TREM1	protein_coding	6	0.3453	0.3217	0.3329	0.3404	0.3369	0.3227	1.81661	1.71445	1.76384	1.8145	1.79967	1.73755
67ENST00000244711	ENST00000244711	ENSG00000124733	26	MEA1	protein_coding	6	0.4194	0.3816	0.199	0.4654	0.3147	0.2199	8.66184	8.52571	7.58592	8.82195	8.2573	7.74068
67ENST00000370817	ENST00000370817	ENSG00000124749	10	COL21A1	protein_coding	6	0.3528	0.3246	0.3226	0.3936	0.2972	0.3092	2.01319	1.89287	1.88409	2.37634	1.97135	2.02814
67ENST00000373711	ENST00000373711	ENSG00000124762	15	CDKN1A	protein_coding	6	0.3842	0.3295	0.2863	0.4173	0.3014	0.2813	3.30116	3.07971	2.87717	3.31251	2.84306	2.74381
67ENST00000244745	ENST00000244745	ENSG00000124766	52	SOX4	protein_coding	6	0.1596	0.3028	0.5376	0.1247	0.3371	0.5382	4.16252	5.08653	5.91489	3.79364	5.22819	5.90343
67ENST00000393189	ENST00000393189	ENSG00000124772	41	CPNE5	protein_coding	6	0.3388	0.3469	0.3143	0.3826	0.3165	0.3008	2.55661	2.59095	2.4484	2.65813	2.38439	2.3111
67ENST00000534851	ENST00000534851	ENSG00000124783	57	SSR1	protein_coding	6	0.3332	0.3079	0.3588	0.3223	0.3636	0.3141	9.5885	9.47461	9.69527	9.40691	9.58063	9.36946
67ENST00000244766	ENST00000244766	ENSG00000124785	23	NRN1	protein_coding	6	0.493	0.415	0.092	0.5147	0.3653	0.12	9.90205	9.65356	7.48089	10.1874	9.6926	8.08682
67ENST00000467008	ENST00000467008;ENST00000344707	ENSG00000124788	19	ATXN1	protein_coding	6	0.3357	0.3264	0.3379	0.3409	0.3463	0.3128	2.10745	2.06711	2.11669	2.04925	2.072	1.9251
67ENST00000503715	ENST00000503715	ENSG00000124795	17	DEK	protein_coding	6	0.4535	0.3465	0.2	0.4104	0.4102	0.1794	9.37161	8.98357	8.19072	9.37366	9.37294	8.17997
67ENST00000397457	ENST00000397457	ENSG00000188428	28	MUTED	protein_coding	6	0.3636	0.3958	0.2406	0.3717	0.3862	0.2422	5.7718	5.89428	5.17594	5.78787	5.8432	5.1698
67ENST00000489301	ENST00000489301	ENSG00000124818	34	OPN5	protein_coding	6	0.3162	0.3466	0.3373	0.3723	0.3319	0.2958	2.15532	2.28773	2.24846	2.38565	2.21988	2.05373
67ENST00000289175	ENST00000289175	ENSG00000124831	31	LRRFIP1	protein_coding	2	0.1289	0.4138	0.4573	0.1013	0.5549	0.3438	4.5796	6.26236	6.40672	4.64557	7.09976	6.40912
[truncated: 39,326 more rows]
