# Supplementary material for: Translational profiling in childhood acute lymphoblastic leukemia: no evidence for glucocorticoid regulation of mRNA translation
Source: BMC Genomics. 2013 Dec 1;14(1):844. doi: 10.1186/1471-2164-14-844 (PMC4046653; doi:10.1186/1471-2164-14-844)
Supplement: Supplementary file 3 — Additional file 3: Average expression and relative expression in the various pools of all genes detected on the Exon microarray in NALM6 cells. For a description of the content, see Additional file 2. (XLS 16 MB) [file 12864_2013_5542_MOESM3_ESM.xls]

## Sheet: Blatt1
probeset_id	transcript_id	gene_id	probe_count	gene_name	gene_biotype	chromosome_name	RE.p1.GC	RE.p2.GC	RE.p3.GC	RE.p1.EtOH	RE.p2.EtOH	RE.p3.EtOH	exprs.p1.GC	exprs.p2.GC	exprs.p3.GC	exprs.p1.EtOH	exprs.p2.EtOH	exprs.p3.EtOH
67ENST00000415666	ENST00000415666;ENST00000489673	ENSG00000004059	20	ARF5	protein_coding	7	0.4533	0.2077	0.339	0.4567	0.198	0.3452	8.05962	6.9333	7.64048	8.031	6.82521	7.62723
67ENST00000537621	ENST00000537621	ENSG00000003056	16	M6PR	protein_coding	12	0.2534	0.2376	0.509	0.2836	0.2738	0.4426	9.26382	9.17052	10.2698	9.33315	9.28251	9.97514
67ENST00000001008	ENST00000001008	ENSG00000004478	28	FKBP4	protein_coding	12	0.2144	0.2747	0.5109	0.1929	0.2135	0.5936	3.10506	3.4628	4.35805	2.87464	3.02155	4.49657
67ENST00000461519	ENST00000461519	ENSG00000003137	17	CYP26B1	protein_coding	2	0.3342	0.3285	0.3373	0.2488	0.4428	0.3084	2.63363	2.60898	2.64702	2.44577	3.27751	2.75534
67ENST00000416653	ENST00000416653	ENSG00000003509	20	C2orf56	protein_coding	2	0.3831	0.2297	0.3872	0.3581	0.2533	0.3885	5.15893	4.42072	5.17402	4.95413	4.45474	5.07167
67ENST00000451668	ENST00000451668	ENSG00000001036	12	FUCA2	protein_coding	6	0.368	0.3532	0.2788	0.3181	0.3885	0.2934	2.52073	2.46143	2.12	2.17811	2.46679	2.06171
67ENST00000002501	ENST00000002501	ENSG00000003249	21	DBNDD1	protein_coding	16	0.3119	0.3968	0.2912	0.317	0.4254	0.2576	3.15741	3.50475	3.05834	3.01002	3.43415	2.71037
67ENST00000510712	ENST00000510712	ENSG00000002587	8	HS3ST1	protein_coding	4	0.5059	0.2291	0.265	0.4573	0.2946	0.2481	3.65723	2.5146	2.72437	3.54319	2.9091	2.66123
67ENST00000426511	ENST00000426511	ENSG00000001617	19	SEMA3F	protein_coding	3	0.323	0.3715	0.3054	0.3272	0.3443	0.3285	4.17173	4.3735	4.09077	4.1132	4.1869	4.11912
67ENST00000446805	ENST00000446805	ENSG00000001626	9	CFTR	protein_coding	7	0.3105	0.3998	0.2897	0.3427	0.3233	0.334	1.76977	2.13435	1.66941	1.70516	1.62086	1.6681
67ENST00000540925	ENST00000540925	ENSG00000048028	9	USP28	protein_coding	11	0.6214	0.164	0.2147	0.5439	0.2011	0.255	3.90548	1.98329	2.37204	3.08694	1.65159	1.99379
67ENST00000438866	ENST00000438866	ENSG00000001460	19	C1orf201	protein_coding	1	0.3137	0.3748	0.3115	0.3016	0.3869	0.3114	1.75235	2.00901	1.74247	1.81119	2.17052	1.85732
67ENST00000003607	ENST00000003607	ENSG00000004142	53	POLDIP2	processed_transcript	17	0.3836	0.2905	0.3259	0.3731	0.3068	0.3201	10.0058	9.60456	9.77028	10.0647	9.78242	9.84338
67ENST00000003834	ENST00000003834	ENSG00000004139	61	SARM1	protein_coding	17	0.2967	0.3562	0.3472	0.2985	0.3744	0.3271	2.76858	3.03223	2.9954	2.81688	3.1439	2.94919
67ENST00000428131	ENST00000428131	ENSG00000001461	34	NIPAL3	protein_coding	1	0.2682	0.2125	0.5194	0.3465	0.2601	0.3935	4.04012	3.70443	4.99379	4.12528	3.71139	4.30871
67ENST00000484928	ENST00000484928	ENSG00000002933	37	TMEM176A	protein_coding	7	0.3162	0.3507	0.3331	0.3181	0.3594	0.3225	2.52946	2.67865	2.60436	2.52184	2.69822	2.54203
67ENST00000004531	ENST00000004531	ENSG00000003989	62	SLC7A2	protein_coding	8	0.3295	0.3645	0.306	0.3214	0.3512	0.3274	1.96848	2.11418	1.86205	1.88716	2.01492	1.91351
67ENST00000004921	ENST00000004921	ENSG00000006074	21	CCL18	protein_coding	17	0.3223	0.3295	0.3482	0.3276	0.3191	0.3533	2.25776	2.28957	2.36942	2.32287	2.28516	2.43195
67ENST00000551798	ENST00000551798	ENSG00000079387	20	SENP1	protein_coding	12	0.7783	0.1164	0.1053	0.7331	0.1416	0.1252	7.38749	4.64678	4.50139	7.49388	5.12191	4.94448
67ENST00000004982	ENST00000004982;ENST00000416180	ENSG00000004776	21	HSPB6	protein_coding	19	0.3261	0.3598	0.3141	0.3375	0.3338	0.3287	2.30725	2.4492	2.25347	2.32891	2.31336	2.29087
67ENST00000343338	ENST00000343338	ENSG00000005801	14	ZNF195	protein_coding	11	0.3376	0.2719	0.3905	0.3248	0.2612	0.414	2.83607	2.52345	3.04587	2.83892	2.52427	3.18913
67ENST00000005178	ENST00000005178	ENSG00000004799	59	PDK4	protein_coding	7	0.3082	0.3855	0.3063	0.3273	0.3552	0.3176	1.88766	2.21027	1.87838	1.93433	2.05237	1.89113
67ENST00000005180	ENST00000005180	ENSG00000006606	17	CCL26	protein_coding	7	0.3682	0.3373	0.2944	0.3561	0.3416	0.3023	2.46958	2.34305	2.14681	2.28549	2.22526	2.04921
67ENST00000527720	ENST00000527720	ENSG00000006611	88	USH1C	protein_coding	11	0.2922	0.3803	0.3275	0.2988	0.3709	0.3303	2.21541	2.5953	2.37954	2.2401	2.55174	2.38438
67ENST00000436179	ENST00000436179	ENSG00000006451	19	RALA	protein_coding	7	0.3712	0.297	0.3318	0.4164	0.2577	0.3259	3.55394	3.23216	3.39208	3.92482	3.2323	3.57098
67ENST00000421217	ENST00000421217	ENSG00000075790	15	BCAP29	protein_coding	7	0.4531	0.2164	0.3305	0.6469	0.1487	0.2043	5.49878	4.43231	5.0435	6.12699	4.00627	4.46435
67ENST00000005260	ENST00000005260	ENSG00000006453	102	BAIAP2L1	protein_coding	7	0.312	0.3634	0.3246	0.3215	0.374	0.3046	2.07967	2.29989	2.13678	2.06513	2.28324	1.98704
67ENST00000005284	ENST00000005284	ENSG00000006116	36	CACNG3	protein_coding	16	0.319	0.3469	0.3341	0.3224	0.342	0.3356	1.90884	2.02956	1.97518	1.92179	2.00671	1.97949
67ENST00000540112	ENST00000540112	ENSG00000006118	40	TMEM132A	protein_coding	11	0.3312	0.331	0.3377	0.3124	0.3857	0.302	2.9027	2.90188	2.93064	2.96438	3.26856	2.91548
67ENST00000575086	ENST00000575086	ENSG00000004975	23	DVL2	protein_coding	17	0.1411	0.3112	0.5477	0.1486	0.2984	0.553	5.64953	6.79074	7.606	5.56482	6.57074	7.4609
67ENST00000409144	ENST00000409144	ENSG00000006625	10	GGCT	protein_coding	7	0.7289	0.1468	0.1243	0.7265	0.1508	0.1227	6.97517	4.66331	4.42285	7.34307	5.07509	4.77754
67ENST00000432584	ENST00000432584	ENSG00000005175	77	RPAP3	protein_coding	12	0.3633	0.3158	0.3209	0.3376	0.295	0.3674	2.21761	2.01545	2.03878	2.07392	1.87941	2.1959
67ENST00000421296	ENST00000421296	ENSG00000006652	18	IFRD1	protein_coding	7	0.2862	0.1362	0.5776	0.3999	0.1372	0.4629	4.698	3.62679	5.71133	5.13069	3.58741	5.34167
67ENST00000409859	ENST00000409859	ENSG00000007001	37	UPP2	protein_coding	2	0.3175	0.3507	0.3318	0.3261	0.35	0.3239	2.1897	2.33335	2.25303	2.1516	2.25378	2.14177
67ENST00000574813	ENST00000574813	ENSG00000007038	33	PRSS21	protein_coding	16	0.3229	0.3455	0.3316	0.2864	0.3797	0.3339	2.52251	2.61978	2.56085	2.37468	2.78176	2.59611
67ENST00000006015	ENST00000006015	ENSG00000005073	26	HOXA11	protein_coding	7	0.3259	0.3529	0.3212	0.3371	0.3242	0.3387	2.00438	2.11909	1.98356	1.95811	1.90213	1.96498
67ENST00000564948	ENST00000564948	ENSG00000006210	14	CX3CL1	protein_coding	16	0.3463	0.3349	0.3188	0.3554	0.355	0.2896	2.94528	2.89704	2.82612	3.13922	3.13728	2.84363
67ENST00000006101	ENST00000006101	ENSG00000005243	31	COPZ2	protein_coding	17	0.6379	0.161	0.2011	0.6742	0.1296	0.1961	5.20431	3.2178	3.53885	5.77348	3.39488	3.9922
67ENST00000403696	ENST00000403696	ENSG00000186654	19	PRR5	protein_coding	22	0.4325	0.3427	0.2249	0.4138	0.3362	0.25	6.33813	6.00224	5.39457	6.60042	6.30063	5.87324
67ENST00000006275	ENST00000006275	ENSG00000007255	27	TRAPPC6A	protein_coding	19	0.279	0.2236	0.4974	0.2462	0.208	0.5457	4.13415	3.81444	4.96798	3.94744	3.70421	5.09561
67ENST00000356488	ENST00000356488	ENSG00000006282	76	SPATA20	protein_coding	17	0.2901	0.3872	0.3227	0.3349	0.3425	0.3226	2.32791	2.74471	2.48151	2.4019	2.43454	2.34821
67ENST00000412062	ENST00000412062	ENSG00000007306	26	CEACAM7	protein_coding	19	0.3069	0.3481	0.345	0.3261	0.3249	0.3489	1.76478	1.94663	1.93342	1.87707	1.87167	1.97462
67ENST00000349817	ENST00000349817	ENSG00000007312	17	CD79B	protein_coding	17	0.3877	0.1201	0.4922	0.3746	0.1241	0.5013	9.45666	7.76584	9.80097	9.62433	8.03036	10.0447
67ENST00000428119	ENST00000428119	ENSG00000005486	29	RHBDD2	protein_coding	7	0.4708	0.2109	0.3182	0.4751	0.2593	0.2656	9.43059	8.27214	8.86554	9.58841	8.71472	8.74946
67ENST00000006967	ENST00000006967	ENSG00000006459	85	JHDM1D	protein_coding	7	0.3535	0.3217	0.3248	0.3489	0.3206	0.3304	1.98286	1.84705	1.86047	1.89679	1.77476	1.81802
67ENST00000563560	ENST00000563560	ENSG00000007376	20	RPUSD1	protein_coding	16	0.4395	0.3962	0.1642	0.463	0.3421	0.195	7.50959	7.36004	6.08956	7.68199	7.24533	6.43439
67ENST00000007390	ENST00000007390	ENSG00000007520	25	C16orf42	protein_coding	16	0.6196	0.2054	0.175	0.6145	0.1788	0.2067	8.12764	6.53458	6.30382	8.31067	6.53	6.73879
67ENST00000392507	ENST00000392507	ENSG00000006025	123	OSBPL7	protein_coding	17	0.3011	0.3401	0.3588	0.2995	0.3518	0.3488	3.05701	3.23262	3.31013	3.10467	3.33704	3.32454
67ENST00000221905	ENST00000221905	ENSG00000004777	28	ARHGAP33	protein_coding	19	0.2833	0.3744	0.3424	0.2526	0.3367	0.4107	2.78954	3.19161	3.0627	2.60391	3.01858	3.30489
67ENST00000567761	ENST00000567761	ENSG00000004779	9	NDUFAB1	protein_coding	16	0.4626	0.052	0.4854	0.416	0.067	0.517	9.66173	6.50772	9.73131	9.51104	6.87733	9.82483
67ENST00000525518	ENST00000525518	ENSG00000006534	19	ALDH3B1	processed_transcript	11	0.3276	0.3674	0.305	0.2631	0.3881	0.3488	4.22922	4.39444	4.12585	4.01262	4.57364	4.41952
67ENST00000007660	ENST00000007660	ENSG00000006377	27	DLX6	protein_coding	7	0.3431	0.3453	0.3117	0.3273	0.3944	0.2783	2.73752	2.74687	2.59909	2.63219	2.90105	2.39788
67ENST00000007699	ENST00000007699	ENSG00000006047	26	YBX2	protein_coding	17	0.3028	0.403	0.2942	0.2652	0.3962	0.3386	3.25131	3.66352	3.2097	2.75802	3.33696	3.11062
67ENST00000505440	ENST00000505440	ENSG00000005882	16	PDK2	protein_coding	17	0.2815	0.1953	0.5232	0.261	0.1981	0.5409	7.5231	6.9961	8.4176	7.51141	7.11346	8.56271
67ENST00000506827	ENST00000506827	ENSG00000005884	25	ITGA3	protein_coding	17	0.3098	0.3487	0.3416	0.3094	0.3834	0.3072	2.39354	2.56422	2.53443	2.38711	2.69681	2.37706
67ENST00000007735	ENST00000007735	ENSG00000006059	9	KRT33A	protein_coding	17	0.2887	0.3813	0.33	0.3388	0.3789	0.2823	2.63367	3.03522	2.82664	2.93361	3.09519	2.67027
67ENST00000429740	ENST00000429740	ENSG00000010626	16	LRRC23	protein_coding	12	0.3379	0.3414	0.3207	0.4025	0.256	0.3414	2.76853	2.7833	2.69336	3.17315	2.52035	2.93569
67ENST00000526464	ENST00000526464	ENSG00000008517	36	IL32	protein_coding	16	0.2545	0.369	0.3765	0.2843	0.3472	0.3685	3.04302	3.57893	3.6077	3.14476	3.43345	3.51932
67ENST00000008391	ENST00000008391	ENSG00000008197	45	TFAP2D	protein_coding	6	0.3245	0.3595	0.316	0.3256	0.3675	0.3069	1.87264	2.02044	1.83435	1.91036	2.08482	1.82505
67ENST00000366644	ENST00000366644	ENSG00000010072	20	C1orf124	protein_coding	1	0.2344	0.2216	0.544	0.2319	0.1942	0.5739	3.06113	2.98011	4.27592	3.00663	2.75038	4.3135
67ENST00000319645	ENST00000319645	ENSG00000008405	24	CRY1	protein_coding	12	0.2004	0.1717	0.6279	0.2314	0.1934	0.5752	3.254	3.03041	4.90149	3.58101	3.32256	4.89471
67ENST00000399912	ENST00000399912;ENST00000329492	ENSG00000008735	71	MAPK8IP2	protein_coding	22	0.3252	0.3404	0.3344	0.3286	0.3503	0.3211	2.63232	2.69799	2.67258	2.71844	2.8106	2.68536
67ENST00000008938	ENST00000008938	ENSG00000008438	24	PGLYRP1	protein_coding	19	0.3249	0.3043	0.3708	0.3415	0.3142	0.3443	2.37327	2.27881	2.56384	2.51159	2.39154	2.52328
67ENST00000453225	ENST00000453225	ENSG00000010270	19	STARD3NL	protein_coding	7	0.6337	0.1919	0.1744	0.6581	0.2102	0.1317	8.80952	7.08617	6.94861	9.15045	7.50375	6.8295
67ENST00000361322	ENST00000361322	ENSG00000008118	51	CAMK1G	protein_coding	1	0.3248	0.3556	0.3197	0.3065	0.3958	0.2977	2.07393	2.20476	2.05119	2.00837	2.37698	1.96619
67ENST00000536586	ENST00000536586	ENSG00000010278	25	CD9	protein_coding	12	0.2943	0.1757	0.5301	0.2892	0.1776	0.5332	9.65617	8.91175	10.5051	9.99272	9.28906	10.8751
67ENST00000377795	ENST00000377795	ENSG00000019582	40	CD74	protein_coding	5	0.343	0.1743	0.4827	0.3223	0.1711	0.5066	10.8143	9.83817	11.3074	10.4093	9.49617	11.0618
67ENST00000009589	ENST00000009589	ENSG00000008988	5	RPS20	protein_coding	8	0.4903	0.4257	0.084	0.4901	0.418	0.0919	12.2929	12.0892	9.74771	12.2787	12.0493	9.86414
67ENST00000544671	ENST00000544671	ENSG00000010219	14	DYRK4	protein_coding	12	0.6056	0.1945	0.1999	0.5403	0.2541	0.2056	6.8059	5.16736	5.20675	6.67386	5.5857	5.28017
67ENST00000446647	ENST00000446647	ENSG00000009780	8	FAM76A	protein_coding	1	0.4439	0.2181	0.3381	0.5644	0.2467	0.1889	4.06685	3.04161	3.67407	4.51787	3.32363	2.93856
67ENST00000479796	ENST00000479796	ENSG00000009790	12	TRAF3IP3	protein_coding	1	0.3321	0.3073	0.3605	0.4144	0.3257	0.2599	3.46646	3.35435	3.58479	3.97688	3.62911	3.30374
67ENST00000543076	ENST00000543076	ENSG00000008394	9	MGST1	protein_coding	12	0.3272	0.3663	0.3065	0.3035	0.3323	0.3642	1.88339	2.04622	1.78928	1.80819	1.93893	2.07118
67ENST00000011292	ENST00000011292	ENSG00000091704	47	CPA1	protein_coding	7	0.35	0.3427	0.3073	0.3281	0.3694	0.3024	2.65582	2.62536	2.46821	2.50876	2.67977	2.39092
67ENST00000470347	ENST00000470347	ENSG00000008282	30	SYPL1	protein_coding	7	0.4493	0.2455	0.3052	0.4509	0.2272	0.322	4.59525	3.72334	4.03718	4.7122	3.72326	4.22654
67ENST00000539980	ENST00000539980	ENSG00000010017	49	RANBP9	protein_coding	6	0.685	0.1039	0.2112	0.7391	0.1039	0.157	7.45012	4.72887	5.75253	7.84831	5.01722	5.61328
67ENST00000539492	ENST00000539492	ENSG00000010610	13	CD4	protein_coding	12	0.2511	0.4538	0.2951	0.3166	0.3721	0.3113	3.24802	4.1021	3.48121	3.46043	3.6931	3.43578
67ENST00000011684	ENST00000011684	ENSG00000008323	70	PLEKHG6	protein_coding	12	0.3279	0.3612	0.3109	0.3142	0.3724	0.3134	2.43397	2.57376	2.3575	2.44729	2.69259	2.44389
67ENST00000011691	ENST00000011691	ENSG00000008324	19	SS18L2	protein_coding	3	0.6687	0.1684	0.1629	0.6435	0.1752	0.1814	8.75194	6.76212	6.71492	8.8797	7.00242	7.05269
67ENST00000011700	ENST00000011700	ENSG00000048707	217	VPS13D	protein_coding	1	0.4075	0.2904	0.3022	0.4003	0.2697	0.33	3.2227	2.73391	2.79141	3.19649	2.62704	2.91786
67ENST00000407263	ENST00000407263	ENSG00000011105	24	TSPAN9	protein_coding	12	0.2048	0.2381	0.5571	0.1548	0.2197	0.6255	2.58063	2.79755	4.02393	2.34024	2.84553	4.35498
67ENST00000011989	ENST00000011989	ENSG00000186115	14	CYP4F2	protein_coding	19	0.3424	0.3353	0.3223	0.3665	0.3279	0.3056	2.03595	2.00562	1.94843	2.18996	2.02936	1.92805
67ENST00000012049	ENST00000012049	ENSG00000011478	36	QPCTL	protein_coding	19	0.3567	0.3127	0.3306	0.3685	0.2771	0.3544	6.55213	6.362	6.4423	6.98797	6.57674	6.93146
67ENST00000367604	ENST00000367604;ENST00000367603	ENSG00000010818	82	HIVEP2	protein_coding	6	0.2806	0.2434	0.476	0.2545	0.1902	0.5553	2.33429	2.12912	3.09667	2.52928	2.10945	3.65508
67ENST00000012443	ENST00000012443	ENSG00000011485	53	PPP5C	protein_coding	19	0.2229	0.2242	0.5529	0.2163	0.2191	0.5646	7.28872	7.29686	8.59924	7.33052	7.34942	8.71483
67ENST00000013034	ENST00000013034	ENSG00000239672	29	NME1	protein_coding	17	0.3825	0.1518	0.4657	0.3868	0.1701	0.4431	10.2423	8.90934	10.5263	10.5426	9.35687	10.7384
67ENST00000553857	ENST00000553857	ENSG00000012963	22	UBR7	protein_coding	14	0.2218	0.1136	0.6645	0.1999	0.1899	0.6102	4.53847	3.57344	6.12132	4.45021	4.37641	6.06039
67ENST00000555216	ENST00000555216	ENSG00000012983	31	MAP4K5	protein_coding	14	0.7457	0.0944	0.1599	0.6751	0.1601	0.1648	7.15067	4.1696	4.92894	7.01483	4.93843	4.98007
67ENST00000409539	ENST00000409539	ENSG00000241644	23	INMT	protein_coding	7	0.3455	0.3356	0.3189	0.3319	0.3671	0.301	3.099	3.05719	2.98349	3.06809	3.21351	2.92697
67ENST00000340192	ENST00000340192	ENSG00000012061	43	ERCC1	protein_coding	19	0.3491	0.284	0.3669	0.3309	0.306	0.3631	8.71179	8.41405	8.78372	8.73195	8.61886	8.86592
67ENST00000413300	ENST00000413300	ENSG00000011198	21	ABHD5	protein_coding	3	0.5225	0.1486	0.3289	0.5138	0.1741	0.3121	5.79007	3.97606	5.12238	5.6072	4.04568	4.88782
67ENST00000014914	ENST00000014914	ENSG00000013588	36	GPRC5A	protein_coding	12	0.3275	0.3904	0.2821	0.3177	0.3691	0.3132	2.3344	2.58786	2.11897	2.1661	2.38253	2.1456
67ENST00000014930	ENST00000014930	ENSG00000013583	27	HEBP1	protein_coding	12	0.5334	0.1737	0.2929	0.427	0.2206	0.3525	4.5171	2.89884	3.6524	4.04239	3.08943	3.76593
67ENST00000412184	ENST00000412184	ENSG00000013563	7	DNASE1L1	protein_coding	X	0.2637	0.4689	0.2675	0.3671	0.418	0.215	3.37525	4.20579	3.39609	3.74323	3.9307	2.97135
67ENST00000370483	ENST00000370483	ENSG00000014919	52	COX15	protein_coding	10	0.2003	0.195	0.6047	0.19	0.2178	0.5922	4.3379	4.29948	5.93238	4.19236	4.38951	5.83241
67ENST00000537076	ENST00000537076	ENSG00000071203	32	MS4A12	protein_coding	11	0.2954	0.374	0.3306	0.3128	0.3595	0.3277	1.86816	2.2089	2.03077	1.95459	2.15571	2.02199
67ENST00000507602	ENST00000507602	ENSG00000015532	38	XYLT2	protein_coding	17	0.2056	0.326	0.4684	0.206	0.3159	0.4781	3.25508	3.92011	4.44323	3.47009	4.08684	4.68478
67ENST00000396894	ENST00000396894	ENSG00000068438	34	FTSJ1	protein_coding	X	0.3557	0.1716	0.4728	0.3151	0.2216	0.4633	6.66526	5.61361	7.07593	6.61533	6.10699	7.17126
67ENST00000019103	ENST00000019103	ENSG00000080293	54	SCTR	protein_coding	2	0.3328	0.3632	0.304	0.3203	0.3597	0.32	2.20237	2.32843	2.07159	2.11134	2.27887	2.10975
67ENST00000458039	ENST00000458039	ENSG00000017797	6	RALBP1	protein_coding	18	0.3555	0.2844	0.36	0.2753	0.2673	0.4574	4.7779	4.4559	4.79608	4.68937	4.6467	5.42191
67ENST00000020673	ENST00000020673	ENSG00000059915	105	PSD	protein_coding	10	0.3236	0.3558	0.3206	0.3314	0.3447	0.3239	2.43209	2.56911	2.41858	2.44221	2.49868	2.40909
67ENST00000528101	ENST00000528101	ENSG00000019505	12	SYT13	protein_coding	11	0.3472	0.3221	0.3306	0.3344	0.3286	0.337	2.12279	2.01452	2.05203	1.9321	1.90698	1.9433
67ENST00000396822	ENST00000396822	ENSG00000019549	25	SNAI2	protein_coding	8	0.3331	0.3587	0.3082	0.3164	0.3354	0.3482	2.06438	2.17109	1.95239	1.91342	1.99752	2.05179
67ENST00000023064	ENST00000023064	ENSG00000021488	60	SLC7A9	protein_coding	19	0.3049	0.3672	0.3278	0.3132	0.3586	0.3281	1.88428	2.15253	1.98882	1.96881	2.16405	2.03588
67ENST00000521339	ENST00000521339	ENSG00000022355	13	GABRA1	protein_coding	5	0.3309	0.3478	0.3213	0.3304	0.3581	0.3115	2.22752	2.29911	2.18499	2.30075	2.41684	2.21558
67ENST00000357348	ENST00000357348	ENSG00000022277	33	C20orf43	protein_coding	20	0.2986	0.0875	0.6139	0.2838	0.0978	0.6185	6.80461	5.03343	7.84412	6.53768	5.00057	7.66176
67ENST00000433583	ENST00000433583	ENSG00000022567	34	SLC45A4	protein_coding	8	0.3288	0.3097	0.3615	0.3031	0.3475	0.3495	2.55626	2.46966	2.69308	2.44435	2.64158	2.64991
67ENST00000517963	ENST00000517963	ENSG00000023287	8	RB1CC1	protein_coding	8	0.3083	0.345	0.3467	0.3224	0.4212	0.2564	2.3799	2.54194	2.54897	2.50785	2.89381	2.17761
67ENST00000025301	ENST00000025301	ENSG00000023516	90	AKAP11	protein_coding	13	0.3489	0.336	0.3152	0.3149	0.321	0.3641	2.41976	2.36549	2.27328	2.28177	2.30935	2.49131
67ENST00000538718	ENST00000538718	ENSG00000023734	7	STRAP	protein_coding	12	0.4445	0.0736	0.4819	0.4384	0.0611	0.5005	7.32127	4.72678	7.43799	7.60321	4.7605	7.79411
67ENST00000441340	ENST00000441340	ENSG00000023902	10	PLEKHO1	protein_coding	1	0.5372	0.2186	0.2442	0.5557	0.2544	0.1899	8.82822	7.53065	7.69068	9.31421	8.18705	7.76512
67ENST00000293874	ENST00000293874	ENSG00000007541	9	PIGQ	protein_coding	16	0.2959	0.4861	0.218	0.2748	0.3987	0.3265	3.55458	4.27097	3.11373	3.37033	3.90753	3.61904
67ENST00000026464	ENST00000026464	ENSG00000024862	37	CCDC28A	protein_coding	6	0.2822	0.2593	0.4586	0.2761	0.2876	0.4362	2.99479	2.87272	3.69551	2.8385	2.89732	3.49827
67ENST00000521491	ENST00000521491	ENSG00000079112	21	CDH17	protein_coding	8	0.3141	0.3577	0.3281	0.3295	0.3124	0.3581	2.00084	2.18839	2.06379	2.14935	2.07268	2.26927
67ENST00000505468	ENST00000505468	ENSG00000027847	14	B4GALT7	protein_coding	5	0.5589	0.2706	0.1705	0.6075	0.241	0.1515	5.12562	4.07922	3.41293	5.51275	4.17905	3.50944
67ENST00000529826	ENST00000529826	ENSG00000029363	27	BCLAF1	protein_coding	6	0.2659	0.099	0.6351	0.2138	0.1003	0.686	3.55201	2.12667	4.80828	3.26927	2.17722	4.95143
67ENST00000556605	ENST00000556605	ENSG00000029364	33	SLC39A9	protein_coding	14	0.1397	0.1776	0.6826	0.1214	0.2597	0.6189	5.62257	5.96914	7.91127	5.35392	6.45126	7.70408
67ENST00000425075	ENST00000425075	ENSG00000031003	93	FAM13B	protein_coding	5	0.7352	0.1329	0.132	0.7549	0.1242	0.1208	7.05197	4.58369	4.57396	7.11935	4.51586	4.4761
67ENST00000324807	ENST00000324807	ENSG00000031823	44	RANBP3	protein_coding	19	0.2644	0.3217	0.4138	0.2846	0.3307	0.3847	7.51966	7.80249	8.16572	7.71232	7.92867	8.14678
67ENST00000377851	ENST00000377851	ENSG00000033100	42	CHPF2	protein_coding	7	0.1972	0.354	0.4487	0.2002	0.3585	0.4413	3.45639	4.30043	4.64242	3.45075	4.29122	4.59079
67ENST00000335298	ENST00000335298	ENSG00000033122	19	LRRC7	protein_coding	1	0.7002	0.1514	0.1484	0.6929	0.1494	0.1577	4.32736	2.11766	2.08875	4.6213	2.40833	2.48581
67ENST00000037243	ENST00000037243	ENSG00000034713	16	GABARAPL2	protein_coding	16	0.3795	0.1077	0.5128	0.3726	0.1223	0.5051	8.06502	6.24856	8.49954	8.06036	6.45262	8.49914
67ENST00000357746	ENST00000357746	ENSG00000034971	38	MYOC	protein_coding	1	0.3479	0.3572	0.2949	0.3372	0.3458	0.317	2.08777	2.12568	1.84921	1.97761	2.01397	1.88883
67ENST00000037869	ENST00000037869	ENSG00000035141	15	FAM136A	protein_coding	2	0.5457	0.2348	0.2195	0.5127	0.2446	0.2426	7.28554	6.06901	5.97169	7.46692	6.39939	6.38744
67ENST00000038176	ENST00000038176	ENSG00000035681	127	NSMAF	protein_coding	8	0.3655	0.2245	0.41	0.3353	0.2631	0.4016	5.07354	4.37021	5.23947	5.14431	4.79483	5.40474
67ENST00000039007	ENST00000039007	ENSG00000036473	52	OTC	protein_coding	X	0.3218	0.3415	0.3367	0.31	0.3582	0.3319	1.64603	1.73215	1.71151	1.67169	1.88024	1.77009
67ENST00000299240	ENST00000299240	ENSG00000052841	101	TTC17	protein_coding	11	0.4393	0.2095	0.3512	0.4278	0.2259	0.3463	5.10265	4.03485	4.77985	5.04519	4.12418	4.74021
67ENST00000040584	ENST00000040584	ENSG00000037965	37	HOXC8	protein_coding	12	0.3083	0.4054	0.2862	0.2959	0.4078	0.2962	2.40958	2.80457	2.30217	2.2549	2.71753	2.25625
67ENST00000040663	ENST00000040663	ENSG00000037757	61	MRI1	protein_coding	19	0.264	0.3961	0.3399	0.2633	0.4391	0.2976	5.16168	5.74713	5.5262	5.2353	5.97329	5.41234
67ENST00000507943	ENST00000507943	ENSG00000038219	29	BOD1L	protein_coding	4	0.361	0.33	0.309	0.346	0.3217	0.3323	2.36775	2.23829	2.1434	2.25103	2.14619	2.19292
67ENST00000040877	ENST00000040877	ENSG00000059588	136	TARBP1	protein_coding	1	0.3869	0.2226	0.3904	0.3971	0.236	0.3669	4.27788	3.48042	4.29084	4.35767	3.6071	4.24345
67ENST00000569179	ENST00000569179	ENSG00000039523	19	FAM65A	protein_coding	16	0.0787	0.2551	0.6662	0.0696	0.307	0.6233	4.62929	6.32521	7.71027	4.5242	6.66491	7.68658
67ENST00000549706	ENST00000549706	ENSG00000039987	51	BEST2	protein_coding	19	0.3248	0.3551	0.3201	0.3401	0.3613	0.2986	2.29737	2.42608	2.27623	2.3959	2.48316	2.20801
67ENST00000043402	ENST00000043402	ENSG00000040608	18	RTN4R	protein_coding	22	0.3317	0.4279	0.2403	0.3495	0.4228	0.2278	3.88451	4.25196	3.41955	4.49807	4.77277	3.8806
67ENST00000574236	ENST00000574236	ENSG00000040633	13	PHF23	protein_coding	17	0.4379	0.1854	0.3767	0.2911	0.3156	0.3933	7.31276	6.07295	7.09572	7.07106	7.18772	7.5054
67ENST00000559948	ENST00000559948	ENSG00000041357	30	PSMA4	protein_coding	15	0.592	0.0366	0.3714	0.5252	0.0554	0.4193	8.14777	4.13294	7.47499	8.09265	4.84819	7.76773
67ENST00000535356	ENST00000535356	ENSG00000042062	105	FAM65C	protein_coding	20	0.3154	0.3637	0.3209	0.3288	0.348	0.3232	2.12932	2.33511	2.15428	2.16489	2.24661	2.13999
67ENST00000554802	ENST00000554802	ENSG00000042317	13	SPATA7	protein_coding	14	0.5197	0.2684	0.2119	0.4017	0.288	0.3102	2.98827	2.03484	1.69435	2.26465	1.78451	1.89179
67ENST00000419417	ENST00000419417	ENSG00000042813	35	ZPBP	protein_coding	7	0.3248	0.3755	0.2997	0.3179	0.3708	0.3113	1.93983	2.1492	1.82381	1.83898	2.0608	1.80863
67ENST00000574218	ENST00000574218	ENSG00000040531	21	CTNS	protein_coding	17	0.1992	0.2197	0.5811	0.2087	0.2621	0.5292	6.93471	7.07595	8.4792	6.90566	7.23433	8.2478
67ENST00000520344	ENST00000520344	ENSG00000043462	22	LCP2	protein_coding	5	0.4327	0.2455	0.3217	0.4104	0.3187	0.2709	5.86393	5.04636	5.43637	5.97524	5.61036	5.37626
67ENST00000517683	ENST00000517683	ENSG00000091656	8	ZFHX4	protein_coding	8	0.299	0.3801	0.3209	0.2606	0.439	0.3004	2.27004	2.61632	2.37211	2.11229	2.86476	2.31769
67ENST00000368498	ENST00000368498	ENSG00000047932	56	GOPC	protein_coding	6	0.3076	0.2273	0.465	0.2568	0.2314	0.5118	3.02518	2.58882	3.62125	2.92436	2.77453	3.91958
67ENST00000456569	ENST00000456569	ENSG00000011465	5	DCN	protein_coding	12	0.2646	0.4698	0.2655	0.3709	0.3717	0.2573	3.14458	3.97257	3.14941	3.35956	3.36282	2.83222
67ENST00000562385	ENST00000562385	ENSG00000048462	13	TNFRSF17	protein_coding	16	0.3061	0.3675	0.3265	0.3538	0.3294	0.3168	1.73798	2.00165	1.83104	1.78735	1.68404	1.62768
67ENST00000053468	ENST00000053468	ENSG00000048544	11	MRPS10	protein_coding	6	0.3522	0.211	0.4367	0.3925	0.2513	0.3562	5.72159	4.98248	6.03176	5.90781	5.26479	5.76802
67ENST00000394237	ENST00000394237	ENSG00000048545	47	GUCA1A	protein_coding	6	0.3431	0.3318	0.3251	0.3131	0.3481	0.3388	2.29433	2.246	2.21628	2.16529	2.31841	2.27931
67ENST00000357351	ENST00000357351	ENSG00000030582	63	GRN	protein_coding	17	0.1738	0.1324	0.6938	0.1518	0.1218	0.7264	8.45574	8.06293	10.4526	8.25712	7.93969	10.5157
67ENST00000307896	ENST00000307896	ENSG00000041988	11	THAP3	protein_coding	1	0.3959	0.315	0.2891	0.2621	0.3728	0.3651	3.86091	3.53114	3.40757	3.54071	4.04868	4.01867
67ENST00000054666	ENST00000054666	ENSG00000049245	28	VAMP3	protein_coding	1	0.477	0.2883	0.2347	0.4419	0.3182	0.24	6.19997	5.47377	5.17701	5.89184	5.41804	5.01116
67ENST00000377516	ENST00000377516	ENSG00000049247	30	UTS2	protein_coding	1	0.3332	0.363	0.3038	0.3071	0.3781	0.3147	1.99709	2.1206	1.86368	1.74546	2.04545	1.78059
67ENST00000054950	ENST00000054950	ENSG00000049449	7	RCN1	protein_coding	11	0.3225	0.3712	0.3063	0.3634	0.3176	0.3191	1.53045	1.73347	1.45615	1.60472	1.41034	1.41721
67ENST00000055077	ENST00000055077	ENSG00000049541	49	RFC2	protein_coding	7	0.3605	0.1904	0.4491	0.386	0.2165	0.3975	8.63201	7.71094	8.94891	8.86803	8.03413	8.91051
67ENST00000055335	ENST00000055335	ENSG00000049769	42	PPP1R3F	protein_coding	X	0.2977	0.4189	0.2834	0.3457	0.4012	0.2531	2.78449	3.27704	2.71308	2.96235	3.1772	2.51259
67ENST00000424929	ENST00000424929	ENSG00000050030	5	KIAA2022	protein_coding	X	0.3288	0.3346	0.3366	0.456	0.2756	0.2684	1.72859	1.7537	1.76204	2.31423	1.588	1.5494
67ENST00000056217	ENST00000056217;ENST00000474817;ENST00000471847;ENST00000344879	ENSG00000050327	12	ARHGEF5	protein_coding	7	0.2749	0.4304	0.2947	0.2837	0.4025	0.3137	2.27457	2.92169	2.37518	2.29156	2.7962	2.43663
67ENST00000056233	ENST00000056233	ENSG00000050344	12	NFE2L3	protein_coding	7	0.3176	0.4616	0.2208	0.2399	0.5722	0.188	3.29796	3.83708	2.77344	3.03914	4.29325	2.68721
67ENST00000515036	ENST00000515036	ENSG00000050730	14	TNIP3	protein_coding	4	0.3088	0.3967	0.2946	0.3267	0.3311	0.3422	2.16212	2.52334	2.094	2.0097	2.02925	2.07684
67ENST00000058691	ENST00000058691	ENSG00000051620	35	HEBP2	protein_coding	6	0.6201	0.1516	0.2282	0.6694	0.1707	0.1599	7.86945	5.83763	6.42754	8.03544	6.0645	5.96957
67ENST00000369528	ENST00000369528	ENSG00000052723	40	SIKE1	protein_coding	1	0.3288	0.3122	0.3591	0.2791	0.3608	0.3601	4.61724	4.54267	4.74444	4.36766	4.73844	4.73552
67ENST00000061240	ENST00000061240	ENSG00000038295	115	TLL1	protein_coding	4	0.3215	0.3564	0.3222	0.3281	0.3516	0.3203	1.9626	2.11138	1.96583	1.95717	2.05715	1.92236
67ENST00000346199	ENST00000346199	ENSG00000053438	14	NNAT	protein_coding	20	0.3896	0.3341	0.2763	0.3329	0.3903	0.2769	2.98627	2.76445	2.49031	2.66887	2.89831	2.40305
67ENST00000064571	ENST00000064571	ENSG00000054803	35	CBLN4	protein_coding	20	0.3406	0.3593	0.3001	0.3319	0.3533	0.3148	1.79235	1.86967	1.60958	1.77119	1.86126	1.69455
67ENST00000451576	ENST00000451576	ENSG00000013297	10	CLDN11	protein_coding	3	0.3316	0.3644	0.304	0.3222	0.365	0.3129	2.81773	2.9537	2.69221	2.62276	2.8029	2.58053
67ENST00000450446	ENST00000450446	ENSG00000054965	34	FAM168A	protein_coding	11	0.3697	0.2748	0.3555	0.3681	0.3263	0.3057	4.60367	4.17558	4.54703	4.34958	4.1757	4.0816
67ENST00000438119	ENST00000438119	ENSG00000054967	41	RELT	protein_coding	11	0.2558	0.4261	0.318	0.2333	0.443	0.3238	4.03969	4.7758	4.35373	4.1262	5.0515	4.59932
67ENST00000447817	ENST00000447817	ENSG00000056277	62	ZNF280C	protein_coding	X	0.5103	0.263	0.2268	0.5	0.26	0.2399	4.35878	3.40249	3.18869	4.42486	3.48154	3.36541
67ENST00000575483	ENST00000575483	ENSG00000004897	10	CDC27	protein_coding	17	0.5142	0.1215	0.3642	0.485	0.1687	0.3463	7.3719	5.29098	6.87425	7.26606	5.74274	6.78014
67ENST00000070846	ENST00000070846	ENSG00000057294	51	PKP2	protein_coding	12	0.3138	0.3627	0.3235	0.3525	0.3376	0.31	2.00644	2.2152	2.0501	2.18291	2.12059	1.99764
67ENST00000453359	ENST00000453359	ENSG00000196083	13	IL1RAP	protein_coding	3	0.3402	0.258	0.4017	0.3263	0.2727	0.401	3.51754	3.11853	3.75716	3.25179	2.99289	3.54944
67ENST00000371399	ENST00000371399	ENSG00000058799	38	YIPF1	protein_coding	1	0.5437	0.1691	0.2872	0.569	0.2071	0.2239	6.83224	5.14734	5.91155	6.85554	5.39762	5.51016
67ENST00000483369	ENST00000483369	ENSG00000133597	35	ADCK2	protein_coding	7	0.267	0.2297	0.5033	0.3435	0.2496	0.407	4.72702	4.50979	5.6414	4.90105	4.44038	5.14575
67ENST00000409851	ENST00000409851	ENSG00000040933	105	INPP4A	protein_coding	2	0.1871	0.2728	0.5402	0.186	0.2593	0.5547	3.43996	3.98411	4.97	3.48318	3.96261	5.0599
67ENST00000544291	ENST00000544291;ENST00000544936	ENSG00000059804	6	SLC2A3	protein_coding	12	0.1153	0.3814	0.5033	0.134	0.4601	0.4058	5.24154	6.9677	7.36787	5.79493	7.57434	7.39304
67ENST00000520066	ENST00000520066	ENSG00000136960	30	ENPP2	protein_coding	8	0.3071	0.3213	0.3717	0.1787	0.206	0.6152	2.02089	2.08605	2.29622	2.04788	2.25308	3.83132
67ENST00000075430	ENST00000075430	ENSG00000060069	72	CTDP1	protein_coding	18	0.2313	0.3046	0.4641	0.219	0.3019	0.4792	3.63357	4.03093	4.63858	3.53174	3.99496	4.66152
67ENST00000535345	ENST00000535345	ENSG00000060140	17	STYK1	protein_coding	12	0.3182	0.3295	0.3523	0.3242	0.3397	0.336	1.94707	1.99755	2.09396	1.9853	2.05266	2.03676
67ENST00000078429	ENST00000078429	ENSG00000088256	25	GNA11	protein_coding	19	0.1949	0.3449	0.4602	0.1656	0.3397	0.4947	3.12076	3.94436	4.36049	2.84182	3.87885	4.42088
67ENST00000252587	ENST00000252587	ENSG00000060566	39	CREB3L3	protein_coding	19	0.2816	0.3877	0.3306	0.3015	0.3577	0.3408	2.13445	2.59571	2.36581	2.18485	2.43163	2.36187
67ENST00000078527	ENST00000078527	ENSG00000060642	56	PIGV	protein_coding	1	0.26	0.243	0.497	0.3302	0.3218	0.3479	5.45582	5.35791	6.39045	4.97618	4.93901	5.05143
67ENST00000528155	ENST00000528155	ENSG00000060749	17	QSER1	protein_coding	11	0.487	0.318	0.195	0.4103	0.4164	0.1733	5.24625	4.63116	3.92539	5.16024	5.1818	3.91683
67ENST00000548080	ENST00000548080	ENSG00000061273	41	HDAC7	protein_coding	12	0.075	0.3046	0.6204	0.0901	0.324	0.5859	3.91572	5.937	6.96314	4.16257	6.00824	6.86281
67ENST00000538315	ENST00000538315;ENST00000321446	ENSG00000061794	29	MRPS35	protein_coding	12	0.8127	0.0795	0.1078	0.7824	0.0989	0.1187	7.7694	4.41526	4.85552	7.84748	4.86314	5.12702
67ENST00000082259	ENST00000082259	ENSG00000183914	56	DNAH2	protein_coding	17	0.3151	0.3601	0.3247	0.3253	0.3757	0.299	1.93361	2.12609	1.97695	2.11425	2.3218	1.99259
67ENST00000476549	ENST00000476549	ENSG00000026950	23	BTN3A1	protein_coding	6	0.2096	0.2206	0.5698	0.2798	0.3056	0.4146	2.53063	2.60486	3.97385	3.13803	3.26536	3.70538
67ENST00000083182	ENST00000083182	ENSG00000062725	74	APPBP2	protein_coding	17	0.3472	0.1619	0.4909	0.2924	0.1698	0.5379	3.74014	2.63944	4.24001	3.59393	2.80973	4.47348
67ENST00000552588	ENST00000552588;ENST00000546623	ENSG00000063177	5	RPL18	protein_coding	19	0.3944	0.3647	0.241	0.4033	0.3724	0.2243	13.5956	13.4827	12.8849	13.6515	13.5363	12.8052
67ENST00000084798	ENST00000084798	ENSG00000063180	42	CA11	protein_coding	19	0.3571	0.4179	0.225	0.3292	0.4349	0.2359	4.74545	4.97205	4.07914	4.76111	5.16298	4.28033
67ENST00000085068	ENST00000085068	ENSG00000063241	36	ISOC2	protein_coding	19	0.4363	0.2322	0.3314	0.4489	0.191	0.3601	5.39548	4.48557	4.99873	5.90063	4.66778	5.58246
67ENST00000270460	ENST00000270460	ENSG00000063245	44	EPN1	protein_coding	19	0.3221	0.456	0.2218	0.3517	0.4372	0.2111	5.85704	6.35853	5.31876	6.19014	6.50438	5.4539
67ENST00000419549	ENST00000419549	ENSG00000012124	59	CD22	protein_coding	19	0.1016	0.3174	0.581	0.1027	0.4075	0.4898	4.70418	6.34773	7.21971	5.64024	7.62819	7.89354
67ENST00000086933	ENST00000086933	ENSG00000063515	8	GSC2	protein_coding	22	0.3507	0.3767	0.2726	0.3491	0.3597	0.2912	3.28974	3.39294	2.92643	3.06129	3.10452	2.79967
67ENST00000443793	ENST00000443793	ENSG00000067646	8	ZFY	protein_coding	Y	0.4419	0.2914	0.2666	0.5519	0.1888	0.2592	3.16071	2.55998	2.43164	4.00439	2.4569	2.9142
67ENST00000336737	ENST00000336737	ENSG00000069998	38	CECR5	protein_coding	22	0.3443	0.3332	0.3225	0.3525	0.3586	0.2889	6.00817	5.96069	5.91354	6.18711	6.21163	5.89977
67ENST00000496887	ENST00000496887	ENSG00000053918	19	KCNQ1	protein_coding	11	0.2803	0.4212	0.2985	0.3001	0.3865	0.3134	3.55815	4.14573	3.64877	3.43176	3.79694	3.49455
67ENST00000155926	ENST00000155926	ENSG00000071575	50	TRIB2	protein_coding	2	0.2624	0.2768	0.4609	0.2461	0.3149	0.4389	2.84435	2.92152	3.65725	2.86011	3.2157	3.69462
67ENST00000428668	ENST00000428668	ENSG00000068308	40	OTUD5	protein_coding	X	0.2846	0.3202	0.3952	0.3046	0.3594	0.336	7.39669	7.56657	7.87021	7.56061	7.79922	7.70231
67ENST00000156109	ENST00000156109	ENSG00000068394	51	GPKOW	protein_coding	X	0.3176	0.242	0.4404	0.2859	0.2525	0.4617	4.59147	4.19885	5.06281	4.51633	4.33708	5.20799
67ENST00000156471	ENST00000156471	ENSG00000021776	161	AQR	protein_coding	15	0.5374	0.1875	0.275	0.4397	0.15	0.4103	4.57384	3.05471	3.60737	4.56336	3.01191	4.46357
67ENST00000335422	ENST00000335422	ENSG00000167759	16	KLK13	protein_coding	19	0.3745	0.3432	0.2823	0.3157	0.3605	0.3239	2.59958	2.47366	2.19211	2.36007	2.5516	2.39701
67ENST00000391802	ENST00000391802	ENSG00000129437	29	KLK14	protein_coding	19	0.3175	0.3515	0.331	0.2971	0.3727	0.3302	2.544	2.69054	2.60399	2.51578	2.84286	2.66826
67ENST00000359088	ENST00000359088	ENSG00000070526	48	ST6GALNAC1	protein_coding	17	0.29	0.3943	0.3158	0.3028	0.3795	0.3177	2.38519	2.82856	2.50815	2.47433	2.79982	2.54356
67ENST00000434436	ENST00000434436	ENSG00000071655	40	MBD3	protein_coding	19	0.2105	0.3996	0.39	0.207	0.4208	0.3721	4.49917	5.42406	5.38908	4.63205	5.65553	5.47811
67ENST00000454244	ENST00000454244	ENSG00000071282	31	LMCD1	protein_coding	3	0.2792	0.4352	0.2856	0.3141	0.3743	0.3116	2.46993	3.11021	2.50266	2.5937	2.84632	2.58196
67ENST00000246635	ENST00000246635	ENSG00000171401	58	KRT13	protein_coding	17	0.3061	0.3658	0.3281	0.3012	0.3908	0.3079	2.67171	2.92849	2.77176	2.75226	3.12776	2.78398
67ENST00000157812	ENST00000157812	ENSG00000013275	49	PSMC4	protein_coding	19	0.2639	0.0979	0.6382	0.2232	0.1034	0.6734	7.8999	6.46969	9.17384	7.74199	6.63202	9.33529
67ENST00000158009	ENST00000158009	ENSG00000073598	31	FNDC8	protein_coding	17	0.3112	0.3798	0.3091	0.32	0.3772	0.3028	2.02722	2.31449	2.01734	2.17772	2.41494	2.0978
67ENST00000389005	ENST00000389005	ENSG00000074356	79	C17orf85	protein_coding	17	0.2967	0.2572	0.4461	0.3269	0.2341	0.439	3.92921	3.72302	4.5174	4.08793	3.60584	4.51312
67ENST00000348335	ENST00000348335	ENSG00000004660	89	CAMKK1	protein_coding	17	0.2956	0.344	0.3604	0.3084	0.382	0.3096	2.68268	2.90164	2.96889	2.79666	3.10548	2.80255
67ENST00000393600	ENST00000393600	ENSG00000071859	59	FAM50A	protein_coding	X	0.3282	0.156	0.5158	0.4072	0.1334	0.4594	4.88602	3.81347	5.53836	5.48041	3.87019	5.65463
67ENST00000575425	ENST00000575425	ENSG00000072818	23	ACAP1	protein_coding	17	0.2281	0.3606	0.4113	0.2051	0.3395	0.4554	5.02824	5.6889	5.8785	4.78992	5.51697	5.94059
67ENST00000571971	ENST00000571971	ENSG00000072849	26	DERL2	protein_coding	17	0.5098	0.1601	0.33	0.5088	0.2182	0.2729	7.68449	6.01348	7.0571	7.88566	6.66418	6.98705
67ENST00000159060	ENST00000159060	ENSG00000074771	71	NOX3	protein_coding	6	0.3373	0.3486	0.314	0.3256	0.3743	0.3001	1.98626	2.03377	1.88303	1.97821	2.17912	1.86055
67ENST00000159087	ENST00000159087	ENSG00000074855	81	ANO8	protein_coding	19	0.285	0.3384	0.3766	0.263	0.3571	0.38	2.65916	2.90717	3.06116	2.61734	3.05869	3.14832
67ENST00000381759	ENST00000381759	ENSG00000127663	48	KDM4B	protein_coding	19	0.4166	0.299	0.2844	0.4062	0.2971	0.2967	3.93569	3.45706	3.38461	3.84062	3.38947	3.38714
67ENST00000401643	ENST00000401643	ENSG00000073150	33	PANX2	protein_coding	22	0.2988	0.3738	0.3274	0.3514	0.3808	0.2679	2.90521	3.22798	3.03694	3.23134	3.34744	2.83989
67ENST00000160262	ENST00000160262	ENSG00000076662	39	ICAM3	protein_coding	19	0.3901	0.3842	0.2257	0.3373	0.4217	0.2411	4.18556	4.16359	3.39635	3.97632	4.29852	3.49204
67ENST00000446248	ENST00000446248	ENSG00000076826	93	CAMSAP3	protein_coding	19	0.3466	0.3272	0.3263	0.3253	0.3593	0.3154	2.52581	2.44267	2.4387	2.45785	2.60112	2.41287
67ENST00000416239	ENST00000416239	ENSG00000077063	15	CTTNBP2	protein_coding	7	0.3262	0.3804	0.2934	0.3437	0.3441	0.3123	2.16431	2.38571	2.0112	2.12508	2.12685	1.98687
67ENST00000461605	ENST00000461605	ENSG00000077080	11	ACTL6B	protein_coding	7	0.2765	0.4325	0.291	0.3295	0.326	0.3446	3.07018	3.71563	3.14379	3.19641	3.18099	3.26101
67ENST00000520380	ENST00000520380	ENSG00000147724	20	FAM135B	protein_coding	8	0.3087	0.3436	0.3477	0.3012	0.4082	0.2905	1.97003	2.12489	2.14194	2.02003	2.45849	1.96786
67ENST00000160740	ENST00000160740	ENSG00000079432	96	CIC	protein_coding	19	0.1436	0.24	0.6164	0.1487	0.2937	0.5576	3.22604	3.9667	5.32783	3.31883	4.30028	5.22539
67ENST00000571228	ENST00000571228	ENSG00000005001	26	PRSS22	protein_coding	16	0.304	0.3651	0.3309	0.3172	0.3625	0.3203	2.68687	2.95109	2.80924	2.83022	3.02275	2.84454
67ENST00000351134	ENST00000351134	ENSG00000079385	32	CEACAM1	protein_coding	19	0.3368	0.3369	0.3263	0.3531	0.3326	0.3143	2.41212	2.41262	2.36619	2.46824	2.38179	2.30014
67ENST00000514720	ENST00000514720	ENSG00000047188	11	YTHDC2	protein_coding	5	0.3642	0.1988	0.4369	0.2493	0.1787	0.572	2.87858	2.00545	3.14129	2.54441	2.06407	3.74248
67ENST00000162023	ENST00000162023	ENSG00000213999	49	MEF2B	protein_coding	19	0.3663	0.337	0.2967	0.3356	0.391	0.2733	4.41588	4.29574	4.11217	4.50129	4.72171	4.20488
67ENST00000162044	ENST00000162044	ENSG00000064545	51	TMEM161A	protein_coding	19	0.2676	0.2507	0.4817	0.2457	0.2407	0.5135	5.40259	5.30823	6.25078	5.22811	5.1984	6.29144
67ENST00000569340	ENST00000569340	ENSG00000050820	5	BCAR1	protein_coding	16	0.2374	0.6221	0.1405	0.4264	0.3807	0.1929	3.82572	5.21544	3.06885	4.29559	4.13224	3.15167
67ENST00000162391	ENST00000162391	ENSG00000065970	73	FOXJ2	protein_coding	12	0.1346	0.2225	0.6429	0.1618	0.2543	0.584	3.13268	3.85775	5.38872	3.2653	3.91748	5.11708
67ENST00000539372	ENST00000539372	ENSG00000067182	36	TNFRSF1A	protein_coding	12	0.3263	0.2905	0.3832	0.3521	0.2689	0.379	6.01708	5.84956	6.24882	6.38562	5.99676	6.49201
67ENST00000162863	ENST00000162863;ENST00000441237	ENSG00000186704	4	AC114737.4	pseudogene	7	0.783	0.148	0.069	0.7709	0.1929	0.0363	9.41395	7.01076	5.91025	9.33386	7.3348	4.92351
67ENST00000439315	ENST00000439315	ENSG00000066455	42	GOLGA5	protein_coding	14	0.4423	0.2763	0.2814	0.4671	0.2965	0.2364	2.70031	2.02128	2.04782	2.92625	2.27041	1.94357
67ENST00000562151	ENST00000562151	ENSG00000067365	17	METTL22	protein_coding	16	0.4567	0.3438	0.1995	0.4711	0.3216	0.2072	8.7454	8.33545	7.55038	8.72097	8.17016	7.53601
67ENST00000164024	ENST00000164024;ENST00000544264	ENSG00000008300	172	CELSR3	protein_coding	3	0.3208	0.3133	0.3659	0.3104	0.3557	0.3339	2.76784	2.7339	2.95746	2.71847	2.91489	2.8239
67ENST00000526559	ENST00000526559	ENSG00000068971	20	PPP2R5B	protein_coding	11	0.2293	0.3541	0.4166	0.2442	0.4956	0.2602	3.5801	4.20714	4.44157	3.93545	4.95689	4.02736
67ENST00000540450	ENST00000540450	ENSG00000068976	72	PYGM	protein_coding	11	0.3266	0.3457	0.3278	0.3199	0.365	0.3151	2.37561	2.45774	2.3809	2.39748	2.58756	2.37546
67ENST00000403534	ENST00000403534	ENSG00000069399	29	BCL3	protein_coding	19	0.2952	0.4035	0.3013	0.3289	0.3698	0.3013	2.59368	3.04446	2.62339	2.80732	2.97657	2.68126
67ENST00000458166	ENST00000458166	ENSG00000069424	45	KCNAB2	protein_coding	1	0.0934	0.2468	0.6597	0.0828	0.2664	0.6508	5.50952	6.91102	8.32945	5.49184	7.17833	8.46683
67ENST00000566999	ENST00000566999	ENSG00000069943	28	PIGB	protein_coding	15	0.4997	0.1925	0.3078	0.5941	0.1774	0.2285	4.01874	2.6427	3.3198	4.55865	2.81527	3.18035
67ENST00000544474	ENST00000544474	ENSG00000067840	29	PDZD4	protein_coding	X	0.2755	0.4333	0.2912	0.3142	0.3735	0.3123	2.26047	2.91398	2.3407	2.35612	2.6054	2.34701
67ENST00000165524	ENST00000165524	ENSG00000071677	11	PRLH	protein_coding	2	0.3115	0.3113	0.3772	0.3309	0.3117	0.3574	3.05474	3.05392	3.3306	3.05086	2.96457	3.16188
67ENST00000428491	ENST00000428491	ENSG00000068615	21	REEP1	protein_coding	2	0.2998	0.4161	0.2841	0.3076	0.3491	0.3433	1.96789	2.44068	1.89034	1.90189	2.08434	2.06034
67ENST00000215530	ENST00000215530	ENSG00000070388	11	FGF22	protein_coding	19	0.3163	0.3613	0.3224	0.3404	0.373	0.2866	2.93854	3.13021	2.96603	3.03435	3.16632	2.78637
67ENST00000166139	ENST00000166139	ENSG00000070404	34	FSTL3	protein_coding	19	0.3321	0.3933	0.2746	0.3443	0.3737	0.282	3.60251	3.84637	3.32792	3.63955	3.75775	3.35149
67ENST00000166244	ENST00000166244	ENSG00000070886	63	EPHA8	protein_coding	1	0.3093	0.3935	0.2972	0.3427	0.3753	0.282	2.92375	3.27133	2.86613	2.99254	3.1235	2.71111
67ENST00000513435	ENST00000513435	ENSG00000071539	29	TRIP13	protein_coding	5	0.3625	0.1997	0.4378	0.3835	0.2287	0.3878	6.32575	5.46509	6.59782	6.35961	5.61415	6.37558
67ENST00000395164	ENST00000395164	ENSG00000072682	17	P4HA2	protein_coding	5	0.2568	0.2472	0.496	0.3434	0.2142	0.4425	4.0354	3.98021	4.98483	4.65258	3.97166	5.01834
67ENST00000167106	ENST00000167106	ENSG00000071246	60	VASH1	protein_coding	14	0.2284	0.271	0.5006	0.1904	0.3553	0.4543	3.16495	3.41147	4.2971	3.2173	4.11691	4.47155
67ENST00000537445	ENST00000537445	ENSG00000071994	11	PDCD2	protein_coding	6	0.7259	0.0876	0.1865	0.6723	0.1617	0.166	8.09571	5.0456	6.13531	8.29519	6.23951	6.2773
67ENST00000375227	ENST00000375227	ENSG00000073350	45	LLGL2	protein_coding	17	0.311	0.3123	0.3767	0.3102	0.2718	0.418	3.01934	3.0252	3.29557	3.18029	2.98948	3.61058
67ENST00000167586	ENST00000167586	ENSG00000186847	8	KRT14	protein_coding	17	0.2853	0.5018	0.2129	0.2794	0.5179	0.2028	4.65976	5.47446	4.23725	4.76896	5.65937	4.30679
67ENST00000167588	ENST00000167588	ENSG00000171431	56	KRT20	protein_coding	17	0.3246	0.3506	0.3248	0.3288	0.3472	0.324	1.89954	2.01089	1.9007	1.98049	2.05886	1.95941
67ENST00000167825	ENST00000167825	ENSG00000074964	87	ARHGEF10L	protein_coding	1	0.3206	0.363	0.3164	0.3079	0.3895	0.3026	2.93822	3.1178	2.91939	2.86119	3.20008	2.8361
67ENST00000425558	ENST00000425558	ENSG00000072080	23	SPP2	protein_coding	2	0.3376	0.3499	0.3125	0.3046	0.3955	0.2999	1.94132	1.99255	1.82967	1.85922	2.23595	1.83696
67ENST00000168216	ENST00000168216	ENSG00000072506	32	HSD17B10	protein_coding	X	0.4041	0.1728	0.4231	0.3927	0.1687	0.4386	9.29019	8.06484	9.35636	9.13029	7.91113	9.28964
67ENST00000168712	ENST00000168712	ENSG00000075388	21	FGF4	protein_coding	11	0.3036	0.3701	0.3263	0.3173	0.3633	0.3195	2.38353	2.66925	2.48725	2.41183	2.60721	2.42181
67ENST00000359740	ENST00000359740	ENSG00000076344	56	RGS11	protein_coding	16	0.2894	0.4036	0.307	0.3186	0.3832	0.2982	2.30095	2.78063	2.38621	2.42718	2.69343	2.3315
67ENST00000168977	ENST00000168977	ENSG00000077009	43	ITGB1BP3	protein_coding	19	0.2829	0.368	0.3492	0.2894	0.3718	0.3388	2.48649	2.86609	2.79029	2.50207	2.86334	2.72953
67ENST00000392475	ENST00000392475	ENSG00000127241	22	MASP1	protein_coding	3	0.3251	0.3499	0.3251	0.3126	0.3323	0.3551	2.73237	2.83845	2.73232	2.63083	2.7191	2.81497
67ENST00000442023	ENST00000442023	ENSG00000073849	13	ST6GAL1	protein_coding	3	0.0747	0.2666	0.6587	0.0966	0.2864	0.617	5.3885	7.22405	8.52882	5.33181	6.90045	8.0078
67ENST00000169551	ENST00000169551	ENSG00000075336	38	TIMM21	protein_coding	18	0.4015	0.269	0.3294	0.4001	0.2355	0.3644	3.28804	2.71035	3.00234	3.38851	2.62381	3.2536
67ENST00000533854	ENST00000533854	ENSG00000075429	33	CACNG5	protein_coding	17	0.3362	0.3723	0.2915	0.339	0.3848	0.2762	2.65525	2.8021	2.44913	2.74701	2.92989	2.4515
67ENST00000170150	ENST00000170150	ENSG00000078898	62	BPIFB2	protein_coding	20	0.3246	0.3574	0.318	0.3246	0.3622	0.3132	2.45025	2.58878	2.42034	2.45173	2.60979	2.39991
67ENST00000543452	ENST00000543452	ENSG00000079313	58	REXO1	protein_coding	19	0.1618	0.3894	0.4488	0.1627	0.4231	0.4143	3.48498	4.75194	4.95657	3.52779	4.90675	4.87635
67ENST00000411987	ENST00000411987	ENSG00000075975	35	MKRN2	protein_coding	3	0.2543	0.2026	0.5432	0.3259	0.1902	0.4839	5.40517	5.07725	6.50019	5.72339	4.946	6.29353
67ENST00000170564	ENST00000170564	ENSG00000076650	94	GPATCH1	protein_coding	19	0.3856	0.3035	0.311	0.3885	0.2979	0.3136	3.63023	3.28475	3.31996	3.7017	3.31848	3.39271
67ENST00000563002	ENST00000563002	ENSG00000077238	17	IL4R	protein_coding	16	0.1692	0.2546	0.5762	0.147	0.3174	0.5356	5.37416	5.96347	7.1417	5.03806	6.14813	6.90303
67ENST00000495953	ENST00000495953	ENSG00000079337	24	RAPGEF3	protein_coding	12	0.3044	0.3621	0.3335	0.3307	0.3943	0.275	2.72691	2.97705	2.85863	2.78914	3.04275	2.52308
67ENST00000171111	ENST00000171111;ENST00000393623	ENSG00000079999	26	KEAP1	protein_coding	19	0.256	0.2828	0.4613	0.2318	0.28	0.4882	7.72033	7.86405	8.56999	7.5683	7.84088	8.64293
67ENST00000171214	ENST00000171214	ENSG00000080511	37	RDH8	protein_coding	19	0.3118	0.3798	0.3084	0.3311	0.3668	0.3021	2.1658	2.45057	2.15003	2.26512	2.41257	2.13285
67ENST00000544091	ENST00000544091	ENSG00000078589	16	P2RY10	protein_coding	X	0.332	0.3637	0.3043	0.3391	0.3393	0.3217	1.72849	1.86013	1.603	1.78054	1.7814	1.70457
67ENST00000439083	ENST00000439083	ENSG00000079308	20	TNS1	protein_coding	2	0.3361	0.3585	0.3054	0.2931	0.3946	0.3123	2.82342	2.91616	2.68513	2.76879	3.19778	2.86022
67ENST00000172229	ENST00000172229	ENSG00000064300	28	NGFR	protein_coding	17	0.3072	0.3822	0.3106	0.3241	0.3822	0.2937	2.46191	2.77694	2.4775	2.57367	2.81127	2.43145
67ENST00000421461	ENST00000421461	ENSG00000183091	32	NEB	protein_coding	2	0.3482	0.3557	0.2961	0.3158	0.3555	0.3287	2.28293	2.31354	2.04917	2.13439	2.3051	2.19198
67ENST00000436734	ENST00000436734	ENSG00000065320	13	NTN1	protein_coding	17	0.364	0.3409	0.295	0.3128	0.4242	0.263	2.92559	2.83104	2.62227	2.82227	3.26154	2.57214
67ENST00000173527	ENST00000173527	ENSG00000066583	43	ISOC1	protein_coding	5	0.3481	0.1509	0.501	0.3945	0.1756	0.4299	5.58379	4.37732	6.10906	5.81316	4.64511	5.93717
67ENST00000322510	ENST00000322510	ENSG00000067082	9	KLF6	protein_coding	10	0.4569	0.0679	0.4752	0.2933	0.0897	0.617	6.79026	4.03947	6.84682	4.86534	3.15613	5.9383
67ENST00000440759	ENST00000440759;ENST00000416704	ENSG00000067445	12	TRO	protein_coding	X	0.3097	0.3923	0.2981	0.3118	0.3415	0.3467	2.08063	2.42168	2.02549	2.09989	2.23141	2.25294
67ENST00000575394	ENST00000575394	ENSG00000070444	11	MNT	protein_coding	17	0.3355	0.3321	0.3325	0.2678	0.2464	0.4857	3.24357	3.22887	3.23057	3.18603	3.06606	4.04495
67ENST00000175091	ENST00000175091	ENSG00000068697	39	LAPTM4A	protein_coding	2	0.3038	0.1285	0.5677	0.3296	0.1666	0.5038	7.94088	6.69918	8.84287	8.05348	7.06953	8.66565
67ENST00000335595	ENST00000335595	ENSG00000069206	62	ADAM7	protein_coding	8	0.3279	0.3497	0.3224	0.3386	0.3568	0.3046	1.83861	1.9316	1.81405	1.94119	2.01668	1.78834
67ENST00000455086	ENST00000455086	ENSG00000070669	30	ASNS	protein_coding	7	0.3719	0.0966	0.5315	0.2522	0.181	0.5668	6.86602	4.92109	7.38094	6.40558	5.9267	7.57373
67ENST00000347849	ENST00000347849	ENSG00000072135	68	PTPN18	protein_coding	2	0.257	0.5144	0.2287	0.2838	0.4864	0.2298	4.22599	5.2272	4.05753	4.28305	5.06033	3.97837
67ENST00000176183	ENST00000176183	ENSG00000069696	31	DRD4	protein_coding	11	0.2997	0.4042	0.2961	0.2989	0.4227	0.2784	3.27951	3.71089	3.26178	3.23932	3.73923	3.13671
67ENST00000176195	ENST00000176195	ENSG00000070031	12	SCT	protein_coding	11	0.2638	0.4081	0.3281	0.2902	0.3707	0.3391	2.28937	2.91875	2.60425	2.50908	2.86213	2.73374
67ENST00000571537	ENST00000571537	ENSG00000072210	15	ALDH3A2	protein_coding	17	0.3632	0.0775	0.5593	0.3383	0.0651	0.5966	5.30075	3.07148	5.92367	5.39653	3.01969	6.2149
67ENST00000545839	ENST00000545839	ENSG00000072786	76	STK10	protein_coding	5	0.1482	0.2639	0.5879	0.1608	0.275	0.5642	4.16255	4.99529	6.15051	4.38746	5.16156	6.19816
67ENST00000177648	ENST00000177648	ENSG00000073331	86	ALPK1	protein_coding	4	0.3325	0.3271	0.3405	0.3115	0.3055	0.3829	2.18238	2.15884	2.21663	2.13927	2.11124	2.4369
67ENST00000177694	ENST00000177694	ENSG00000073861	38	TBX21	protein_coding	17	0.2888	0.4022	0.3089	0.2876	0.4106	0.3018	2.50671	2.9845	2.60368	2.47321	2.98674	2.54247
67ENST00000177742	ENST00000177742;ENST00000397375;ENST00000568758	ENSG00000074071	14	MRPS34	protein_coding	16	0.3709	0.1322	0.4968	0.3603	0.133	0.5067	8.84882	7.36081	9.27042	8.99501	7.55781	9.48689
67ENST00000178638	ENST00000178638	ENSG00000074410	95	CA12	protein_coding	15	0.3167	0.3653	0.3181	0.3478	0.3375	0.3146	1.94028	2.14616	1.94651	2.01938	1.97609	1.87466
67ENST00000541298	ENST00000541298	ENSG00000137764	83	MAP2K5	protein_coding	15	0.6014	0.1492	0.2494	0.6328	0.1729	0.1943	6.74755	4.73631	5.47771	6.68536	4.81377	4.98189
67ENST00000179259	ENST00000179259	ENSG00000078237	45	C12orf5	protein_coding	12	0.3976	0.2152	0.3872	0.3506	0.2161	0.4333	2.72263	1.837	2.68441	2.6668	1.96876	2.97224
67ENST00000546097	ENST00000546097	ENSG00000164506	48	STXBP5	protein_coding	6	0.375	0.36	0.265	0.3823	0.3365	0.2811	3.262	3.20282	2.76076	3.24359	3.05958	2.80011
67ENST00000381981	ENST00000381981	ENSG00000078579	16	FGF20	protein_coding	8	0.289	0.4137	0.2973	0.3273	0.3183	0.3544	1.93925	2.45654	1.97975	2.1491	2.10904	2.26387
67ENST00000398099	ENST00000398099	ENSG00000003987	21	MTMR7	protein_coding	8	0.3212	0.4003	0.2785	0.3031	0.4115	0.2854	2.12299	2.44042	1.9174	2.14432	2.58562	2.0577
67ENST00000439329	ENST00000439329	ENSG00000080618	48	CPB2	protein_coding	13	0.3241	0.3332	0.3427	0.3096	0.3565	0.334	1.7419	1.78172	1.82228	1.7579	1.96155	1.86735
67ENST00000378465	ENST00000378465	ENSG00000065809	32	FAM107B	protein_coding	10	0.421	0.4066	0.1724	0.4516	0.4255	0.1229	7.6515	7.60123	6.36364	8.49591	8.4099	6.61862
67ENST00000340829	ENST00000340829	ENSG00000065883	100	CDK13	protein_coding	7	0.4463	0.2328	0.3209	0.4888	0.2451	0.2661	5.77668	4.83746	5.30056	6.00333	5.00762	5.12638
67ENST00000182096	ENST00000182096	ENSG00000080200	95	CRYBG3	protein_coding	3	0.3574	0.3451	0.2974	0.3506	0.3309	0.3185	1.97719	1.92681	1.71221	1.95521	1.87198	1.81663
67ENST00000381121	ENST00000381121	ENSG00000064201	44	TSPAN32	protein_coding	11	0.3049	0.3483	0.3468	0.3148	0.3485	0.3367	2.69834	2.89044	2.88428	2.63395	2.78039	2.73065
67ENST00000547759	ENST00000547759	ENSG00000064763	12	FAR2	protein_coding	12	0.3636	0.2653	0.3711	0.3451	0.1267	0.5281	5.42023	4.96561	5.44949	5.69839	4.25318	6.31209
67ENST00000182527	ENST00000182527	ENSG00000065308	94	TRAM2	protein_coding	6	0.1818	0.2368	0.5814	0.2086	0.2953	0.4961	3.55679	3.93839	5.23417	3.55646	4.05811	4.80664
67ENST00000343735	ENST00000343735	ENSG00000066405	40	CLDN18	protein_coding	3	0.3171	0.3538	0.3291	0.3217	0.3829	0.2954	2.09745	2.25513	2.15074	2.21811	2.46924	2.09483
67ENST00000495093	ENST00000495093;ENST00000484329	ENSG00000065371	6	ROPN1	protein_coding	3	0.2705	0.6135	0.116	0.2645	0.6342	0.1014	6.68524	7.86651	5.46306	6.70974	7.97145	5.32621
67ENST00000492739	ENST00000492739	ENSG00000065518	20	NDUFB4	protein_coding	3	0.5342	0.1237	0.3421	0.4775	0.1696	0.3529	9.188	7.07727	8.54511	9.10629	7.61332	8.67029
67ENST00000184956	ENST00000184956	ENSG00000068097	111	HEATR6	protein_coding	17	0.2856	0.2798	0.4347	0.2549	0.2748	0.4703	2.66099	2.6315	3.26713	2.60159	2.70999	3.48535
67ENST00000405123	ENST00000405123	ENSG00000068912	67	ERLEC1	protein_coding	2	0.4903	0.2139	0.2957	0.5106	0.2246	0.2648	4.27513	3.07849	3.54567	4.40672	3.22204	3.45965
67ENST00000544153	ENST00000544153	ENSG00000112782	27	CLIC5	protein_coding	6	0.3334	0.3654	0.3012	0.364	0.3434	0.2926	2.3874	2.51978	2.24084	2.45406	2.36987	2.13898
67ENST00000438715	ENST00000438715	ENSG00000075568	16	TMEM131	protein_coding	2	0.435	0.2202	0.3448	0.4597	0.172	0.3683	4.94066	3.95868	4.60571	5.10897	3.69074	4.78902
67ENST00000425289	ENST00000425289	ENSG00000172995	25	ARPP21	protein_coding	3	0.6148	0.2502	0.135	0.6637	0.2141	0.1222	6.43177	5.13472	4.24451	6.4603	4.8282	4.01874
67ENST00000407170	ENST00000407170	ENSG00000007129	41	CEACAM21	protein_coding	19	0.4748	0.3183	0.2069	0.4546	0.3426	0.2028	4.23813	3.66141	3.03976	3.95483	3.5466	2.79037
67ENST00000187762	ENST00000187762	ENSG00000072954	39	TMEM38A	protein_coding	19	0.4177	0.3234	0.2589	0.3803	0.3762	0.2435	3.78247	3.41326	3.09244	3.77507	3.75953	3.13227
67ENST00000406449	ENST00000406449	ENSG00000073008	33	PVR	protein_coding	19	0.3246	0.3455	0.3299	0.2856	0.4182	0.2961	3.28628	3.37659	3.30973	3.10893	3.65901	3.16104
67ENST00000391960	ENST00000391960	ENSG00000159885	11	ZNF222	protein_coding	19	0.3352	0.3574	0.3074	0.3375	0.3464	0.3161	1.97953	2.07232	1.85476	2.10156	2.13902	2.00705
67ENST00000402456	ENST00000402456	ENSG00000170848	5	PSG6	protein_coding	19	0.3005	0.4006	0.2989	0.4053	0.3085	0.2862	2.28652	2.70145	2.27863	2.66864	2.27495	2.16672
67ENST00000551652	ENST00000551652	ENSG00000075089	16	ACTR6	protein_coding	12	0.4945	0.189	0.3165	0.4952	0.166	0.3388	3.62797	2.2404	2.98393	3.96322	2.38647	3.41597
67ENST00000549338	ENST00000549338	ENSG00000075415	30	SLC25A3	protein_coding	12	0.458	0.325	0.217	0.4451	0.3125	0.2423	11.9603	11.4653	10.8823	11.8262	11.316	10.9488
67ENST00000546380	ENST00000546380	ENSG00000012504	15	NR1H4	protein_coding	12	0.3128	0.3721	0.3151	0.3444	0.3395	0.3161	1.62342	1.874	1.63387	1.74136	1.72056	1.61733
67ENST00000447386	ENST00000447386	ENSG00000078098	24	FAP	protein_coding	2	0.3333	0.349	0.3177	0.328	0.3478	0.3242	1.84752	1.9141	1.77863	1.64655	1.73121	1.62977
67ENST00000428099	ENST00000428099	ENSG00000077150	90	NFKB2	protein_coding	10	0.2025	0.3101	0.4874	0.1861	0.3434	0.4705	3.64741	4.26231	4.91467	3.57665	4.46003	4.91454
67ENST00000374439	ENST00000374439	ENSG00000030304	17	MUSK	protein_coding	9	0.3083	0.3918	0.2999	0.3457	0.345	0.3093	1.98054	2.3263	1.94035	2.05677	2.0536	1.89587
67ENST00000417254	ENST00000417254	ENSG00000064218	6	DMRT3	protein_coding	9	0.3167	0.3709	0.3124	0.3178	0.354	0.3282	2.01172	2.23978	1.99227	1.97874	2.13413	2.02518
67ENST00000361154	ENST00000361154	ENSG00000079156	57	OSBPL6	protein_coding	2	0.337	0.3525	0.3105	0.3447	0.3341	0.3211	2.15816	2.22309	2.04037	2.16659	2.12132	2.06428
67ENST00000190983	ENST00000190983	ENSG00000064205	24	WISP2	protein_coding	20	0.3169	0.3712	0.3119	0.3245	0.3439	0.3316	3.14769	3.37596	3.12493	3.11994	3.20342	3.15116
67ENST00000419493	ENST00000419493	ENSG00000064601	42	CTSA	protein_coding	20	0.2672	0.2144	0.5184	0.2283	0.2307	0.541	8.57844	8.26122	9.53487	8.30454	8.32007	9.54939
67ENST00000191063	ENST00000191063	ENSG00000134461	36	ANKRD16	protein_coding	10	0.3102	0.3852	0.3045	0.34	0.4094	0.2506	3.88274	4.19513	3.85596	3.8234	4.09139	3.38335
67ENST00000192314	ENST00000192314	ENSG00000154252	32	GAL3ST2	protein_coding	2	0.3341	0.3539	0.3119	0.3026	0.363	0.3344	2.46224	2.54527	2.36286	2.30911	2.57184	2.45305
67ENST00000192788	ENST00000192788	ENSG00000065060	121	UHRF1BP1	protein_coding	6	0.2971	0.2203	0.4826	0.2911	0.2483	0.4606	3.26565	2.83393	3.96559	3.20794	2.97875	3.86997
67ENST00000521937	ENST00000521937	ENSG00000080823	24	MOK	protein_coding	14	0.3188	0.3427	0.3385	0.3145	0.3437	0.3418	2.6097	2.7139	2.696	2.49708	2.62509	2.61694
67ENST00000440575	ENST00000440575	ENSG00000081087	25	OSTM1	protein_coding	6	0.2528	0.2831	0.4641	0.2486	0.3094	0.442	2.91836	3.08195	3.79511	2.73475	3.05072	3.56504
67ENST00000417518	ENST00000417518	ENSG00000081148	6	IMPG2	protein_coding	3	0.374	0.307	0.319	0.4157	0.2951	0.2892	2.77491	2.4902	2.54546	3.12462	2.63056	2.60109
67ENST00000544964	ENST00000544964	ENSG00000072110	23	ACTN1	protein_coding	14	0.1194	0.2916	0.589	0.1009	0.2965	0.6027	5.65185	6.94015	7.95419	5.4207	6.97621	7.99979
67ENST00000507481	ENST00000507481	ENSG00000081791	39	KIAA0141	protein_coding	5	0.23	0.4105	0.3595	0.2605	0.393	0.3465	3.39827	4.23435	4.04305	3.47203	4.06541	3.88388
67ENST00000194130	ENST00000194130	ENSG00000081800	79	SLC13A1	protein_coding	7	0.3155	0.3769	0.3076	0.3101	0.3676	0.3224	1.77624	2.03303	1.73963	1.75476	1.99999	1.81067
67ENST00000194152	ENST00000194152	ENSG00000081818	21	PCDHB4	protein_coding	5	0.3235	0.3419	0.3345	0.3238	0.3424	0.3338	1.9056	1.9856	1.95404	1.86584	1.94661	1.9097
67ENST00000194155	ENST00000194155	ENSG00000112852	25	PCDHB2	protein_coding	5	0.3375	0.344	0.3185	0.2991	0.3734	0.3276	2.13095	2.15854	2.04746	1.97584	2.2959	2.10704
67ENST00000371377	ENST00000371377	ENSG00000081870	18	HSPB11	protein_coding	1	0.6091	0.1142	0.2767	0.6527	0.1209	0.2264	6.7712	4.35539	5.63289	7.13636	4.70404	5.60902
67ENST00000194530	ENST00000194530	ENSG00000082146	6	STRADB	protein_coding	2	0.2061	0.5451	0.2488	0.2395	0.4789	0.2816	2.63157	4.0349	2.90327	2.56527	3.56504	2.79891
67ENST00000515323	ENST00000515323	ENSG00000082269	73	FAM135A	protein_coding	6	0.6812	0.1788	0.14	0.7108	0.1576	0.1316	5.03367	3.10411	2.7513	5.25931	3.08621	2.82633
67ENST00000445474	ENST00000445474	ENSG00000082438	12	COBLL1	protein_coding	2	0.3301	0.3656	0.3042	0.3275	0.3533	0.3192	2.02823	2.17562	1.91045	1.95429	2.06389	1.91705
67ENST00000542398	ENST00000542398	ENSG00000082458	100	DLG3	protein_coding	X	0.3213	0.3058	0.3729	0.3049	0.3221	0.373	2.58496	2.51365	2.80008	2.68039	2.75956	2.97111
67ENST00000449546	ENST00000449546	ENSG00000082684	13	SEMA5B	protein_coding	3	0.309	0.4409	0.2502	0.3058	0.4607	0.2335	3.71578	4.22873	3.41114	3.55819	4.14958	3.16934
67ENST00000505296	ENST00000505296	ENSG00000082929	16	C4orf6	protein_coding	4	0.3168	0.3691	0.3141	0.3301	0.3589	0.311	2.14519	2.36595	2.13304	2.04992	2.17094	1.964
67ENST00000519825	ENST00000519825	ENSG00000065609	6	SNAP91	protein_coding	6	0.3738	0.3364	0.2898	0.3386	0.384	0.2773	2.95644	2.80417	2.58933	2.85743	3.03892	2.56918
67ENST00000196061	ENST00000196061	ENSG00000083444	87	PLOD1	protein_coding	1	0.1621	0.323	0.515	0.1592	0.2974	0.5434	5.32619	6.32094	6.99412	5.28606	6.18813	7.05771
67ENST00000377882	ENST00000377882	ENSG00000083544	30	TDRD3	protein_coding	13	0.9409	0.0392	0.0199	0.9286	0.0532	0.0183	8.17877	3.59355	2.61439	8.26712	4.14095	2.59814
67ENST00000509987	ENST00000509987	ENSG00000083720	55	OXCT1	protein_coding	5	0.5747	0.0776	0.3477	0.6101	0.0573	0.3326	6.44076	3.55296	5.71571	6.92688	3.51396	6.05138
67ENST00000378044	ENST00000378044	ENSG00000083812	11	ZNF324	protein_coding	19	0.1767	0.3115	0.5118	0.1653	0.2896	0.5451	3.10307	3.92087	4.63729	2.96327	3.77212	4.68489
67ENST00000359489	ENST00000359489	ENSG00000083817	30	ZNF416	protein_coding	19	0.4628	0.1463	0.391	0.4759	0.1631	0.3611	5.86751	4.2057	5.62439	6.06751	4.52236	5.66924
67ENST00000546178	ENST00000546178	ENSG00000083842	16	ZNF8	protein_coding	19	0.2793	0.1799	0.5408	0.2959	0.2802	0.4239	4.70694	4.072	5.65988	4.9709	4.89192	5.48939
67ENST00000196551	ENST00000196551	ENSG00000083845	3	RPS5	protein_coding	19	0.4849	0.3896	0.1255	0.4764	0.3928	0.1309	12.561	12.2455	10.611	12.4399	12.1614	10.576
67ENST00000537625	ENST00000537625	ENSG00000084444	33	KIAA1467	protein_coding	12	0.0609	0.0878	0.8513	0.0881	0.147	0.7649	2.99064	3.5172	6.79518	3.09103	3.83037	6.2096
67ENST00000432297	ENST00000432297	ENSG00000085514	7	PILRA	protein_coding	7	0.2833	0.4338	0.2829	0.2994	0.432	0.2686	4.05309	4.66778	4.05131	4.1296	4.65842	3.97288
67ENST00000198587	ENST00000198587	ENSG00000085552	70	IGSF9	protein_coding	1	0.3253	0.3827	0.2919	0.3306	0.3448	0.3247	2.92939	3.16386	2.77313	2.91574	2.97639	2.88966
67ENST00000198765	ENST00000198765	ENSG00000085719	77	CPNE3	protein_coding	8	0.2034	0.2733	0.5232	0.2025	0.1846	0.6129	3.3586	3.78475	4.72161	3.4043	3.2704	5.00181
67ENST00000563559	ENST00000563559	ENSG00000085721	14	RRN3	protein_coding	16	0.397	0.1368	0.4662	0.3028	0.1492	0.548	5.58257	4.04502	5.81426	5.50275	4.48189	6.35844
67ENST00000198801	ENST00000198801	ENSG00000166391	33	MOGAT2	protein_coding	11	0.3151	0.359	0.3259	0.3264	0.3429	0.3307	2.35213	2.54022	2.40079	2.37299	2.44445	2.39191
67ENST00000546361	ENST00000546361	ENSG00000085872	97	CHERP	protein_coding	19	0.1421	0.2857	0.5723	0.1441	0.3227	0.5331	4.5788	5.5864	6.58879	4.69865	5.86147	6.58571
67ENST00000199280	ENST00000199280	ENSG00000167580	30	AQP2	protein_coding	12	0.3297	0.3752	0.2951	0.3243	0.3821	0.2936	2.46143	2.64778	2.30128	2.45117	2.68793	2.30763
67ENST00000199320	ENST00000199320	ENSG00000086189	60	DIMT1	protein_coding	5	0.406	0.166	0.428	0.4213	0.1387	0.44	5.55208	4.26186	5.6282	5.66337	4.06042	5.72578
67ENST00000426957	ENST00000426957	ENSG00000086232	14	EIF2AK1	protein_coding	7	0.2167	0.3164	0.4669	0.2297	0.4393	0.3311	7.65265	8.19895	8.76029	7.90521	8.84071	8.43285
67ENST00000440017	ENST00000440017	ENSG00000086288	68	TXNDC3	protein_coding	7	0.3355	0.3638	0.3007	0.3118	0.3684	0.3198	1.81797	1.93475	1.66012	1.66268	1.9034	1.69942
67ENST00000199448	ENST00000199448;ENST00000559325	ENSG00000086289	28	EPDR1	protein_coding	7	0.2816	0.3019	0.4164	0.3048	0.2606	0.4347	4.88645	4.98704	5.45086	4.88794	4.66212	5.40016
67ENST00000450882	ENST00000450882	ENSG00000086504	18	MRPL28	protein_coding	16	0.2841	0.1178	0.5981	0.268	0.1399	0.5921	8.89268	7.62249	9.96635	8.82277	7.88549	9.9665
67ENST00000199708	ENST00000199708	ENSG00000086506	17	HBQ1	protein_coding	16	0.2241	0.5239	0.2519	0.2903	0.439	0.2707	2.85115	4.07607	3.01973	3.07911	3.6759	2.97834
67ENST00000199764	ENST00000199764	ENSG00000086548	28	CEACAM6	protein_coding	19	0.3313	0.3391	0.3297	0.3319	0.3565	0.3116	1.82867	1.86232	1.82165	1.87194	1.97482	1.78083
67ENST00000518917	ENST00000518917	ENSG00000086589	27	RBM22	protein_coding	5	0.4077	0.1952	0.3972	0.359	0.191	0.45	6.74567	5.6828	6.7079	6.28678	5.37597	6.61282
67ENST00000569351	ENST00000569351	ENSG00000086696	20	HSD17B2	protein_coding	16	0.3194	0.3536	0.327	0.279	0.3697	0.3513	2.076	2.22268	2.10983	1.96804	2.374	2.30025
67ENST00000392193	ENST00000392193	ENSG00000078018	24	MAP2	protein_coding	2	0.3195	0.3244	0.3561	0.3308	0.2935	0.3757	2.00428	2.02598	2.16049	2.11379	1.9411	2.29741
67ENST00000200135	ENST00000200135	ENSG00000086827	92	ZW10	protein_coding	11	0.3803	0.266	0.3536	0.3285	0.2771	0.3944	3.05469	2.53896	2.94971	3.04252	2.79719	3.3064
67ENST00000339591	ENST00000339591	ENSG00000132470	173	ITGB4	protein_coding	17	0.3293	0.3548	0.3159	0.338	0.3611	0.301	2.57891	2.68652	2.51878	2.6284	2.72384	2.46128
67ENST00000540695	ENST00000540695	ENSG00000087074	26	PPP1R15A	protein_coding	19	0.2605	0.3679	0.3716	0.2202	0.4419	0.3379	4.3517	4.85004	4.86427	4.07376	5.07889	4.69174
67ENST00000429658	ENST00000429658	ENSG00000087077	21	TRIP6	protein_coding	7	0.2783	0.2547	0.4671	0.2289	0.1599	0.6112	3.84358	3.71577	4.59087	4.00742	3.48967	5.42399
67ENST00000200557	ENST00000200557	ENSG00000073670	105	ADAM11	protein_coding	17	0.3283	0.3511	0.3206	0.3277	0.3406	0.3317	2.46664	2.56345	2.43262	2.48716	2.54301	2.50457
67ENST00000434600	ENST00000434600	ENSG00000005893	49	LAMP2	protein_coding	X	0.3191	0.1484	0.5325	0.2711	0.1412	0.5877	5.45203	4.34768	6.19091	5.44363	4.50324	6.56006
67ENST00000200652	ENST00000200652	ENSG00000197208	62	SLC22A4	protein_coding	5	0.3334	0.3548	0.3118	0.3202	0.3749	0.3049	1.92157	2.01127	1.82481	1.84466	2.07244	1.77403
67ENST00000379780	ENST00000379780	ENSG00000087237	64	CETP	protein_coding	16	0.3421	0.319	0.3389	0.3386	0.3298	0.3316	2.1837	2.08287	2.1699	2.29894	2.26079	2.26877
67ENST00000570176	ENST00000570176	ENSG00000087250	14	MT3	protein_coding	16	0.3152	0.3763	0.3085	0.3986	0.2947	0.3067	4.51177	4.76776	4.48093	4.93039	4.49488	4.5526
67ENST00000542963	ENST00000542963	ENSG00000087494	26	PTHLH	protein_coding	12	0.3167	0.3944	0.2889	0.3088	0.3991	0.2922	2.73496	3.0516	2.60258	2.62781	2.99786	2.54803
67ENST00000550353	ENST00000550353	ENSG00000087502	27	ERGIC2	protein_coding	12	0.4921	0.1558	0.352	0.5185	0.1749	0.3066	4.65093	2.99198	4.16748	4.7195	3.15161	3.96145
67ENST00000544508	ENST00000544508	ENSG00000087510	32	TFAP2C	protein_coding	20	0.3145	0.3324	0.3531	0.3477	0.3135	0.3388	2.37918	2.4587	2.5459	2.29383	2.14427	2.25629
67ENST00000323090	ENST00000323090	ENSG00000088002	30	SULT2B1	protein_coding	19	0.3507	0.3421	0.3073	0.3097	0.3595	0.3308	3.05217	3.0162	2.86145	2.97762	3.19288	3.0729
67ENST00000310075	ENST00000310075	ENSG00000131037	54	EPS8L1	protein_coding	19	0.3344	0.353	0.3126	0.3169	0.3686	0.3145	2.75966	2.83776	2.66232	2.66055	2.8788	2.64967
67ENST00000424942	ENST00000424942	ENSG00000088247	27	KHSRP	protein_coding	19	0.1614	0.4983	0.3403	0.1513	0.5163	0.3325	7.18965	8.81571	8.26575	7.19182	8.963	8.32807
67ENST00000339254	ENST00000339254	ENSG00000182389	50	CACNB4	protein_coding	2	0.4081	0.3234	0.2686	0.425	0.2943	0.2808	2.75295	2.41724	2.14936	2.79506	2.26467	2.19692
67ENST00000359676	ENST00000359676	ENSG00000197183	60	C20orf112	protein_coding	20	0.2687	0.2838	0.4474	0.235	0.3446	0.4205	3.16377	3.24262	3.89925	3.2514	3.8038	4.09111
67ENST00000456297	ENST00000456297	ENSG00000088305	75	DNMT3B	protein_coding	20	0.2132	0.2501	0.5367	0.2437	0.2933	0.463	3.45719	3.68767	4.78904	2.9881	3.25545	3.91404
67ENST00000201979	ENST00000201979	ENSG00000088320	27	REM1	protein_coding	20	0.3299	0.345	0.3251	0.3549	0.343	0.3021	2.17708	2.2417	2.15585	2.36664	2.31731	2.13411
67ENST00000202017	ENST00000202017	ENSG00000088356	32	PDRG1	protein_coding	20	0.3473	0.2841	0.3686	0.3245	0.2633	0.4121	3.97258	3.68275	4.05831	4.17807	3.87666	4.52287
67ENST00000452261	ENST00000452261	ENSG00000088367	20	EPB41L1	protein_coding	20	0.2951	0.363	0.3419	0.3211	0.3797	0.2992	2.96524	3.26433	3.17777	3.24036	3.48247	3.13839
67ENST00000555734	ENST00000555734	ENSG00000088808	24	PPP1R13B	protein_coding	14	0.3979	0.3095	0.2926	0.4005	0.304	0.2956	3.09526	2.73301	2.65197	3.10057	2.70284	2.66241
67ENST00000344754	ENST00000344754	ENSG00000088827	90	SIGLEC1	protein_coding	20	0.3231	0.3602	0.3166	0.3251	0.3699	0.305	2.37044	2.52706	2.34112	2.47124	2.65761	2.37905
67ENST00000202625	ENST00000202625	ENSG00000166948	57	TGM6	protein_coding	20	0.333	0.3489	0.3182	0.3476	0.356	0.2963	2.15169	2.21912	2.08608	2.22517	2.25962	1.99466
67ENST00000432524	ENST00000432524	ENSG00000188559	13	RALGAPA2	protein_coding	20	0.3504	0.1313	0.5182	0.3495	0.1722	0.4783	4.88953	3.47383	5.45412	4.80168	3.78094	5.25426
67ENST00000546394	ENST00000546394	ENSG00000089022	15	MAPKAPK5	protein_coding	12	0.5014	0.2936	0.205	0.5037	0.3229	0.1734	8.75444	7.98215	7.46374	9.08564	8.44431	7.54736
67ENST00000202816	ENST00000202816	ENSG00000089048	64	ESF1	protein_coding	20	0.3423	0.3432	0.3146	0.347	0.3167	0.3364	2.0575	2.06144	1.9358	2.08572	1.9538	2.04088
67ENST00000549181	ENST00000549181	ENSG00000089060	38	SLC24A6	protein_coding	12	0.2847	0.2282	0.4871	0.3272	0.2281	0.4447	3.76288	3.44402	4.53801	3.73486	3.21467	4.17742
67ENST00000553152	ENST00000553152	ENSG00000089127	9	OAS1	protein_coding	12	0.3448	0.2699	0.3853	0.3023	0.2923	0.4054	4.6641	4.31047	4.82427	4.49139	4.44274	4.91487
67ENST00000536460	ENST00000536460	ENSG00000089163	8	SIRT4	protein_coding	12	0.406	0.2645	0.3296	0.4456	0.2705	0.2838	3.03349	2.41518	2.73267	3.17941	2.45925	2.52864
67ENST00000453074	ENST00000453074	ENSG00000089195	40	TRMT6	protein_coding	20	0.291	0.2399	0.469	0.2903	0.2458	0.464	3.70516	3.42669	4.39368	3.90443	3.66438	4.58114
67ENST00000203166	ENST00000203166	ENSG00000249115	73	HAUS5	protein_coding	19	0.2178	0.3346	0.4476	0.2367	0.3433	0.42	3.82221	4.4421	4.86171	3.80236	4.33922	4.62998
67ENST00000203407	ENST00000203407	ENSG00000010256	74	UQCRC1	protein_coding	3	0.2636	0.1719	0.5645	0.2644	0.1763	0.5593	7.28125	6.66491	8.38002	7.19968	6.61524	8.28069
67ENST00000445806	ENST00000445806	ENSG00000089639	76	GMIP	protein_coding	19	0.2828	0.2567	0.4605	0.2465	0.2865	0.467	3.87816	3.73885	4.58164	3.81667	4.03406	4.73866
67ENST00000372487	ENST00000372487	ENSG00000089682	38	RBM41	protein_coding	X	0.4358	0.2914	0.2728	0.3935	0.3197	0.2868	2.54315	1.96268	1.86735	2.42917	2.1295	1.97289
67ENST00000441671	ENST00000441671	ENSG00000089692	29	LAG3	protein_coding	12	0.3186	0.3635	0.3179	0.3316	0.3266	0.3418	2.43984	2.63	2.43692	2.421	2.39937	2.46478
67ENST00000542154	ENST00000542154	ENSG00000089693	29	MLF2	protein_coding	12	0.2658	0.2136	0.5205	0.2714	0.231	0.4976	8.97145	8.65614	9.94083	9.15785	8.92507	10.0321
67ENST00000553723	ENST00000553723	ENSG00000089723	15	OTUB2	protein_coding	14	0.3562	0.3163	0.3275	0.3027	0.3776	0.3198	2.20263	2.03128	2.0812	1.95137	2.27042	2.0306
67ENST00000318809	ENST00000318809	ENSG00000090006	37	LTBP4	protein_coding	19	0.262	0.3152	0.4228	0.2602	0.2889	0.4509	4.51918	4.78599	5.2095	4.72548	4.87639	5.51888
67ENST00000572393	ENST00000572393	ENSG00000090447	15	TFAP4	protein_coding	16	0.6496	0.2065	0.1439	0.6757	0.1647	0.1596	8.72632	7.07272	6.55163	9.10369	7.06708	7.02164
67ENST00000560313	ENST00000560313	ENSG00000090470	11	PDCD7	protein_coding	15	0.1962	0.4186	0.3852	0.246	0.3449	0.4091	6.09142	7.18448	7.06467	6.45126	6.93888	7.18538
67ENST00000559677	ENST00000559677	ENSG00000090487	12	SPG21	protein_coding	15	0.5492	0.2816	0.1692	0.5474	0.3003	0.1523	10.3138	9.35024	8.61521	10.5249	9.65871	8.67879
67ENST00000496527	ENST00000496527;ENST00000310236	ENSG00000090539	8	CHRD	protein_coding	3	0.2924	0.4002	0.3074	0.2758	0.3752	0.349	2.93423	3.38722	3.00638	2.75385	3.19803	3.09326
67ENST00000353488	ENST00000353488	ENSG00000090534	40	THPO	protein_coding	3	0.3384	0.3579	0.3038	0.3485	0.3175	0.3339	2.49715	2.57803	2.34144	2.46229	2.32804	2.40069
67ENST00000344019	ENST00000344019	ENSG00000090554	23	FLT3LG	protein_coding	19	0.4414	0.3039	0.2547	0.4412	0.3293	0.2295	5.17431	4.63559	4.38082	5.20068	4.77869	4.25763
67ENST00000529110	ENST00000529110	ENSG00000090581	24	GNPTG	protein_coding	16	0.5018	0.2014	0.2968	0.3816	0.2858	0.3325	5.4532	4.13614	4.69552	5.00831	4.59139	4.80968
67ENST00000456883	ENST00000456883	ENSG00000090615	108	GOLGA3	protein_coding	12	0.2613	0.2069	0.5318	0.2772	0.2199	0.5029	3.90498	3.5686	4.93045	3.98741	3.65365	4.84698
67ENST00000538585	ENST00000538585	ENSG00000090659	7	CD209	protein_coding	19	0.3153	0.3738	0.3109	0.3625	0.3741	0.2634	2.25042	2.49582	2.22975	2.55436	2.59978	2.09352
67ENST00000204961	ENST00000204961	ENSG00000090776	44	EFNB1	protein_coding	X	0.2618	0.3509	0.3872	0.258	0.3312	0.4108	2.56475	2.9874	3.12935	2.6382	2.99838	3.30943
67ENST00000447066	ENST00000447066	ENSG00000090863	117	GLG1	protein_coding	16	0.2494	0.1439	0.6067	0.2256	0.1434	0.631	6.90181	6.10781	8.18418	6.7716	6.11734	8.25546
67ENST00000205135	ENST00000205135	ENSG00000090924	67	PLEKHG2	protein_coding	19	0.1142	0.2089	0.6769	0.1434	0.2473	0.6094	3.09426	3.96563	5.66178	3.18605	3.97256	5.27385
67ENST00000205143	ENST00000205143	ENSG00000090932	42	DLL3	protein_coding	19	0.3025	0.3687	0.3288	0.3256	0.3784	0.2961	2.71126	2.99683	2.83143	2.97439	3.1912	2.83727
67ENST00000205194	ENST00000205194	ENSG00000090971	22	NAT14	protein_coding	19	0.3234	0.3675	0.309	0.3189	0.3734	0.3077	5.47653	5.66085	5.4108	5.59427	5.82167	5.54255
67ENST00000502617	ENST00000502617	ENSG00000157426	74	AASDH	protein_coding	4	0.3498	0.341	0.3091	0.355	0.3148	0.3302	2.09754	2.06066	1.91912	2.14012	1.96664	2.03581
67ENST00000418464	ENST00000418464;ENST00000414450	ENSG00000091128	80	LAMB4	protein_coding	7	0.3443	0.3454	0.3104	0.3246	0.3562	0.3192	2.2049	2.20944	2.05524	2.05485	2.18877	2.03038
67ENST00000205402	ENST00000205402	ENSG00000091140	66	DLD	protein_coding	7	0.4008	0.1467	0.4525	0.329	0.14	0.531	4.19017	2.74043	4.36544	4.11814	2.88546	4.80852
67ENST00000205558	ENST00000205558	ENSG00000091262	51	ABCC6	protein_coding	16	0.3546	0.3314	0.314	0.3075	0.358	0.3345	2.79069	2.69337	2.61524	2.58064	2.7998	2.70164
67ENST00000205636	ENST00000205636	ENSG00000091317	27	CMTM6	protein_coding	3	0.2729	0.2877	0.4394	0.3472	0.2613	0.3914	4.80089	4.87711	5.48813	5.06861	4.65859	5.24155
67ENST00000445289	ENST00000445289	ENSG00000091536	41	MYO15A	protein_coding	17	0.3356	0.3245	0.3399	0.2966	0.3916	0.3118	2.68697	2.63819	2.7052	2.65718	3.05833	2.72931
67ENST00000205948	ENST00000205948	ENSG00000091583	43	APOH	protein_coding	17	0.3246	0.3655	0.3099	0.3323	0.3576	0.3101	1.79151	1.96286	1.72478	1.84688	1.95258	1.74707
67ENST00000575142	ENST00000575142	ENSG00000091640	38	SPAG7	protein_coding	17	0.3524	0.2435	0.4041	0.3265	0.2202	0.4533	4.12354	3.59012	4.32075	4.10835	3.54004	4.58157
67ENST00000415488	ENST00000415488	ENSG00000091831	13	ESR1	protein_coding	6	0.4534	0.2575	0.2891	0.555	0.2586	0.1865	3.2291	2.41309	2.58012	3.7967	2.69476	2.22315
67ENST00000206262	ENST00000206262	ENSG00000091844	20	RGS17	protein_coding	6	0.2931	0.3455	0.3614	0.3657	0.3486	0.2856	2.33642	2.57352	2.63829	2.67896	2.60985	2.32226
67ENST00000542039	ENST00000542039	ENSG00000091947	16	TMEM101	protein_coding	17	0.3721	0.3723	0.2556	0.3403	0.4005	0.2592	7.31225	7.3129	6.77052	7.10158	7.33653	6.70904
67ENST00000439685	ENST00000439685	ENSG00000091986	75	CCDC80	protein_coding	3	0.2975	0.3862	0.3163	0.3174	0.3625	0.3201	1.86463	2.24083	1.95285	1.84773	2.03948	1.85984
67ENST00000250378	ENST00000250378	ENSG00000092009	28	CMA1	protein_coding	14	0.3211	0.3445	0.3344	0.3419	0.3304	0.3277	1.8657	1.9675	1.92436	1.86509	1.81564	1.8038
67ENST00000561435	ENST00000561435	ENSG00000092010	47	PSME1	protein_coding	14	0.4313	0.1761	0.3926	0.3841	0.1689	0.447	9.1461	7.85377	9.01038	8.85553	7.67003	9.07419
67ENST00000206466	ENST00000206466	ENSG00000205978	7	NYNRIN	protein_coding	14	0.1034	0.1207	0.7759	0.0518	0.0535	0.8947	2.20271	2.42573	5.11025	2.44678	2.49333	6.55684
67ENST00000490506	ENST00000490506	ENSG00000092036	34	HAUS4	protein_coding	14	0.4314	0.3732	0.1954	0.4235	0.3851	0.1914	9.27558	9.06653	8.13337	9.16507	9.02822	8.01939
67ENST00000206513	ENST00000206513	ENSG00000092067	18	CEBPE	protein_coding	14	0.3087	0.387	0.3042	0.3208	0.3457	0.3335	2.15486	2.48083	2.13358	2.14423	2.25227	2.20044
67ENST00000524758	ENST00000524758	ENSG00000092068	11	SLC7A8	protein_coding	14	0.3795	0.2854	0.3351	0.3481	0.3965	0.2554	3.35375	2.94282	3.17425	3.55554	3.74352	3.10924
67ENST00000554249	ENST00000554249	ENSG00000092094	34	OSGEP	protein_coding	14	0.2064	0.1382	0.6554	0.2417	0.1655	0.5928	5.78972	5.21169	7.45682	5.98099	5.43428	7.27523
67ENST00000206544	ENST00000206544	ENSG00000092096	62	SLC22A17	protein_coding	14	0.3546	0.3276	0.3178	0.3303	0.3873	0.2824	3.31594	3.20158	3.15761	3.2382	3.4678	3.01239
67ENST00000550944	ENST00000550944	ENSG00000092140	11	G2E3	protein_coding	14	0.6393	0.2057	0.155	0.7012	0.1622	0.1366	4.39957	2.76366	2.35555	4.96205	2.84958	2.6023
67ENST00000559136	ENST00000559136	ENSG00000092295	25	TGM1	protein_coding	14	0.279	0.4381	0.283	0.2793	0.448	0.2727	2.4811	3.13208	2.50164	2.51914	3.2005	2.48425
67ENST00000393149	ENST00000393149	ENSG00000092607	9	TBX15	protein_coding	1	0.3592	0.3306	0.3102	0.3129	0.3566	0.3305	2.06831	1.94879	1.85689	2.02892	2.21742	2.10783
67ENST00000207437	ENST00000207437	ENSG00000196465	25	MYL6B	protein_coding	12	0.6926	0.2016	0.1058	0.678	0.2185	0.1035	9.25235	7.47171	6.5412	9.34622	7.71223	6.63496
67ENST00000473120	ENST00000473120	ENSG00000092850	20	TEKT2	protein_coding	1	0.3007	0.4125	0.2868	0.2774	0.4441	0.2786	2.65185	3.1082	2.58366	2.52835	3.2073	2.53455
67ENST00000448606	ENST00000448606	ENSG00000092929	115	UNC13D	protein_coding	17	0.2235	0.3478	0.4287	0.2149	0.3398	0.4453	3.01771	3.65569	3.95712	2.92972	3.59097	3.98082
67ENST00000449653	ENST00000449653	ENSG00000093010	35	COMT	protein_coding	22	0.4306	0.2288	0.3406	0.431	0.2006	0.3683	8.84105	7.92904	8.5029	8.85953	7.75636	8.63264
67ENST00000424046	ENST00000424046	ENSG00000243156	9	MICAL3	protein_coding	22	0.2129	0.1618	0.6253	0.1896	0.1756	0.6347	4.16094	3.76511	5.71559	4.27821	4.16736	6.02101
67ENST00000427323	ENST00000427323	ENSG00000093217	11	XYLB	protein_coding	3	0.4713	0.261	0.2677	0.3799	0.3232	0.2968	4.64664	3.79423	3.83037	4.5445	4.31126	4.18835
67ENST00000209540	ENST00000209540	ENSG00000094661	21	OR1I1	protein_coding	19	0.3235	0.3581	0.3184	0.3274	0.3718	0.3008	2.09581	2.24212	2.0727	2.21377	2.39721	2.09148
67ENST00000209668	ENST00000209668	ENSG00000187758	22	ADH1A	protein_coding	4	0.3167	0.3437	0.3395	0.3405	0.3414	0.318	1.88532	2.00348	1.98578	1.9591	1.96295	1.86059
67ENST00000209718	ENST00000209718	ENSG00000108244	42	KRT23	protein_coding	17	0.3482	0.3264	0.3254	0.3347	0.3412	0.3241	2.00841	1.91533	1.91063	1.9638	1.99133	1.91708
67ENST00000209728	ENST00000209728	ENSG00000094804	55	CDC6	protein_coding	17	0.3666	0.1644	0.469	0.3326	0.1665	0.5009	5.9946	4.83786	6.34988	6.01992	5.02204	6.61073
67ENST00000550286	ENST00000550286	ENSG00000094914	56	AAAS	protein_coding	12	0.2319	0.1795	0.5886	0.2212	0.1779	0.6009	7.44395	7.07483	8.78767	7.39991	7.08518	8.84128
67ENST00000552562	ENST00000552562	ENSG00000094916	7	CBX5	protein_coding	12	0.1493	0.075	0.7756	0.1299	0.0884	0.7817	6.24107	5.24829	8.61777	6.25591	5.69961	8.84453
67ENST00000209884	ENST00000209884	ENSG00000076321	53	KLHL20	protein_coding	1	0.5111	0.1516	0.3373	0.4917	0.1396	0.3687	5.12877	3.37496	4.5293	5.24379	3.42719	4.82843
67ENST00000209929	ENST00000209929	ENSG00000094963	52	FMO2	protein_coding	1	0.326	0.3608	0.3133	0.3353	0.3507	0.314	1.96351	2.10985	1.90625	2.0083	2.07319	1.91342
67ENST00000210060	ENST00000210060	ENSG00000095059	46	DHPS	protein_coding	19	0.437	0.233	0.33	0.3795	0.2318	0.3886	8.27188	7.36477	7.86668	8.03966	7.32839	8.07378
67ENST00000566724	ENST00000566724	ENSG00000167964	20	RAB26	protein_coding	16	0.3349	0.3624	0.3027	0.3287	0.3918	0.2796	2.73555	2.84911	2.58959	2.82412	3.07749	2.59088
67ENST00000210227	ENST00000210227	ENSG00000119314	20	PTBP3	protein_coding	9	0.5794	0.199	0.2216	0.5655	0.2054	0.2291	10.1227	8.58079	8.73615	10.1936	8.73252	8.89024
67ENST00000373904	ENST00000373904	ENSG00000095261	37	PSMD5	protein_coding	9	0.2582	0.2138	0.528	0.3012	0.2042	0.4946	4.5842	4.31207	5.61624	4.95341	4.39262	5.66904
67ENST00000415280	ENST00000415280	ENSG00000095380	20	NANS	protein_coding	9	0.555	0.0657	0.3794	0.5001	0.094	0.4059	8.53938	5.45989	7.99055	8.5216	6.10953	8.22062
67ENST00000518124	ENST00000518124	ENSG00000095539	24	SEMA4G	protein_coding	10	0.3155	0.3428	0.3417	0.2817	0.3737	0.3447	2.65327	2.77293	2.76843	2.5602	2.96791	2.85136
67ENST00000431899	ENST00000431899	ENSG00000174156	8	GSTA3	protein_coding	6	0.2353	0.459	0.3057	0.2764	0.4144	0.3093	1.94035	2.90425	2.31774	1.93553	2.51985	2.09794
67ENST00000339139	ENST00000339139	ENSG00000124490	39	CRISP2	protein_coding	6	0.3214	0.3651	0.3135	0.3321	0.3564	0.3115	1.96687	2.15106	1.93113	1.99237	2.09404	1.9002
67ENST00000373759	ENST00000373759	ENSG00000156711	34	MAPK13	protein_coding	6	0.3553	0.2172	0.4275	0.3126	0.2417	0.4457	6.11206	5.40252	6.37912	5.26831	4.89702	5.77978
67ENST00000211314	ENST00000211314	ENSG00000096092	27	TMEM14A	protein_coding	6	0.4274	0.2175	0.3551	0.494	0.2226	0.2834	7.50293	6.52809	7.23528	7.78742	6.63693	6.98563
67ENST00000454165	ENST00000454165	ENSG00000204463	14	BAG6	protein_coding	6	0.1263	0.3531	0.5207	0.1562	0.3651	0.4787	7.28017	8.76384	9.3242	7.45256	8.67807	9.06876
67ENST00000211413	ENST00000211413	ENSG00000204314	29	PRRT1	protein_coding	6	0.3394	0.3341	0.3265	0.3284	0.3923	0.2793	2.86698	2.84431	2.81135	2.92076	3.17753	2.68712
67ENST00000376100	ENST00000376100	ENSG00000204482	8	LST1	protein_coding	6	0.4006	0.4249	0.1745	0.6446	0.2352	0.1202	4.46224	4.54723	3.26382	5.71202	4.25722	3.28899
67ENST00000341087	ENST00000341087	ENSG00000096654	38	ZNF184	protein_coding	6	0.3027	0.3311	0.3662	0.3004	0.2973	0.4023	2.5379	2.66732	2.81274	2.56084	2.54616	2.98234
67ENST00000372755	ENST00000372755	ENSG00000035403	108	VCL	protein_coding	10	0.2318	0.2335	0.5347	0.1871	0.1891	0.6238	2.75642	2.76682	3.96224	2.76119	2.77666	4.4985
67ENST00000212015	ENST00000212015	ENSG00000096717	57	SIRT1	protein_coding	10	0.4589	0.2164	0.3247	0.4603	0.1949	0.3449	3.91272	2.82792	3.41382	4.0577	2.81783	3.64121
67ENST00000525962	ENST00000525962	ENSG00000069702	74	TGFBR3	protein_coding	1	0.2601	0.2442	0.4957	0.3099	0.3157	0.3744	2.71519	2.62453	3.64566	2.55964	2.58666	2.83275
67ENST00000482504	ENST00000482504	ENSG00000097033	35	SH3GLB1	protein_coding	1	0.7577	0.0943	0.1481	0.7529	0.1063	0.1408	6.27884	3.27195	3.9234	6.18948	3.36497	3.77026
67ENST00000214869	ENST00000214869	ENSG00000099203	19	TMED1	protein_coding	19	0.3028	0.2922	0.405	0.3078	0.2117	0.4805	3.76922	3.71791	4.18892	4.21538	3.67552	4.85798
67ENST00000381506	ENST00000381506	ENSG00000099219	61	ERMP1	protein_coding	9	0.2402	0.1027	0.6571	0.2737	0.1283	0.598	4.05701	2.83097	5.50854	4.15571	3.06278	5.28323
67ENST00000215057	ENST00000215057	ENSG00000099326	55	MZF1	protein_coding	19	0.2994	0.3202	0.3804	0.3043	0.3233	0.3724	2.61504	2.71203	2.9606	2.70934	2.79682	3.00076
67ENST00000215061	ENST00000215061	ENSG00000099330	41	OCEL1	protein_coding	19	0.3985	0.3113	0.2902	0.4112	0.2871	0.3017	3.93701	3.58063	3.47926	4.01042	3.49193	3.56395
67ENST00000409410	ENST00000409410	ENSG00000099338	135	CATSPERG	protein_coding	19	0.3177	0.3673	0.315	0.3009	0.3888	0.3102	2.25359	2.46288	2.24128	2.18135	2.55121	2.22539
67ENST00000215071	ENST00000215071	ENSG00000099341	21	PSMD8	protein_coding	19	0.3248	0.134	0.5412	0.2825	0.176	0.5416	8.7032	7.42625	9.43989	8.46528	7.78252	9.40434
67ENST00000569638	ENST00000569638	ENSG00000099365	57	STX1B	protein_coding	16	0.2976	0.384	0.3184	0.3182	0.3866	0.2952	2.52339	2.89091	2.62068	2.65018	2.93115	2.54197
67ENST00000215115	ENST00000215115	ENSG00000099385	30	BCL7C	protein_coding	16	0.8016	0.1349	0.0636	0.8028	0.1231	0.0741	8.01951	5.44819	4.36281	8.28266	5.57684	4.84532
67ENST00000215368	ENST00000215368	ENSG00000099617	20	EFNA2	protein_coding	19	0.3356	0.383	0.2814	0.2938	0.4077	0.2985	2.69228	2.88268	2.43805	2.52685	2.99973	2.55003
67ENST00000395633	ENST00000395633	ENSG00000099624	22	ATP5D	protein_coding	19	0.5439	0.2654	0.1907	0.5318	0.243	0.2252	10.0023	8.96741	8.49045	9.81683	8.68695	8.57714
67ENST00000382477	ENST00000382477	ENSG00000099625	41	C19orf26	protein_coding	19	0.283	0.4116	0.3054	0.2963	0.4188	0.2849	3.01147	3.55205	3.12143	3.09387	3.59292	3.03689
67ENST00000383036	ENST00000383036;ENST00000383037	ENSG00000099721	13	AMELY	protein_coding	Y	0.2998	0.3692	0.331	0.3781	0.317	0.3049	2.06014	2.36058	2.20305	2.35102	2.0971	2.0407
67ENST00000215531	ENST00000215531	ENSG00000095932	14	C19orf77	protein_coding	19	0.438	0.3014	0.2606	0.4765	0.2863	0.2372	5.86283	5.32386	5.11372	6.04385	5.30857	5.0374
67ENST00000215539	ENST00000215539;ENST00000415638	ENSG00000099769	14	IGFALS	protein_coding	16	0.2728	0.4433	0.2838	0.3115	0.4122	0.2764	2.95968	3.66003	3.01659	3.13255	3.53661	2.95996
67ENST00000381035	ENST00000381035	ENSG00000099785	24	2013-03-02	protein_coding	19	0.7265	0.2146	0.059	0.6945	0.2638	0.0417	7.72651	5.96699	4.10408	7.9688	6.57214	3.90979
67ENST00000215565	ENST00000215565	ENSG00000099795	13	NDUFB7	protein_coding	19	0.4146	0.2111	0.3743	0.3719	0.2154	0.4127	7.25988	6.28648	7.11249	7.03203	6.24415	7.18192
67ENST00000436007	ENST00000436007	ENSG00000099797	21	TECR	protein_coding	19	0.3491	0.2151	0.4358	0.363	0.1681	0.4689	9.5441	8.84514	9.86392	9.58451	8.47419	9.95401
67ENST00000215570	ENST00000215570	ENSG00000099800	20	TIMM13	protein_coding	19	0.5781	0.2446	0.1773	0.5822	0.2634	0.1545	8.01167	6.77071	6.30661	8.3587	7.21429	6.44486
67ENST00000215574	ENST00000215574	ENSG00000099804	33	CDC34	protein_coding	19	0.4753	0.2128	0.3118	0.4273	0.1943	0.3783	6.9529	5.79344	6.34476	6.99687	5.86006	6.82103
67ENST00000215582	ENST00000215582	ENSG00000099812	49	C19orf21	protein_coding	19	0.3001	0.3906	0.3093	0.3297	0.3584	0.3118	2.48571	2.86585	2.52934	2.56148	2.68176	2.48092
67ENST00000215587	ENST00000215587	ENSG00000099817	41	POLR2E	protein_coding	19	0.3208	0.1621	0.5171	0.3102	0.1802	0.5095	8.44322	7.45836	9.13176	8.43923	7.65585	9.15501
67ENST00000215591	ENST00000215591	ENSG00000099821	13	POLRMT	protein_coding	19	0.1513	0.2338	0.6149	0.1428	0.1956	0.6617	5.41166	6.03932	7.43427	5.72224	6.17633	7.93465
67ENST00000215631	ENST00000215631	ENSG00000099860	39	GADD45B	protein_coding	19	0.3389	0.3208	0.3402	0.3341	0.3317	0.3342	4.31046	4.23147	4.31618	4.22573	4.21553	4.2264
67ENST00000382683	ENST00000382683	ENSG00000099866	13	MADCAM1	protein_coding	19	0.4386	0.2614	0.3	0.4239	0.3138	0.2623	3.72897	2.98252	3.18108	3.77111	3.33705	3.07823
67ENST00000395780	ENST00000395780	ENSG00000188130	45	MAPK12	protein_coding	22	0.428	0.34	0.232	0.4957	0.2934	0.211	4.31385	3.98178	3.43048	4.76173	4.0052	3.52931
67ENST00000406799	ENST00000406799	ENSG00000099937	19	SERPIND1	protein_coding	22	0.3568	0.3307	0.3124	0.3062	0.3307	0.3632	1.97184	1.86239	1.78029	1.95755	2.06845	2.20376
67ENST00000439214	ENST00000439214	ENSG00000099940	24	SNAP29	protein_coding	22	0.4175	0.2518	0.3307	0.4335	0.3297	0.2368	6.21415	5.48466	5.87798	6.45981	6.0652	5.58747
67ENST00000389355	ENST00000389355	ENSG00000099949	88	LZTR1	protein_coding	22	0.1251	0.24	0.6349	0.1517	0.2398	0.6085	2.81783	3.75735	5.16119	3.01645	3.67767	5.02085
67ENST00000399133	ENST00000399133	ENSG00000184436	19	THAP7	protein_coding	22	0.4357	0.3144	0.2498	0.4319	0.2675	0.3006	5.17962	4.70882	4.37716	5.30735	4.61597	4.78433
67ENST00000215743	ENST00000215743	ENSG00000099953	56	MMP11	protein_coding	22	0.2822	0.3098	0.408	0.2682	0.3459	0.3859	2.79366	2.92832	3.32538	2.82493	3.19203	3.35001
67ENST00000215754	ENST00000215754	ENSG00000240972	25	MIF	protein_coding	22	0.4908	0.2386	0.2706	0.5016	0.2283	0.2701	10.7802	9.74	9.92135	10.9741	9.83838	10.0813
67ENST00000215770	ENST00000215770	ENSG00000099974	13	DDTL	protein_coding	22	0.31	0.3426	0.3474	0.3071	0.3966	0.2963	2.88953	3.03413	3.05418	2.89383	3.26285	2.8425
67ENST00000215780	ENST00000215780	ENSG00000099984	8	GSTT2	protein_coding	22	0.3571	0.3478	0.2951	0.3639	0.3519	0.2841	2.3441	2.3061	2.06875	2.55768	2.50936	2.20059
67ENST00000215781	ENST00000215781	ENSG00000099985	15	OSM	protein_coding	22	0.3275	0.3388	0.3337	0.3022	0.3827	0.3151	2.00379	2.0529	2.03064	2.00829	2.34914	2.06883
67ENST00000393906	ENST00000393906	ENSG00000099992	18	TBC1D10A	protein_coding	22	0.2587	0.2202	0.5212	0.2454	0.2551	0.4996	5.24043	5.00776	6.251	4.23125	4.28711	5.25701
67ENST00000536049	ENST00000536049	ENSG00000099995	69	SF3A1	protein_coding	22	0.2127	0.3068	0.4806	0.1895	0.3034	0.507	7.36938	7.89788	8.54561	6.92747	7.60647	8.34723
67ENST00000441683	ENST00000441683	ENSG00000184979	6	USP18	protein_coding	22	0.5144	0.225	0.2605	0.5184	0.1427	0.3389	6.07235	4.8794	5.09081	6.30798	4.44677	5.69483
67ENST00000431544	ENST00000431544	ENSG00000099999	12	RNF215	protein_coding	22	0.2805	0.3277	0.3917	0.3146	0.318	0.3674	2.36872	2.59317	2.85049	2.40306	2.41826	2.62663
67ENST00000402286	ENST00000402286;ENST00000434642;ENST00000401751;ENST00000539629	ENSG00000100012	46	SEC14L3	protein_coding	22	0.3208	0.3578	0.3213	0.3298	0.3382	0.332	1.86787	2.02513	1.87011	1.91235	1.9486	1.92196
67ENST00000402849	ENST00000402849	ENSG00000100028	16	SNRPD3	protein_coding	22	0.3891	0.1148	0.4961	0.372	0.1282	0.4998	8.4788	6.7178	8.82926	8.40321	6.86634	8.82902
67ENST00000544786	ENST00000544786	ENSG00000100030	27	MAPK1	protein_coding	22	0.4025	0.1925	0.405	0.4099	0.2158	0.3743	9.5643	8.50058	9.57322	9.55463	8.62883	9.42349
67ENST00000407817	ENST00000407817	ENSG00000185339	45	TCN2	protein_coding	22	0.2774	0.3129	0.4098	0.2928	0.3243	0.3829	2.67505	2.84879	3.2382	2.68899	2.83676	3.07612
67ENST00000215855	ENST00000215855	ENSG00000100053	25	CRYBB3	protein_coding	22	0.2673	0.4326	0.3001	0.3093	0.4009	0.2898	2.64968	3.34411	2.81687	2.60561	2.97993	2.5118
67ENST00000397641	ENST00000397641	ENSG00000133422	101	MORC2	protein_coding	22	0.1882	0.2382	0.5736	0.2022	0.2227	0.5751	2.52755	2.86727	4.135	2.65876	2.79816	4.16692
67ENST00000215882	ENST00000215882;ENST00000470922	ENSG00000100075	20	SLC25A1	protein_coding	22	0.4062	0.2472	0.3466	0.4007	0.1903	0.409	8.56496	7.84823	8.33609	8.7148	7.64057	8.74436
67ENST00000215885	ENST00000215885	ENSG00000100078	44	PLA2G3	protein_coding	22	0.3214	0.3689	0.3097	0.3299	0.3537	0.3163	2.40083	2.5993	2.34708	2.3677	2.46827	2.30695
67ENST00000215886	ENST00000215886	ENSG00000100079	18	LGALS2	protein_coding	22	0.3022	0.3711	0.3267	0.3059	0.3576	0.3365	1.81866	2.1147	1.93108	1.67515	1.90034	1.81261
67ENST00000403251	ENST00000403251	ENSG00000241360	10	PDXP	protein_coding	22	0.4472	0.374	0.1788	0.4773	0.3577	0.165	7.39116	7.13353	6.06892	7.64521	7.22934	6.11303
67ENST00000215906	ENST00000215906	ENSG00000128203	36	ASPHD2	protein_coding	22	0.3221	0.2853	0.3926	0.2438	0.3447	0.4115	3.40352	3.22882	3.68922	3.49128	3.99108	4.24674
67ENST00000215909	ENST00000215909	ENSG00000100097	21	LGALS1	protein_coding	22	0.3343	0.334	0.3316	0.352	0.364	0.284	3.90165	3.90032	3.88985	4.02684	4.07532	3.7171
67ENST00000487265	ENST00000487265	ENSG00000100100	19	PIK3IP1	protein_coding	22	0.2508	0.2878	0.4614	0.3265	0.318	0.3556	3.64117	3.83963	4.52034	2.85526	2.81718	2.97848
67ENST00000215917	ENST00000215917	ENSG00000100104	36	SRRD	protein_coding	22	0.5834	0.1874	0.2292	0.6083	0.2026	0.1891	8.62425	6.98594	7.27605	8.70601	7.11971	7.02059
67ENST00000351933	ENST00000351933	ENSG00000100105	34	PATZ1	protein_coding	22	0.1346	0.4149	0.4506	0.126	0.4579	0.416	6.41449	8.03887	8.15795	6.1098	7.97097	7.83259
67ENST00000215939	ENST00000215939	ENSG00000100122	32	CRYBB1	protein_coding	22	0.3422	0.3418	0.316	0.3472	0.2924	0.3604	2.94535	2.94386	2.83049	2.906	2.65838	2.95966
67ENST00000424350	ENST00000424350	ENSG00000100124	19	ANKRD54	protein_coding	22	0.2166	0.3209	0.4625	0.2297	0.2657	0.5046	5.5843	6.15113	6.67854	5.70029	5.90998	6.8355
67ENST00000402458	ENST00000402458	ENSG00000100138	8	NHP2L1	protein_coding	22	0.3981	0.2118	0.3901	0.4064	0.2346	0.359	10.9943	10.0841	10.9653	11.1405	10.3479	10.9617
67ENST00000424008	ENST00000424008	ENSG00000100139	21	MICALL1	protein_coding	22	0.1273	0.3702	0.5025	0.1019	0.4742	0.4238	4.84559	6.38542	6.82633	4.73503	6.9532	6.79108
67ENST00000402338	ENST00000402338	ENSG00000100162	30	CENPM	protein_coding	22	0.4037	0.2138	0.3825	0.4002	0.2389	0.361	7.73311	6.81647	7.65519	7.84302	7.0985	7.69426
67ENST00000409006	ENST00000409006	ENSG00000100196	32	KDELR3	protein_coding	22	0.3131	0.3461	0.3408	0.3403	0.3425	0.3173	1.93008	2.07442	2.05225	2.07629	2.08554	1.97522
67ENST00000404499	ENST00000404499	ENSG00000100201	89	DDX17	protein_coding	22	0.1505	0.1967	0.6528	0.1684	0.1906	0.641	7.61704	8.00279	9.73351	7.62994	7.80827	9.55833
67ENST00000415483	ENST00000415483	ENSG00000100206	26	DMC1	protein_coding	22	0.9616	0.0235	0.0149	0.9476	0.0384	0.014	8.26466	2.91291	2.24791	8.52269	3.89887	2.44295
67ENST00000398941	ENST00000398941	ENSG00000100209	32	HSCB	protein_coding	22	0.4916	0.2736	0.2348	0.4654	0.2707	0.2639	4.67958	3.83395	3.6132	4.53247	3.75067	3.71367
67ENST00000411557	ENST00000411557	ENSG00000100211	19	CBY1	protein_coding	22	0.3572	0.3409	0.3019	0.3999	0.3783	0.2218	3.31706	3.24948	3.07437	3.65054	3.57063	2.79995
67ENST00000216034	ENST00000216034	ENSG00000100216	14	TOMM22	protein_coding	22	0.4688	0.3378	0.1934	0.4699	0.3217	0.2083	5.04269	4.5697	3.76486	5.20637	4.65971	4.03284
67ENST00000452757	ENST00000452757	ENSG00000100218	7	RTDR1	protein_coding	22	0.2628	0.4708	0.2663	0.3234	0.3703	0.3063	1.54217	2.38339	1.56147	1.70082	1.89624	1.62247
67ENST00000216037	ENST00000216037;ENST00000403532;ENST00000344347	ENSG00000100219	30	XBP1	protein_coding	22	0.4225	0.1673	0.4101	0.4338	0.2048	0.3614	10.8398	9.50355	10.7969	10.8986	9.81562	10.6353
67ENST00000216038	ENST00000216038	ENSG00000100220	61	C22orf28	protein_coding	22	0.2824	0.0732	0.6443	0.2565	0.0746	0.6689	6.65754	4.71017	7.84739	6.51456	4.73364	7.89769
67ENST00000545590	ENST00000545590	ENSG00000100221	20	JOSD1	protein_coding	22	0.0562	0.6103	0.3335	0.0951	0.6682	0.2367	5.92126	9.36256	8.49091	6.94491	9.75694	8.25945
67ENST00000470836	ENST00000470836	ENSG00000100226	7	GTPBP1	protein_coding	22	0.0442	0.106	0.8498	0.0409	0.0771	0.882	2.86552	4.12628	7.12966	2.45829	3.37389	6.88901
67ENST00000359139	ENST00000359139	ENSG00000100239	88	PPP6R2	protein_coding	22	0.2118	0.3598	0.4284	0.2172	0.3479	0.4349	4.83573	5.59994	5.85163	4.88239	5.56193	5.88392
67ENST00000433561	ENST00000433561	ENSG00000100242	12	SUN2	protein_coding	22	0.0875	0.1191	0.7933	0.0648	0.1341	0.801	4.95047	5.39497	8.13029	4.63227	5.6815	8.25961
67ENST00000216068	ENST00000216068	ENSG00000100246	24	DNAL4	protein_coding	22	0.4754	0.256	0.2685	0.4824	0.2385	0.2791	3.75558	2.86252	2.93148	3.89957	2.88321	3.11006
67ENST00000216071	ENST00000216071	ENSG00000100249	14	C22orf31	protein_coding	22	0.3441	0.3504	0.3054	0.3089	0.3634	0.3277	1.79641	1.82255	1.62425	1.7799	2.01459	1.86533
67ENST00000451761	ENST00000451761	ENSG00000100253	30	MIOX	protein_coding	22	0.3191	0.3977	0.2832	0.283	0.4126	0.3044	2.85362	3.17114	2.68153	2.76414	3.3077	2.86905
67ENST00000380796	ENST00000380796	ENSG00000100258	60	LMF2	protein_coding	22	0.253	0.417	0.33	0.2442	0.4202	0.3357	5.02594	5.74662	5.40891	4.82826	5.6113	5.28738
67ENST00000216083	ENST00000216083	ENSG00000183741	38	CBX6	protein_coding	22	0.0873	0.1308	0.782	0.0865	0.1342	0.7793	3.14396	3.72706	6.30726	3.3733	4.00786	6.54523
67ENST00000216085	ENST00000216085	ENSG00000100263	41	RHBDD3	protein_coding	22	0.3165	0.4137	0.2698	0.3303	0.435	0.2347	3.98304	4.36972	3.75294	4.01752	4.41441	3.52442
67ENST00000216099	ENST00000216099	ENSG00000243811	24	APOBEC3D	protein_coding	22	0.1909	0.4093	0.3999	0.2204	0.3995	0.38	5.97048	7.07092	7.03734	6.47749	7.33538	7.26316
67ENST00000216101	ENST00000216101	ENSG00000100276	19	RASL10A	protein_coding	22	0.3775	0.3036	0.3189	0.3345	0.3336	0.3319	2.93645	2.62207	2.69277	2.74783	2.7439	2.73652
67ENST00000455359	ENST00000455359	ENSG00000100281	29	HMGXB4	protein_coding	22	0.3013	0.3064	0.3923	0.249	0.3798	0.3713	4.38683	4.41121	4.76745	4.28901	4.89818	4.86564
67ENST00000216115	ENST00000216115	ENSG00000100290	29	BIK	protein_coding	22	0.3231	0.2678	0.4091	0.2904	0.2353	0.4743	3.66397	3.39306	4.0047	3.86754	3.5642	4.57561
67ENST00000412893	ENST00000412893	ENSG00000100292	15	HMOX1	protein_coding	22	0.2896	0.4187	0.2916	0.2529	0.4452	0.3019	2.62781	3.15973	2.63783	2.58227	3.39826	2.83815
67ENST00000216121	ENST00000216121	ENSG00000184117	50	NIPSNAP1	protein_coding	22	0.2163	0.314	0.4697	0.2126	0.2747	0.5127	6.08052	6.61812	7.19932	6.08907	6.45871	7.35879
67ENST00000416905	ENST00000416905	ENSG00000100297	25	MCM5	protein_coding	22	0.176	0.29	0.534	0.1901	0.2587	0.5512	9.24031	9.9607	10.8414	9.33897	9.78366	10.8748
67ENST00000216124	ENST00000216124;ENST00000547307	ENSG00000100299	51	ARSA	protein_coding	22	0.2995	0.3623	0.3382	0.3124	0.3307	0.3569	2.59527	2.8696	2.77024	2.47642	2.55896	2.6688
67ENST00000216127	ENST00000216127	ENSG00000100302	16	RASD2	protein_coding	22	0.3183	0.3483	0.3334	0.3473	0.3039	0.3489	2.13885	2.26858	2.20529	2.1476	1.95504	2.15434
67ENST00000423379	ENST00000423379	ENSG00000100304	50	TTLL12	protein_coding	22	0.0809	0.2844	0.6347	0.0867	0.308	0.6053	5.86791	7.68163	8.83974	6.17446	8.00332	8.9781
67ENST00000401405	ENST00000401405	ENSG00000100307	21	CBX7	protein_coding	22	0.2951	0.3751	0.3299	0.3167	0.3044	0.3789	2.23003	2.57604	2.39089	2.22182	2.16483	2.48056
67ENST00000216139	ENST00000216139;ENST00000533930	ENSG00000100312	16	ACR	protein_coding	22	0.3322	0.3299	0.3379	0.3129	0.3559	0.3312	2.67479	2.66459	2.69903	2.76591	2.95175	2.84769
67ENST00000216144	ENST00000216144	ENSG00000100314	26	CABP7	protein_coding	22	0.3252	0.3293	0.3455	0.338	0.3561	0.3058	2.19243	2.21069	2.2798	2.27985	2.35503	2.1353
67ENST00000216146	ENST00000216146	ENSG00000100316	5	RPL3	protein_coding	22	0.3995	0.3995	0.2011	0.4388	0.3715	0.1896	11.9321	11.932	10.9416	12.0202	11.7801	10.8098
67ENST00000406293	ENST00000406293	ENSG00000100321	10	SYNGR1	protein_coding	22	0.364	0.2695	0.3664	0.3099	0.3257	0.3644	3.12622	2.69268	3.13576	2.80087	2.87261	3.03479
67ENST00000216160	ENST00000216160	ENSG00000100324	59	TAB1	protein_coding	22	0.1947	0.2666	0.5387	0.2031	0.2764	0.5205	2.70706	3.16044	4.17511	2.74905	3.19341	4.1068
67ENST00000381198	ENST00000381198	ENSG00000100341	42	PNPLA5	protein_coding	22	0.301	0.3902	0.3088	0.3308	0.3579	0.3113	2.17309	2.54718	2.20987	2.19824	2.31155	2.11061
67ENST00000216180	ENST00000216180	ENSG00000100344	48	PNPLA3	protein_coding	22	0.3212	0.3588	0.32	0.3319	0.3427	0.3254	2.15061	2.30995	2.14504	2.18152	2.22753	2.15291
67ENST00000401701	ENST00000401701	ENSG00000100345	21	MYH9	protein_coding	22	0.2061	0.0892	0.7048	0.1882	0.1471	0.6647	6.72748	5.51885	8.50151	6.54071	6.18541	8.36143
67ENST00000403313	ENST00000403313	ENSG00000100348	11	TXN2	protein_coding	22	0.5379	0.3149	0.1472	0.4741	0.3551	0.1708	9.9187	9.14621	8.04969	9.81611	9.39907	8.3435
67ENST00000216187	ENST00000216187	ENSG00000100350	40	FOXRED2	protein_coding	22	0.07	0.2845	0.6455	0.1082	0.3236	0.5681	4.13363	6.15671	7.33843	4.68152	6.26176	7.07367
67ENST00000458572	ENST00000458572	ENSG00000100353	30	EIF3D	protein_coding	22	0.3997	0.3062	0.2941	0.4017	0.2788	0.3194	10.0967	9.71239	9.65435	10.0742	9.54726	9.74347
67ENST00000342312	ENST00000342312	ENSG00000239900	54	ADSL	protein_coding	22	0.4281	0.1687	0.4032	0.3976	0.1622	0.4403	9.30605	7.96237	9.21946	9.0798	7.78621	9.22702
67ENST00000216211	ENST00000216211	ENSG00000100373	24	UPK3A	protein_coding	22	0.3227	0.3575	0.3198	0.3227	0.4021	0.2752	2.10526	2.25278	2.0922	2.26851	2.58563	2.03836
67ENST00000405548	ENST00000405548	ENSG00000100376	21	FAM118A	protein_coding	22	0.4755	0.2031	0.3214	0.5243	0.2059	0.2698	6.03036	4.80347	5.4652	6.27494	4.92659	5.31614
67ENST00000445595	ENST00000445595	ENSG00000100385	11	IL2RB	protein_coding	22	0.3477	0.3302	0.3221	0.3523	0.3896	0.2581	2.78891	2.71428	2.67834	2.88628	3.03158	2.4377
67ENST00000216225	ENST00000216225	ENSG00000100387	24	RBX1	protein_coding	22	0.4556	0.1726	0.3718	0.4465	0.186	0.3675	8.80407	7.40377	8.51079	8.83973	7.57652	8.55888
67ENST00000449635	ENST00000449635	ENSG00000100395	25	L3MBTL2	protein_coding	22	0.1459	0.2194	0.6347	0.1364	0.2699	0.5937	4.83619	5.42435	6.95716	5.09934	6.08339	7.22087
67ENST00000455425	ENST00000455425	ENSG00000100399	22	CHADL	protein_coding	22	0.3297	0.3887	0.2816	0.294	0.3792	0.3269	3.33772	3.57498	3.11003	3.0253	3.39253	3.17845
67ENST00000216252	ENST00000216252	ENSG00000100410	12	PHF5A	protein_coding	22	0.4704	0.1718	0.3578	0.4247	0.2107	0.3646	9.94971	8.49683	9.55507	9.83757	8.82605	9.6175
67ENST00000544234	ENST00000544234	ENSG00000100412	47	ACO2	protein_coding	22	0.3438	0.426	0.2302	0.3351	0.442	0.2229	9.08243	9.39192	8.50402	9.10329	9.50283	8.51517
67ENST00000216259	ENST00000216259	ENSG00000100417	46	PMM1	protein_coding	22	0.4388	0.2437	0.3175	0.3905	0.2061	0.4034	4.87253	4.02401	4.4058	4.83503	3.91309	4.88211
67ENST00000216264	ENST00000216264	ENSG00000100422	66	CERK	protein_coding	22	0.2005	0.4367	0.3628	0.2172	0.4859	0.2969	5.86748	6.99026	6.72281	5.8743	7.0358	6.32518
67ENST00000404760	ENST00000404760	ENSG00000100425	67	BRD1	protein_coding	22	0.2699	0.273	0.4571	0.3074	0.3071	0.3855	4.42054	4.4372	5.18044	4.61378	4.61202	4.94032
67ENST00000216268	ENST00000216268	ENSG00000100426	51	ZBED4	protein_coding	22	0.1066	0.3601	0.5334	0.1091	0.4446	0.4462	3.82201	5.57834	6.14516	3.75102	5.77764	5.78289
67ENST00000216271	ENST00000216271	ENSG00000100429	97	HDAC10	protein_coding	22	0.2869	0.3417	0.3715	0.2938	0.3226	0.3836	3.38949	3.64186	3.76235	3.4164	3.55162	3.80113
67ENST00000554569	ENST00000554569	ENSG00000129465	13	RIPK3	protein_coding	14	0.3213	0.3834	0.2953	0.3568	0.3535	0.2896	2.12345	2.37862	2.0017	2.07545	2.06212	1.77448
67ENST00000556459	ENST00000556459	ENSG00000090060	19	PAPOLA	protein_coding	14	0.7704	0.0888	0.1408	0.6967	0.1216	0.1816	7.50476	4.38809	5.05228	7.60377	5.08543	5.66419
67ENST00000555049	ENST00000555049	ENSG00000090061	50	CCNK	protein_coding	14	0.346	0.3172	0.3368	0.3277	0.3502	0.3221	6.39828	6.27326	6.35957	6.46117	6.55682	6.4359
67ENST00000334701	ENST00000334701	ENSG00000080824	17	HSP90AA1	protein_coding	14	0.2639	0.0747	0.6614	0.2412	0.0361	0.7227	6.2969	4.47698	7.62231	7.01733	4.27818	8.60027
67ENST00000395707	ENST00000395707	ENSG00000087303	83	NID2	protein_coding	14	0.3136	0.3584	0.3281	0.324	0.3691	0.3069	1.91583	2.10849	1.98123	1.9643	2.15213	1.88618
67ENST00000560417	ENST00000560417	ENSG00000075413	23	MARK3	protein_coding	14	0.626	0.0991	0.2749	0.68	0.1019	0.2181	7.39139	4.73282	6.20406	7.12908	4.3904	5.48889
67ENST00000216294	ENST00000216294	ENSG00000023608	49	SNAPC1	protein_coding	14	0.3523	0.3123	0.3355	0.3439	0.3288	0.3273	2.17774	2.00381	2.10723	2.20868	2.14375	2.13746
67ENST00000538230	ENST00000538230	ENSG00000092201	36	SUPT16H	protein_coding	14	0.2737	0.0809	0.6454	0.2361	0.0752	0.6886	5.30466	3.54733	6.54252	5.56095	3.91098	7.10492
67ENST00000216327	ENST00000216327	ENSG00000100439	15	ABHD4	protein_coding	14	0.1084	0.1607	0.731	0.0569	0.148	0.795	3.18859	3.75704	5.94266	2.76571	4.14397	6.56925
67ENST00000396062	ENST00000396062	ENSG00000100442	32	FKBP3	protein_coding	14	0.4907	0.2386	0.2706	0.5455	0.1951	0.2594	4.20683	3.16652	3.34826	4.65782	3.17416	3.58527
67ENST00000216336	ENST00000216336	ENSG00000100448	23	CTSG	protein_coding	14	0.3076	0.3572	0.3352	0.3832	0.3184	0.2985	2.53431	2.75019	2.6587	2.92249	2.65521	2.56221
67ENST00000382548	ENST00000382548	ENSG00000100450	22	GZMH	protein_coding	14	0.3245	0.3389	0.3366	0.3186	0.3768	0.3046	2.78163	2.84426	2.83447	2.71791	2.96024	2.65308
67ENST00000216341	ENST00000216341;ENST00000382542;ENST00000382540	ENSG00000100453	31	GZMB	protein_coding	14	0.3173	0.3856	0.2971	0.3356	0.3541	0.3103	2.77537	3.05667	2.6806	2.85523	2.93245	2.74175
67ENST00000557415	ENST00000557415;ENST00000556616	ENSG00000100462	28	PRMT5	protein_coding	14	0.297	0.2289	0.4741	0.28	0.2531	0.4669	10.4737	10.0978	11.1481	10.4193	10.2737	11.157
67ENST00000555881	ENST00000555881	ENSG00000100473	20	COCH	protein_coding	14	0.35	0.3519	0.2981	0.3396	0.3565	0.3039	2.61213	2.61992	2.38059	2.47984	2.55023	2.31986
67ENST00000556232	ENST00000556232	ENSG00000100478	5	AP4S1	protein_coding	14	0.8378	0.0783	0.0839	0.7171	0.194	0.0889	6.48735	3.06872	3.16671	6.57356	4.68736	3.56201
67ENST00000554396	ENST00000554396	ENSG00000100479	81	POLE2	protein_coding	14	0.8851	0.0668	0.0481	0.8651	0.0833	0.0516	8.01113	4.28243	3.81089	8.15923	4.78275	4.09289
67ENST00000216373	ENST00000216373	ENSG00000100485	110	SOS2	protein_coding	14	0.5444	0.2234	0.2322	0.5606	0.2113	0.2281	4.3966	3.11168	3.16739	4.5073	3.09965	3.20967
67ENST00000525911	ENST00000525911	ENSG00000100490	10	CDKL1	protein_coding	14	0.4514	0.2531	0.2955	0.3588	0.3671	0.2741	3.17252	2.33777	2.5614	2.93987	2.97309	2.55163
67ENST00000531889	ENST00000531889;ENST00000544180	ENSG00000100504	83	PYGL	protein_coding	14	0.3197	0.3697	0.3106	0.3401	0.3323	0.3276	2.05226	2.26201	2.01053	2.05893	2.02553	2.00513
67ENST00000216407	ENST00000216407	ENSG00000256075	8	RP11-81H14.3	pseudogene	12	0.319	0.364	0.317	0.3279	0.3237	0.3485	1.54654	1.73718	1.53779	1.60244	1.58387	1.69038
67ENST00000554230	ENST00000554230	ENSG00000100522	14	GNPNAT1	protein_coding	14	0.2703	0.2134	0.5162	0.2255	0.2938	0.4806	3.77465	3.43378	4.70807	3.80969	4.19145	4.90129
67ENST00000543789	ENST00000543789	ENSG00000100526	64	CDKN3	protein_coding	14	0.8167	0.0585	0.1248	0.8498	0.0575	0.0927	7.52509	3.72175	4.81498	7.72317	3.83816	4.52728
67ENST00000553660	ENST00000553660	ENSG00000100528	30	CNIH	protein_coding	14	0.6	0.3145	0.0855	0.5762	0.3256	0.0981	9.68275	8.7506	6.8714	9.59418	8.77061	7.04048
67ENST00000557317	ENST00000557317	ENSG00000100532	17	CGRRF1	protein_coding	14	0.6648	0.1643	0.1709	0.583	0.1967	0.2203	4.62275	2.60601	2.66268	4.23343	2.66621	2.82919
67ENST00000555723	ENST00000555723	ENSG00000100554	26	ATP6V1D	protein_coding	14	0.4652	0.1824	0.3524	0.3551	0.1799	0.465	3.45608	2.10485	3.05531	3.39802	2.41697	3.78694
67ENST00000526336	ENST00000526336	ENSG00000100557	25	C14orf105	protein_coding	14	0.303	0.3558	0.3412	0.3416	0.3164	0.342	1.69607	1.92774	1.86755	1.87666	1.76641	1.87838
67ENST00000554395	ENST00000554395	ENSG00000100558	17	PLEK2	protein_coding	14	0.3261	0.3686	0.3053	0.3109	0.3529	0.3362	2.13001	2.30689	2.03515	1.95072	2.13335	2.06365
67ENST00000555189	ENST00000555189	ENSG00000100565	12	C14orf166B	protein_coding	14	0.2674	0.4265	0.3061	0.3308	0.356	0.3132	2.15611	2.82967	2.35126	2.12144	2.22747	2.04276
67ENST00000558987	ENST00000558987	ENSG00000100564	6	PIGH	protein_coding	14	0.5239	0.382	0.0941	0.5392	0.3246	0.1362	4.47857	4.02298	2.00244	4.17031	3.43807	2.18469
67ENST00000557508	ENST00000557508	ENSG00000100567	40	PSMA3	protein_coding	14	0.5904	0.0412	0.3684	0.5333	0.0447	0.4221	6.95231	3.1124	6.27195	6.88437	3.3066	6.54702
67ENST00000554636	ENST00000554636	ENSG00000100568	6	VTI1B	protein_coding	14	0.728	0.141	0.131	0.7457	0.1152	0.1391	5.35603	2.98806	2.8815	5.21281	2.51878	2.79039
67ENST00000555097	ENST00000555097	ENSG00000100575	9	TIMM9	protein_coding	14	0.8662	0.0574	0.0764	0.8101	0.0964	0.0934	8.1697	4.25434	4.66665	8.12073	5.05034	5.00476
67ENST00000557053	ENST00000557053	ENSG00000100577	28	GSTZ1	protein_coding	14	0.3787	0.2488	0.3725	0.2942	0.1911	0.5147	3.44512	2.83901	3.42147	3.38262	2.76066	4.18971
67ENST00000216468	ENST00000216468	ENSG00000100580	37	TMED8	protein_coding	14	0.2148	0.2014	0.5838	0.1871	0.215	0.598	3.32097	3.2286	4.76365	3.04776	3.24863	4.72437
67ENST00000533095	ENST00000533095	ENSG00000100583	12	SAMD15	protein_coding	14	0.3376	0.3174	0.345	0.3191	0.3233	0.3576	1.83398	1.74484	1.86494	1.67407	1.69331	1.83865
67ENST00000535854	ENST00000535854	ENSG00000100591	40	AHSA1	protein_coding	14	0.2518	0.102	0.6461	0.2461	0.1317	0.6222	7.56293	6.25946	8.92223	7.84579	6.94334	9.18376
67ENST00000493585	ENST00000493585	ENSG00000100593	27	ISM2	protein_coding	14	0.325	0.3523	0.3227	0.3735	0.3349	0.2916	2.59939	2.7159	2.58891	2.85838	2.70122	2.50162
67ENST00000216484	ENST00000216484	ENSG00000100596	72	SPTLC2	protein_coding	14	0.2524	0.1622	0.5854	0.2396	0.1488	0.6116	4.18374	3.54547	5.39711	4.46677	3.77997	5.81879
67ENST00000556418	ENST00000556418	ENSG00000100599	33	RIN3	protein_coding	14	0.3475	0.3087	0.3438	0.3021	0.3896	0.3083	2.59803	2.42722	2.58249	2.38719	2.75391	2.41643
67ENST00000216489	ENST00000216489	ENSG00000100601	48	ALKBH1	protein_coding	14	0.5488	0.1532	0.298	0.5206	0.1777	0.3016	5.20713	3.36642	4.32603	4.92679	3.37641	4.13941
67ENST00000216492	ENST00000216492	ENSG00000100604	52	CHGA	protein_coding	14	0.3191	0.3568	0.3241	0.2951	0.3672	0.3377	2.01369	2.17502	2.03652	1.90979	2.2249	2.104
67ENST00000554101	ENST00000554101	ENSG00000100612	37	DHRS7	protein_coding	14	0.382	0.1487	0.4693	0.3155	0.1849	0.4996	4.34279	2.98202	4.63974	3.88719	3.11636	4.55057
67ENST00000556952	ENST00000556952	ENSG00000100625	22	SIX4	protein_coding	14	0.3152	0.3711	0.3137	0.2753	0.3887	0.336	3.1168	3.35238	3.10996	2.9758	3.47335	3.26331
67ENST00000554728	ENST00000554728	ENSG00000100629	16	CEP128	protein_coding	14	0.9093	0.0524	0.0383	0.9373	0.0358	0.0269	6.66332	2.5454	2.09308	7.13671	2.42596	2.01238
67ENST00000557016	ENST00000557016	ENSG00000100632	18	ERH	protein_coding	14	0.3697	0.1581	0.4722	0.3744	0.2105	0.4152	9.6689	8.44338	10.0222	9.74478	8.91416	9.89402
67ENST00000216540	ENST00000216540	ENSG00000100652	44	SLC10A1	protein_coding	14	0.3395	0.3199	0.3405	0.3083	0.3363	0.3554	2.25616	2.17047	2.26046	2.16556	2.29092	2.37083
67ENST00000560763	ENST00000560763	ENSG00000100664	15	EIF5	protein_coding	14	0.2614	0.1208	0.6178	0.2034	0.166	0.6306	7.22538	6.11142	8.46625	7.14837	6.85484	8.78038
67ENST00000533541	ENST00000533541	ENSG00000100678	30	SLC8A3	protein_coding	14	0.3484	0.3496	0.302	0.3404	0.3406	0.319	2.53892	2.54412	2.33286	2.5155	2.51662	2.42189
67ENST00000311141	ENST00000311141	ENSG00000100711	31	ZFYVE21	protein_coding	14	0.5859	0.1426	0.2715	0.5736	0.1857	0.2407	5.69394	3.65542	4.58407	6.0519	4.42446	4.79891
67ENST00000555252	ENST00000555252	ENSG00000100714	42	MTHFD1	protein_coding	14	0.2546	0.0767	0.6687	0.2377	0.0743	0.688	6.1187	4.38827	7.51181	6.38583	4.7083	7.91939
67ENST00000553356	ENST00000553356	ENSG00000100739	16	BDKRB1	protein_coding	14	0.3262	0.3525	0.3213	0.3016	0.3637	0.3347	2.14341	2.25541	2.12197	2.03392	2.30426	2.18432
67ENST00000557222	ENST00000557222	ENSG00000100749	25	VRK1	protein_coding	14	0.7959	0.16	0.044	0.7736	0.1882	0.0383	9.86669	7.55238	5.69042	9.93438	7.89476	5.59775
67ENST00000394134	ENST00000394134	ENSG00000100767	11	PAPLN	protein_coding	14	0.3278	0.3981	0.2741	0.3971	0.3596	0.2432	3.59061	3.87056	3.33231	3.79214	3.64888	3.0849
67ENST00000553681	ENST00000553681	ENSG00000100823	22	APEX1	protein_coding	14	0.408	0.3019	0.2901	0.3898	0.3034	0.3067	10.7873	10.3529	10.2951	10.8071	10.4456	10.4612
67ENST00000216727	ENST00000216727	ENSG00000100836	9	PABPN1	protein_coding	14	0.1992	0.2538	0.547	0.2021	0.3163	0.4815	8.88779	9.23731	10.3451	8.92644	9.57257	10.1789
67ENST00000429593	ENST00000429593	ENSG00000100842	38	EFS	protein_coding	14	0.3443	0.3263	0.3295	0.3541	0.3341	0.3117	2.64827	2.57096	2.58485	2.74347	2.65971	2.55951
67ENST00000554090	ENST00000554090	ENSG00000100852	10	ARHGAP5	protein_coding	14	0.668	0.173	0.159	0.5902	0.2535	0.1563	5.91387	3.96489	3.84321	5.60643	4.38733	3.68937
67ENST00000541568	ENST00000541568	ENSG00000100865	15	CINP	protein_coding	14	0.5217	0.0868	0.3915	0.5029	0.0912	0.4059	6.49639	3.90875	6.08202	6.34149	3.87875	6.03246
67ENST00000560761	ENST00000560761	ENSG00000100884	20	CPNE6	protein_coding	14	0.3643	0.3775	0.2582	0.338	0.3591	0.3029	4.01988	4.07147	3.52318	3.60919	3.69686	3.45116
67ENST00000216780	ENST00000216780	ENSG00000100889	68	PCK2	protein_coding	14	0.3292	0.2903	0.3805	0.2925	0.2788	0.4287	4.00525	3.82386	4.21416	3.88537	3.81592	4.43662
67ENST00000557389	ENST00000557389	ENSG00000100906	31	NFKBIA	protein_coding	14	0.4307	0.2568	0.3126	0.453	0.2594	0.2876	10.3338	9.5877	9.87138	9.32118	8.51707	8.66555
67ENST00000419198	ENST00000419198	ENSG00000100908	38	FAM158A	protein_coding	14	0.4528	0.3066	0.2406	0.4432	0.2955	0.2612	5.08902	4.5264	4.17706	5.23417	4.64953	4.4716
67ENST00000559613	ENST00000559613	ENSG00000100911	5	PSME2	protein_coding	14	0.5497	0.3223	0.1281	0.505	0.3389	0.1561	7.27104	6.50074	5.1695	7.48751	6.91226	5.7937
67ENST00000551774	ENST00000551774	ENSG00000100916	26	BRMS1L	protein_coding	14	0.346	0.3516	0.3024	0.3413	0.3535	0.3052	2.20995	2.23285	2.01528	2.18265	2.23308	2.02152
67ENST00000553331	ENST00000553331	ENSG00000100941	29	PNN	protein_coding	14	0.5366	0.2679	0.1955	0.5823	0.2266	0.1911	5.88652	4.88464	4.43004	5.98269	4.62092	4.37522
67ENST00000560521	ENST00000560521;ENST00000560243	ENSG00000100949	30	RABGGTA	protein_coding	14	0.4833	0.2137	0.303	0.4828	0.1806	0.3365	6.71497	5.53754	6.0412	6.79652	5.37797	6.27575
67ENST00000395955	ENST00000395955	ENSG00000019186	54	CYP24A1	protein_coding	20	0.3191	0.3416	0.3393	0.3133	0.3566	0.3301	1.74306	1.84132	1.83175	1.73446	1.92128	1.80977
67ENST00000431048	ENST00000431048	ENSG00000132670	18	PTPRA	protein_coding	20	0.6658	0.153	0.1812	0.6711	0.1836	0.1454	10.8996	8.77791	9.02195	10.9807	9.11053	8.77373
67ENST00000350991	ENST00000350991	ENSG00000088833	34	NSFL1C	protein_coding	20	0.4068	0.1436	0.4496	0.3493	0.178	0.4727	8.03796	6.53626	8.18242	7.73488	6.76206	8.17136
67ENST00000371516	ENST00000371516	ENSG00000020256	32	ZFP64	protein_coding	20	0.3503	0.204	0.4457	0.2661	0.3297	0.4042	7.1541	6.37444	7.50155	6.98068	7.29021	7.58409
67ENST00000216927	ENST00000216927	ENSG00000089012	21	SIRPG	protein_coding	20	0.3872	0.2941	0.3187	0.3392	0.3147	0.3461	2.59422	2.19729	2.31318	2.3588	2.25034	2.38787
67ENST00000451957	ENST00000451957	ENSG00000100983	33	GSS	protein_coding	20	0.2146	0.1944	0.5909	0.1959	0.1444	0.6597	6.60187	6.45945	8.06303	6.38942	5.94911	8.14082
67ENST00000216962	ENST00000216962	ENSG00000100994	95	PYGB	protein_coding	20	0.0858	0.2581	0.6561	0.0845	0.247	0.6685	4.06003	5.64874	6.99476	3.76541	5.31218	6.74885
67ENST00000216968	ENST00000216968	ENSG00000101000	32	PROCR	protein_coding	20	0.3223	0.3597	0.318	0.3127	0.3804	0.3069	1.87786	2.03618	1.85858	1.84662	2.1295	1.81997
67ENST00000217026	ENST00000217026	ENSG00000101057	61	MYBL2	protein_coding	20	0.3947	0.3871	0.2183	0.3926	0.4143	0.193	11.5887	11.5607	10.7341	11.6729	11.7506	10.6487
67ENST00000217043	ENST00000217043	ENSG00000101074	26	R3HDML	protein_coding	20	0.3407	0.3191	0.3402	0.3244	0.362	0.3136	2.11767	2.02293	2.11518	2.00081	2.1589	1.95173
67ENST00000217074	ENST00000217074	ENSG00000101104	33	PABPC1L	protein_coding	20	0.2553	0.3355	0.4092	0.2656	0.3202	0.4143	3.73115	4.12495	4.41142	3.50839	3.77805	4.14984
67ENST00000395997	ENST00000395997	ENSG00000101115	21	SALL4	protein_coding	20	0.31	0.3956	0.2944	0.3312	0.382	0.2868	2.69266	3.04459	2.61802	2.47191	2.67751	2.2642
67ENST00000415828	ENST00000415828	ENSG00000101138	16	CSTF1	protein_coding	20	0.557	0.1195	0.3235	0.4612	0.1996	0.3392	7.5149	5.29479	6.73117	7.29281	6.08495	6.84966
67ENST00000348257	ENST00000348257	ENSG00000101150	29	TPD52L2	protein_coding	20	0.171	0.2664	0.5626	0.1621	0.2879	0.55	6.83845	7.47859	8.55695	6.95811	7.78647	8.72026
67ENST00000217131	ENST00000217131	ENSG00000101160	33	CTSZ	protein_coding	20	0.3359	0.3411	0.323	0.3432	0.3574	0.2994	2.44705	2.46922	2.39047	2.50146	2.5601	2.30423
67ENST00000217133	ENST00000217133	ENSG00000101162	25	TUBB1	protein_coding	20	0.333	0.3214	0.3456	0.3163	0.3594	0.3243	1.89852	1.84752	1.9519	1.77073	1.95482	1.80645
67ENST00000451793	ENST00000451793	ENSG00000101187	18	SLCO4A1	protein_coding	20	0.2333	0.281	0.4857	0.2197	0.2659	0.5144	5.14231	5.41096	6.20051	5.10377	5.37922	6.33117
67ENST00000335351	ENST00000335351	ENSG00000101190	38	TCFL5	protein_coding	20	0.4102	0.4067	0.183	0.3718	0.4949	0.1332	7.69358	7.68124	6.52906	7.6304	8.04302	6.14957
67ENST00000395306	ENST00000395306	ENSG00000101197	13	BIRC7	protein_coding	20	0.3612	0.3226	0.3162	0.3005	0.419	0.2805	2.80305	2.63993	2.61115	2.85888	3.33829	2.75962
67ENST00000449731	ENST00000449731	ENSG00000185019	9	UBOX5	protein_coding	20	0.1773	0.1482	0.6745	0.24	0.1978	0.5623	2.97621	2.71708	4.90393	3.34986	3.07066	4.57816
67ENST00000217182	ENST00000217182	ENSG00000101210	39	EEF1A2	protein_coding	20	0.2944	0.4058	0.2997	0.3079	0.3791	0.313	2.39251	2.85531	2.41822	2.40072	2.70083	2.42465
67ENST00000542869	ENST00000542869	ENSG00000101213	26	PTK6	protein_coding	20	0.3391	0.333	0.3279	0.3432	0.3692	0.2876	2.90207	2.87592	2.8539	3.0854	3.19074	2.83007
67ENST00000217188	ENST00000217188	ENSG00000125508	36	SRMS	protein_coding	20	0.2988	0.3572	0.344	0.3031	0.3722	0.3246	2.28736	2.54517	2.49101	2.39678	2.69315	2.49576
67ENST00000379765	ENST00000379765	ENSG00000101220	18	C20orf27	protein_coding	20	0.5809	0.2761	0.143	0.578	0.2774	0.1447	9.73814	8.66487	7.71636	10.0884	9.02914	8.09001
67ENST00000324228	ENST00000324228	ENSG00000101246	33	ARFRP1	protein_coding	20	0.3273	0.2763	0.3963	0.3059	0.2618	0.4323	5.35594	5.11168	5.63189	5.22981	5.00521	5.72851
67ENST00000217233	ENST00000217233	ENSG00000101255	50	TRIB3	protein_coding	20	0.2762	0.318	0.4058	0.2629	0.2947	0.4424	4.84864	5.05201	5.40348	5.2239	5.38818	5.97449
67ENST00000349736	ENST00000349736	ENSG00000101266	7	CSNK2A1	protein_coding	20	0.2544	0.279	0.4666	0.2852	0.2959	0.4188	4.76642	4.89984	5.64186	4.47942	4.53276	5.03386
67ENST00000407045	ENST00000407045	ENSG00000172264	27	MACROD2	protein_coding	20	0.3384	0.3361	0.3255	0.3178	0.3696	0.3126	2.09153	2.0814	2.03541	2.12785	2.34556	2.10398
67ENST00000381944	ENST00000381944	ENSG00000101276	33	SLC52A3	protein_coding	20	0.3305	0.355	0.3144	0.3323	0.3736	0.2942	2.45153	2.55473	2.37959	2.50085	2.66993	2.32506
67ENST00000217260	ENST00000217260	ENSG00000101282	26	RSPO4	protein_coding	20	0.3318	0.3332	0.335	0.3308	0.3697	0.2995	2.72663	2.73291	2.74046	2.72074	2.88112	2.57749
67ENST00000546004	ENST00000546004	ENSG00000101292	19	PROKR2	protein_coding	20	0.3388	0.3538	0.3074	0.3485	0.3734	0.2781	2.12198	2.18431	1.98173	2.18414	2.28373	1.85842
67ENST00000217289	ENST00000217289	ENSG00000101311	87	FERMT1	protein_coding	20	0.3268	0.3537	0.3195	0.3232	0.3395	0.3373	1.80486	1.91882	1.7724	1.80539	1.87623	1.86724
67ENST00000217299	ENST00000217299	ENSG00000101321	27	XKR7	protein_coding	20	0.2959	0.3693	0.3348	0.313	0.3792	0.3078	2.37914	2.69914	2.55756	2.53992	2.81686	2.51585
67ENST00000540134	ENST00000540134	ENSG00000101327	23	PDYN	protein_coding	20	0.3273	0.3769	0.2957	0.3267	0.3335	0.3398	1.96329	2.16697	1.81699	1.92104	1.95066	1.9775
67ENST00000421148	ENST00000421148	ENSG00000101337	46	TM9SF4	protein_coding	20	0.1832	0.2736	0.5432	0.1911	0.2952	0.5136	6.93465	7.51314	8.50283	6.99846	7.62593	8.42481
67ENST00000217320	ENST00000217320	ENSG00000101342	27	C20orf118	protein_coding	20	0.3376	0.3261	0.3363	0.2975	0.4034	0.2991	2.55032	2.50014	2.54497	2.39687	2.83609	2.40427
67ENST00000422138	ENST00000422138	ENSG00000101353	21	C20orf132	protein_coding	20	0.4018	0.277	0.3213	0.4274	0.277	0.2956	4.2305	3.69385	3.908	4.39441	3.76884	3.86241
67ENST00000217381	ENST00000217381	ENSG00000101400	41	SNTA1	protein_coding	20	0.4117	0.3484	0.2399	0.4018	0.3308	0.2675	4.06723	3.82616	3.28801	4.0449	3.76441	3.45796
67ENST00000217386	ENST00000217386	ENSG00000101405	12	OXT	protein_coding	20	0.3502	0.3284	0.3214	0.3086	0.3454	0.346	2.94722	2.85437	2.82335	2.68462	2.84729	2.84948
67ENST00000217398	ENST00000217398	ENSG00000101417	24	PXMP4	protein_coding	20	0.3642	0.2899	0.346	0.3774	0.2787	0.3439	4.72833	4.39905	4.65432	4.77055	4.33309	4.63665
67ENST00000217402	ENST00000217402	ENSG00000101421	17	CHMP4B	protein_coding	20	0.3062	0.2678	0.426	0.3216	0.2235	0.4549	6.15362	5.96014	6.62988	6.26499	5.73959	6.76507
67ENST00000538599	ENST00000538599	ENSG00000129988	54	LBP	protein_coding	20	0.3286	0.3695	0.3019	0.3223	0.3778	0.2999	2.12171	2.29073	1.99916	2.10594	2.33518	2.00193
67ENST00000217420	ENST00000217420	ENSG00000101438	14	SLC32A1	protein_coding	20	0.3012	0.3756	0.3232	0.3137	0.3681	0.3181	2.21717	2.53569	2.31876	2.37916	2.60976	2.39926
67ENST00000217423	ENST00000217423	ENSG00000101441	9	CST4	protein_coding	20	0.2895	0.2791	0.4314	0.3031	0.3756	0.3213	2.60991	2.557	3.18532	2.66667	2.97605	2.75061
67ENST00000339946	ENST00000339946	ENSG00000101443	12	WFDC2	protein_coding	20	0.3337	0.3729	0.2935	0.3365	0.3853	0.2782	2.87647	3.03683	2.69123	2.80623	3.00153	2.53197
67ENST00000217426	ENST00000217426	ENSG00000101444	37	AHCY	protein_coding	20	0.3641	0.4175	0.2184	0.3518	0.398	0.2502	9.8842	10.0817	9.14673	9.53688	9.71511	9.04515
67ENST00000217428	ENST00000217428	ENSG00000101446	19	SPINT3	protein_coding	20	0.3245	0.378	0.2975	0.2915	0.3762	0.3323	1.95747	2.17751	1.83224	1.68051	2.04827	1.8692
67ENST00000424027	ENST00000424027	ENSG00000101447	30	FAM83D	protein_coding	20	0.3712	0.2622	0.3666	0.381	0.2934	0.3255	5.34492	4.843	5.32688	5.35045	4.9736	5.12339
67ENST00000438215	ENST00000438215	ENSG00000101464	18	PIGU	protein_coding	20	0.3609	0.1534	0.4858	0.3762	0.1564	0.4675	8.08282	6.84851	8.51169	8.01677	6.7505	8.33033
67ENST00000487205	ENST00000487205	ENSG00000101473	20	ACOT8	protein_coding	20	0.3644	0.183	0.4527	0.3393	0.2036	0.4572	5.70284	4.70896	6.01594	5.53874	4.80205	5.96908
67ENST00000451442	ENST00000451442	ENSG00000101474	47	C20orf3	protein_coding	20	0.1368	0.1151	0.7482	0.1567	0.1211	0.7222	4.55073	4.30188	7.00245	4.56489	4.19341	6.76911
67ENST00000540155	ENST00000540155	ENSG00000091164	62	TXNL1	protein_coding	18	0.5768	0.2034	0.2198	0.5423	0.2006	0.2571	6.46252	4.95895	5.07063	6.35315	4.91825	5.27636
67ENST00000536605	ENST00000536605	ENSG00000101608	9	MYL12A	protein_coding	18	0.3931	0.1684	0.4385	0.336	0.1687	0.4954	2.92979	1.70704	3.08774	2.77304	1.77887	3.33327
67ENST00000217740	ENST00000217740	ENSG00000101695	39	RNF125	protein_coding	18	0.3213	0.3323	0.3464	0.3169	0.3499	0.3331	2.39025	2.43911	2.49908	2.36243	2.50535	2.43421
67ENST00000217800	ENST00000217800	ENSG00000101751	55	POLI	protein_coding	18	0.5995	0.2306	0.1698	0.6279	0.2028	0.1694	4.22098	2.84278	2.40133	4.39464	2.76417	2.50433
67ENST00000427768	ENST00000427768	ENSG00000007952	18	NOX1	protein_coding	X	0.3398	0.3492	0.311	0.3201	0.3483	0.3316	2.04284	2.08245	1.91531	1.80329	1.92529	1.85428
67ENST00000458014	ENST00000458014	ENSG00000006756	11	ARSD	protein_coding	X	0.2311	0.2766	0.4923	0.3021	0.358	0.3399	2.33194	2.59077	3.42259	2.41659	2.66162	2.58686
67ENST00000509462	ENST00000509462	ENSG00000085231	7	TAF9	protein_coding	5	0.7545	0.0936	0.1519	0.7465	0.0886	0.1649	10.583	7.57185	8.2704	10.5806	7.50619	8.40198
67ENST00000444450	ENST00000444450	ENSG00000067829	34	IDH3G	protein_coding	X	0.4331	0.234	0.3329	0.3879	0.2252	0.387	9.57244	8.68447	9.19263	9.4138	8.62915	9.41052
67ENST00000426203	ENST00000426203	ENSG00000007350	16	TKTL1	protein_coding	X	0.3039	0.3532	0.3429	0.3161	0.382	0.302	1.95249	2.16949	2.12657	2.0607	2.33393	1.9948
67ENST00000336249	ENST00000336249	ENSG00000077713	28	SLC25A43	protein_coding	X	0.4957	0.3245	0.1798	0.5841	0.3084	0.1075	4.84837	4.23687	3.3855	5.68858	4.7669	3.2469
67ENST00000217926	ENST00000217926	ENSG00000123569	16	H2BFWT	protein_coding	X	0.3103	0.3351	0.3546	0.3044	0.3578	0.3378	2.05943	2.17055	2.25181	1.90012	2.13333	2.05023
67ENST00000458383	ENST00000458383	ENSG00000101842	17	VSIG1	protein_coding	X	0.2968	0.3677	0.3355	0.2901	0.3924	0.3175	1.81311	2.12228	1.98971	1.78148	2.21697	1.91144
67ENST00000372295	ENST00000372295	ENSG00000101843	7	PSMD10	protein_coding	X	0.3649	0.0301	0.605	0.2933	0.0296	0.6771	8.57145	4.97117	9.30061	8.17822	4.87059	9.38519
67ENST00000217961	ENST00000217961	ENSG00000101846	82	STS	protein_coding	X	0.3167	0.3594	0.324	0.2873	0.4351	0.2776	3.50421	3.68665	3.53718	3.52742	4.12625	3.47818
67ENST00000424279	ENST00000424279	ENSG00000101849	62	TBL1X	protein_coding	X	0.1631	0.2751	0.5618	0.1885	0.3482	0.4632	4.86391	5.61852	6.64866	5.17325	6.0586	6.47019
67ENST00000535419	ENST00000535419	ENSG00000101856	20	PGRMC1	protein_coding	X	0.4366	0.1941	0.3693	0.4008	0.1907	0.4085	7.77186	6.60216	7.53059	7.60571	6.53371	7.63318
67ENST00000217999	ENST00000217999	ENSG00000101883	21	RHOXF1	protein_coding	X	0.3139	0.3618	0.3244	0.3512	0.3395	0.3093	2.07345	2.27845	2.12101	2.20614	2.15728	2.023
67ENST00000372103	ENST00000372103	ENSG00000101888	24	NXT2	protein_coding	X	0.2599	0.3707	0.3694	0.2787	0.3898	0.3315	4.01863	4.53074	4.52598	4.22267	4.70638	4.47287
67ENST00000218006	ENST00000218006	ENSG00000101890	100	GUCY2F	protein_coding	X	0.3185	0.3545	0.327	0.3436	0.3411	0.3154	1.9516	2.10609	1.98987	2.07359	2.0629	1.94988
67ENST00000539306	ENST00000539306	ENSG00000101892	38	ATP1B4	protein_coding	X	0.32	0.3518	0.3283	0.3092	0.3433	0.3475	1.79471	1.93144	1.83162	1.80699	1.95798	1.97526
67ENST00000311912	ENST00000311912	ENSG00000101916	29	TLR8	protein_coding	X	0.3694	0.3433	0.2873	0.3298	0.3955	0.2747	2.21964	2.11391	1.85678	1.99906	2.26101	1.73522
67ENST00000218054	ENST00000218054	ENSG00000101938	51	CHRDL1	protein_coding	X	0.2999	0.3518	0.3483	0.3221	0.3349	0.3429	1.94682	2.1771	2.16244	2.00198	2.05827	2.09235
67ENST00000376729	ENST00000376729	ENSG00000101940	49	WDR13	protein_coding	X	0.3467	0.3405	0.3128	0.361	0.3291	0.3098	5.6986	5.67279	5.55054	6.02768	5.89422	5.80702
67ENST00000218068	ENST00000218068	ENSG00000101951	19	PAGE4	protein_coding	X	0.3234	0.3666	0.31	0.3071	0.351	0.3419	1.73335	1.91398	1.67214	1.76011	1.95313	1.915
67ENST00000415367	ENST00000415367	ENSG00000101958	20	GLRA2	protein_coding	X	0.3385	0.3631	0.2984	0.3198	0.3439	0.3363	1.86798	1.96924	1.68582	1.65913	1.76399	1.7315
67ENST00000435215	ENST00000435215	ENSG00000101972	31	STAG2	protein_coding	X	0.6548	0.1244	0.2208	0.63	0.1226	0.2475	5.40978	3.01382	3.84156	5.54236	3.18042	4.19416
67ENST00000394090	ENST00000394090	ENSG00000101981	29	F9	protein_coding	X	0.3265	0.3654	0.308	0.3403	0.3333	0.3264	1.7813	1.94366	1.69706	1.73231	1.70219	1.67224
67ENST00000218104	ENST00000218104	ENSG00000101986	38	ABCD1	protein_coding	X	0.2782	0.308	0.4138	0.2574	0.3651	0.3775	2.49801	2.64502	3.07114	2.48974	2.99375	3.04202
67ENST00000441294	ENST00000441294	ENSG00000085185	24	BCORL1	protein_coding	X	0.0642	0.1678	0.7679	0.0681	0.1212	0.8107	2.46573	3.85149	6.04547	2.68139	3.51316	6.25494
67ENST00000338957	ENST00000338957;ENST00000423889	ENSG00000102053	43	ZC3H12B	protein_coding	X	0.3645	0.3654	0.27	0.3889	0.326	0.2852	2.73021	2.73394	2.29748	2.83593	2.58153	2.38843
67ENST00000419374	ENST00000419374	ENSG00000102057	12	KCND1	protein_coding	X	0.2156	0.4793	0.305	0.2342	0.4836	0.2821	2.22113	3.37353	2.72152	2.34279	3.38869	2.61129
67ENST00000361980	ENST00000361980	ENSG00000102078	31	SLC25A14	protein_coding	X	0.4928	0.1594	0.3478	0.3666	0.2259	0.4075	4.19453	2.56668	3.69178	3.10316	2.40437	3.25582
67ENST00000334557	ENST00000334557	ENSG00000102081	43	FMR1	protein_coding	X	0.4114	0.2551	0.3335	0.3854	0.25	0.3646	3.71364	3.02386	3.41064	3.66998	3.04553	3.58993
67ENST00000376548	ENST00000376548	ENSG00000102103	10	PQBP1	protein_coding	X	0.4679	0.198	0.3341	0.4529	0.1325	0.4146	8.84764	7.60711	8.36177	8.73453	6.96123	8.60701
67ENST00000218230	ENST00000218230	ENSG00000102109	22	PCSK1N	protein_coding	X	0.2999	0.4072	0.2928	0.2953	0.4178	0.2869	3.47689	3.91804	3.44239	3.49998	4.0008	3.45836
67ENST00000218249	ENST00000218249	ENSG00000102128	11	RAB40AL	protein_coding	X	0.2721	0.4362	0.2918	0.2747	0.4309	0.2944	2.81929	3.50002	2.91995	2.60815	3.25749	2.70807
67ENST00000218316	ENST00000218316	ENSG00000102195	34	GPR50	protein_coding	X	0.3413	0.3578	0.3009	0.3432	0.3386	0.3182	2.16978	2.23777	1.98765	2.08581	2.06598	1.97647
67ENST00000432528	ENST00000432528	ENSG00000086758	33	HUWE1	protein_coding	X	0.3398	0.1102	0.5499	0.3095	0.1096	0.5809	8.26996	6.64582	8.96438	8.37163	6.87337	9.27991
67ENST00000218340	ENST00000218340	ENSG00000102218	28	RP2	protein_coding	X	0.3407	0.2663	0.393	0.2819	0.2206	0.4975	2.62979	2.27442	2.83572	2.64059	2.28643	3.45993
67ENST00000424392	ENST00000424392	ENSG00000102221	23	PHF16	protein_coding	X	0.2432	0.126	0.6308	0.2326	0.1824	0.5849	5.3152	4.36696	6.6902	4.92324	4.57281	6.25361
67ENST00000377080	ENST00000377080	ENSG00000102226	34	USP11	protein_coding	X	0.129	0.2007	0.6703	0.1367	0.2269	0.6364	6.95803	7.59556	9.33565	7.05211	7.78384	9.27159
67ENST00000425695	ENST00000425695	ENSG00000102241	22	HTATSF1	protein_coding	X	0.2779	0.3261	0.3961	0.2948	0.2949	0.4104	2.08243	2.31334	2.59376	2.09297	2.09357	2.57041
67ENST00000441738	ENST00000441738	ENSG00000102265	14	TIMP1	protein_coding	X	0.4929	0.3151	0.192	0.4138	0.3302	0.256	4.48227	3.83693	3.12192	4.06568	3.74033	3.37272
67ENST00000496835	ENST00000496835	ENSG00000102309	5	PIN4	protein_coding	X	0.7202	0.0582	0.2216	0.7194	0.0447	0.2359	7.07382	3.4439	5.37358	6.9593	2.95104	5.35079
67ENST00000218436	ENST00000218436	ENSG00000102313	93	ITIH6	protein_coding	X	0.3388	0.3439	0.3172	0.3245	0.3573	0.3182	2.20857	2.22999	2.11353	2.26291	2.40216	2.23477
67ENST00000375062	ENST00000375062	ENSG00000102316	65	MAGED2	protein_coding	X	0.1485	0.1288	0.7227	0.1436	0.134	0.7224	3.46124	3.25574	5.74425	3.24968	3.1507	5.58083
67ENST00000372926	ENST00000372926	ENSG00000102384	58	CENPI	protein_coding	X	0.7415	0.1219	0.1366	0.7189	0.1124	0.1687	6.18022	3.57506	3.74023	6.15455	3.47707	4.06317
67ENST00000218516	ENST00000218516	ENSG00000102393	38	GLA	protein_coding	X	0.3618	0.1597	0.4786	0.3502	0.1659	0.4839	5.78614	4.6061	6.18981	5.78446	4.7063	6.25099
67ENST00000381946	ENST00000381946	ENSG00000075673	95	ATP12A	protein_coding	13	0.3342	0.3429	0.3229	0.3209	0.3639	0.3153	1.91713	1.95407	1.86748	1.82956	2.01101	1.8042
67ENST00000487865	ENST00000487865	ENSG00000102471	36	NDFIP2	protein_coding	13	0.3188	0.3514	0.3298	0.3237	0.3711	0.3052	2.27743	2.41766	2.32651	2.25349	2.45053	2.16823
67ENST00000218721	ENST00000218721;ENST00000398307	ENSG00000102539	24	MLNR	protein_coding	13	0.3291	0.3594	0.3115	0.3293	0.3821	0.2887	2.70037	2.82762	2.62131	2.70021	2.91485	2.51049
67ENST00000412435	ENST00000412435	ENSG00000102575	27	ACP5	protein_coding	19	0.3339	0.3136	0.3525	0.3335	0.3464	0.3201	2.21306	2.12259	2.29107	2.15813	2.21285	2.0991
67ENST00000426768	ENST00000426768	ENSG00000102606	12	ARHGEF7	protein_coding	13	0.5339	0.1301	0.336	0.598	0.1202	0.2819	8.71615	6.67912	8.04786	8.58732	6.27254	7.50223
67ENST00000545013	ENST00000545013	ENSG00000102683	38	SGCG	protein_coding	13	0.3364	0.3519	0.3117	0.3182	0.3638	0.318	1.91081	1.97588	1.80056	1.90117	2.09413	1.90007
67ENST00000444610	ENST00000444610	ENSG00000102796	39	DHRS12	protein_coding	13	0.4855	0.2637	0.2508	0.5157	0.266	0.2183	3.33113	2.45076	2.37816	3.59596	2.64077	2.35597
67ENST00000219022	ENST00000219022	ENSG00000102837	62	OLFM4	protein_coding	13	0.33	0.3556	0.3144	0.3238	0.3581	0.3181	1.98037	2.08816	1.91058	1.87991	2.02518	1.85406
67ENST00000573854	ENST00000573854;ENST00000396104;ENST00000536134	ENSG00000183747	9	ACSM2A	protein_coding	16	0.3412	0.3563	0.3025	0.3287	0.3481	0.3233	1.80174	1.86418	1.62776	1.72013	1.80271	1.69608
67ENST00000566380	ENST00000566380	ENSG00000065057	24	NTHL1	protein_coding	16	0.3725	0.2434	0.3841	0.2999	0.186	0.5141	4.1272	3.51357	4.17157	4.07402	3.3845	4.85132
67ENST00000538765	ENST00000538765	ENSG00000006194	26	ZNF263	protein_coding	16	0.1721	0.2584	0.5695	0.1591	0.3442	0.4968	4.77687	5.36304	6.50299	4.85079	5.96446	6.49388
67ENST00000568715	ENST00000568715	ENSG00000087245	12	MMP2	protein_coding	16	0.2931	0.3731	0.3339	0.291	0.3646	0.3445	2.0337	2.38198	2.22171	2.22055	2.54594	2.46421
67ENST00000561670	ENST00000561670	ENSG00000177200	21	CHD9	protein_coding	16	0.7288	0.2301	0.0411	0.63	0.3358	0.0342	8.08804	6.42504	3.93861	8.25041	7.34239	4.04815
67ENST00000219091	ENST00000219091	ENSG00000122386	56	ZNF205	protein_coding	16	0.3316	0.3667	0.3016	0.3322	0.377	0.2907	3.21794	3.36301	3.08109	3.20521	3.38769	3.01282
67ENST00000568364	ENST00000568364	ENSG00000091651	30	ORC6	protein_coding	16	0.3179	0.1974	0.4847	0.3065	0.3011	0.3924	5.98236	5.29489	6.5908	6.03038	6.00459	6.38669
67ENST00000569600	ENST00000569600	ENSG00000125149	72	C16orf70	protein_coding	16	0.2146	0.2342	0.5513	0.2092	0.2848	0.5061	5.82349	5.94959	7.18498	5.69038	6.13539	6.96492
67ENST00000565497	ENST00000565497	ENSG00000102879	34	CORO1A	protein_coding	16	0.303	0.255	0.442	0.269	0.2322	0.4988	10.4836	10.235	11.0285	10.2059	9.99358	11.0965
67ENST00000524149	ENST00000524149	ENSG00000166743	37	ACSM1	protein_coding	16	0.312	0.3626	0.3254	0.3058	0.3827	0.3114	1.94742	2.16425	2.00826	1.97804	2.30171	2.00429
67ENST00000219162	ENST00000219162	ENSG00000102891	10	MT4	protein_coding	16	0.3604	0.3125	0.3271	0.3209	0.3565	0.3226	3.02007	2.81442	2.88056	2.79712	2.9491	2.80456
67ENST00000567954	ENST00000567954	ENSG00000102897	16	LYRM1	protein_coding	16	0.7832	0.1167	0.1	0.7798	0.129	0.0912	7.17187	4.42567	4.20286	7.14921	4.55361	4.05245
67ENST00000219169	ENST00000219169	ENSG00000102898	14	NUTF2	protein_coding	16	0.2442	0.3121	0.4437	0.259	0.3463	0.3947	5.35551	5.70935	6.21682	5.69779	6.11653	6.30534
67ENST00000566758	ENST00000566758	ENSG00000102901	39	CENPT	protein_coding	16	0.2422	0.4403	0.3175	0.2657	0.4386	0.2957	4.25439	5.11658	4.64467	4.54579	5.26923	4.70046
67ENST00000219197	ENST00000219197	ENSG00000102924	20	CBLN1	protein_coding	16	0.3376	0.3104	0.352	0.3274	0.3163	0.3563	2.30935	2.18841	2.36992	2.3702	2.32019	2.49199
67ENST00000563234	ENST00000563234	ENSG00000102931	8	ARL2BP	protein_coding	16	0.5405	0.2634	0.1961	0.4963	0.371	0.1327	9.00666	7.96944	7.54414	9.02144	8.60156	7.11804
67ENST00000219207	ENST00000219207	ENSG00000102934	14	PLLP	protein_coding	16	0.2583	0.4425	0.2993	0.2873	0.4709	0.2419	2.25963	3.03632	2.47227	2.61057	3.32358	2.36244
67ENST00000219235	ENST00000219235	ENSG00000102962	29	CCL22	protein_coding	16	0.3297	0.3567	0.3136	0.3315	0.3557	0.3128	2.54702	2.66085	2.47476	2.64361	2.74527	2.56001
67ENST00000574309	ENST00000574309	ENSG00000102967	18	DHODH	protein_coding	16	0.2052	0.2342	0.5606	0.2008	0.3194	0.4798	3.30666	3.49701	4.75638	3.59932	4.26924	4.85628
67ENST00000219244	ENST00000219244	ENSG00000102970	24	CCL17	protein_coding	16	0.3294	0.3637	0.3068	0.3481	0.3589	0.2931	2.61582	2.75876	2.51342	2.77281	2.81695	2.52466
67ENST00000219251	ENST00000219251;ENST00000393919	ENSG00000102977	60	ACD	protein_coding	16	0.2981	0.2823	0.4195	0.296	0.2567	0.4474	6.07665	5.99829	6.56963	6.05425	5.8486	6.65016
67ENST00000219252	ENST00000219252	ENSG00000102978	44	POLR2C	protein_coding	16	0.2657	0.1925	0.5418	0.2339	0.2063	0.5598	5.46956	5.00443	6.49766	5.36073	5.18003	6.61988
67ENST00000219255	ENST00000219255;ENST00000458121	ENSG00000102981	15	PARD6A	protein_coding	16	0.7909	0.1285	0.0806	0.7667	0.1592	0.074	6.77981	4.15774	3.48479	6.78781	4.5203	3.41508
67ENST00000219271	ENST00000219271	ENSG00000102996	71	MMP15	protein_coding	16	0.3291	0.344	0.3269	0.3132	0.3634	0.3234	2.42552	2.48959	2.41573	2.37721	2.5919	2.42352
67ENST00000561568	ENST00000561568	ENSG00000103005	18	C16orf57	protein_coding	16	0.1631	0.5021	0.3347	0.1801	0.5668	0.2531	4.17474	5.79679	5.21176	4.61161	6.26581	5.10275
67ENST00000569374	ENST00000569374	ENSG00000103021	11	CCDC113	protein_coding	16	0.3108	0.3482	0.341	0.3485	0.3357	0.3158	1.8644	2.0284	1.99825	2.0202	1.96614	1.87778
67ENST00000561637	ENST00000561637;ENST00000563498;ENST00000566600	ENSG00000103024	22	NME3	protein_coding	16	0.5086	0.2755	0.2159	0.383	0.3536	0.2634	4.44752	3.56337	3.21152	3.86404	3.74861	3.32402
67ENST00000567958	ENST00000567958	ENSG00000103035	21	PSMD7	protein_coding	16	0.3656	0.1069	0.5275	0.3657	0.1443	0.4899	8.87328	7.09935	9.40221	9.04182	7.70038	9.46367
67ENST00000458571	ENST00000458571	ENSG00000103037	13	SETD6	protein_coding	16	0.2463	0.3623	0.3914	0.2817	0.3158	0.4025	2.50499	3.06155	3.1733	3.10725	3.27226	3.62226
67ENST00000562397	ENST00000562397	ENSG00000103042	13	SLC38A7	protein_coding	16	0.2114	0.3203	0.4683	0.1964	0.3945	0.4091	2.93882	3.53849	4.08665	3.47911	4.48541	4.53786
67ENST00000219322	ENST00000219322	ENSG00000103044	13	HAS3	protein_coding	16	0.3181	0.3248	0.3571	0.3418	0.2769	0.3813	1.94783	1.97789	2.11459	2.17115	1.8676	2.32926
67ENST00000568373	ENST00000568373	ENSG00000103056	26	SMPD3	protein_coding	16	0.3253	0.3005	0.3741	0.3208	0.322	0.3572	2.56843	2.45395	2.77012	2.54318	2.54848	2.69799
67ENST00000565744	ENST00000565744	ENSG00000103066	17	PLA2G15	protein_coding	16	0.1325	0.1794	0.6881	0.1245	0.1908	0.6847	3.59434	4.03063	5.97046	3.57466	4.18995	6.03344
67ENST00000567683	ENST00000567683;ENST00000544337	ENSG00000103089	34	FA2H	protein_coding	16	0.3172	0.3743	0.3086	0.3302	0.3563	0.3135	2.12407	2.3629	2.0846	2.11928	2.22893	2.04437
67ENST00000565108	ENST00000565108	ENSG00000103121	8	CMC2	protein_coding	16	0.5735	0.2168	0.2096	0.5939	0.2437	0.1624	9.20991	7.80659	7.75786	9.59903	8.3139	7.72786
67ENST00000456379	ENST00000456379	ENSG00000185615	24	PDIA2	protein_coding	16	0.2651	0.4002	0.3348	0.3229	0.3683	0.3088	2.6837	3.27797	3.02059	2.81142	3.00096	2.74689
67ENST00000435035	ENST00000435035	ENSG00000242173	9	ARHGDIG	protein_coding	16	0.3739	0.3217	0.3045	0.2658	0.4787	0.2555	2.66316	2.4462	2.36706	2.45201	3.30102	2.39512
67ENST00000436333	ENST00000436333	ENSG00000103152	20	MPG	protein_coding	16	0.5015	0.2811	0.2173	0.5172	0.2447	0.2381	6.3144	5.47924	5.10805	6.23176	5.15208	5.11258
67ENST00000568857	ENST00000568857	ENSG00000103160	12	HSDL1	protein_coding	16	0.2387	0.3286	0.4328	0.252	0.2425	0.5054	2.91488	3.37616	3.77352	3.20533	3.14991	4.2093
67ENST00000568638	ENST00000568638	ENSG00000103175	34	WFDC1	protein_coding	16	0.2851	0.3708	0.3441	0.3039	0.3778	0.3182	2.12199	2.50133	2.39318	2.23918	2.55331	2.30562
67ENST00000563892	ENST00000563892	ENSG00000103194	12	USP10	protein_coding	16	0.5243	0.2577	0.218	0.4878	0.2527	0.2595	8.83904	7.81431	7.57264	8.88952	7.94085	7.97914
67ENST00000467949	ENST00000467949	ENSG00000103197	26	TSC2	protein_coding	16	0.2522	0.2553	0.4925	0.3323	0.2255	0.4422	6.62322	6.64086	7.58894	6.94418	6.38484	7.35619
67ENST00000219478	ENST00000219478	ENSG00000103199	47	ZNF500	protein_coding	16	0.2921	0.3828	0.3252	0.2879	0.3865	0.3256	2.59362	2.98363	2.74837	2.6096	3.03449	2.78693
67ENST00000382940	ENST00000382940	ENSG00000103202	22	NME4	protein_coding	16	0.6385	0.2795	0.0821	0.6571	0.2564	0.0865	11.3105	10.1186	8.35092	11.4836	10.1261	8.5585
67ENST00000424398	ENST00000424398	ENSG00000242612	42	DECR2	protein_coding	16	0.534	0.2803	0.1857	0.534	0.2462	0.2197	7.59406	6.66407	6.06995	7.51419	6.39737	6.2331
67ENST00000564000	ENST00000564000	ENSG00000103254	26	FAM173A	protein_coding	16	0.4186	0.2911	0.2903	0.4158	0.2376	0.3466	4.73663	4.21262	4.20887	4.90153	4.09427	4.63889
67ENST00000219542	ENST00000219542	ENSG00000103260	15	METRN	protein_coding	16	0.347	0.3503	0.3027	0.3824	0.3395	0.2781	2.93851	2.95225	2.74152	3.21049	3.03907	2.75127
67ENST00000567173	ENST00000567173	ENSG00000103266	19	STUB1	protein_coding	16	0.4956	0.2414	0.263	0.5047	0.2294	0.2659	8.42778	7.39028	7.51375	8.786	7.64863	7.86127
67ENST00000561556	ENST00000561556	ENSG00000103269	26	RHBDL1	protein_coding	16	0.3403	0.3459	0.3138	0.3584	0.3359	0.3056	2.67572	2.69943	2.55897	2.85797	2.76448	2.62797
67ENST00000574002	ENST00000574002	ENSG00000103310	91	ZP2	protein_coding	16	0.3245	0.3533	0.3222	0.3291	0.3379	0.3331	1.8354	1.95785	1.82473	1.87063	1.90882	1.88803
67ENST00000545159	ENST00000545159	ENSG00000103313	60	MEFV	protein_coding	16	0.3281	0.3409	0.331	0.344	0.3345	0.3215	2.18607	2.24158	2.19888	2.28724	2.2467	2.18981
67ENST00000571358	ENST00000571358	ENSG00000103316	11	CRYM	protein_coding	16	0.3406	0.3608	0.2986	0.4118	0.3049	0.2833	3.03048	3.1135	2.84065	3.2965	2.86308	2.7571
67ENST00000397687	ENST00000397687	ENSG00000103326	34	SOLH	protein_coding	16	0.2009	0.4478	0.3513	0.1994	0.4898	0.3108	4.31137	5.468	5.11786	4.34702	5.64326	4.98713
67ENST00000399462	ENST00000399462	ENSG00000103353	14	UBFD1	protein_coding	16	0.2372	0.2052	0.5575	0.2103	0.2209	0.5688	4.20742	3.99828	5.44007	4.25887	4.32959	5.69432
67ENST00000566125	ENST00000566125	ENSG00000103375	39	AQP8	protein_coding	16	0.2936	0.3725	0.3339	0.3256	0.3284	0.346	2.19793	2.54156	2.3834	2.22734	2.23995	2.31511
67ENST00000219689	ENST00000219689	ENSG00000103404	102	USP31	protein_coding	16	0.3409	0.3178	0.3414	0.3608	0.3597	0.2795	5.63907	5.5379	5.64118	5.6828	5.67824	5.31405
67ENST00000572812	ENST00000572812;ENST00000574466;ENST00000576827	ENSG00000103415	12	HMOX2	protein_coding	16	0.4372	0.1053	0.4575	0.4374	0.1703	0.3924	8.49862	6.44544	8.56422	8.59743	7.23655	8.44081
67ENST00000219746	ENST00000219746	ENSG00000103460	59	TOX3	protein_coding	16	0.3187	0.3444	0.3369	0.3277	0.3564	0.3159	2.01668	2.12889	2.09711	2.10386	2.22503	2.05088
67ENST00000562473	ENST00000562473	ENSG00000103485	13	QPRT	protein_coding	16	0.3714	0.3311	0.2975	0.3716	0.303	0.3254	7.2426	7.07668	6.92226	7.20585	6.91153	7.01423
67ENST00000563012	ENST00000563012	ENSG00000103495	12	MAZ	protein_coding	16	0.358	0.4807	0.1612	0.3693	0.497	0.1336	11.2344	11.6594	10.0834	11.452	11.8804	9.98513
67ENST00000570016	ENST00000570016	ENSG00000103502	30	CDIPT	protein_coding	16	0.3422	0.2899	0.3679	0.3167	0.3373	0.3461	8.95429	8.71535	9.05895	8.90039	8.99131	9.02863
67ENST00000394951	ENST00000394951	ENSG00000103507	65	BCKDK	protein_coding	16	0.3302	0.2351	0.4347	0.3115	0.2766	0.4119	6.47775	5.98741	6.87445	6.4718	6.30048	6.87488
67ENST00000219797	ENST00000219797	ENSG00000103510	53	KAT8	protein_coding	16	0.2991	0.2358	0.4651	0.2824	0.2305	0.4871	6.67485	6.332	7.31167	6.40302	6.10962	7.1893
67ENST00000440743	ENST00000440743	ENSG00000103534	88	TMC5	protein_coding	16	0.3416	0.3367	0.3217	0.3351	0.3467	0.3182	2.00511	1.98412	1.91855	2.00258	2.05168	1.92807
67ENST00000568655	ENST00000568655	ENSG00000103546	11	SLC6A2	protein_coding	16	0.3279	0.3279	0.3442	0.3577	0.3543	0.2881	2.59673	2.59658	2.66693	2.80865	2.79475	2.49638
67ENST00000568230	ENST00000568230	ENSG00000103550	9	C16orf88	protein_coding	16	0.6698	0.1261	0.204	0.7034	0.1054	0.1911	6.97822	4.56908	5.26331	7.49928	4.76136	5.61946
67ENST00000563576	ENST00000563576	ENSG00000174197	38	MGA	protein_coding	15	0.711	0.1742	0.1148	0.7014	0.161	0.1376	6.03554	4.00671	3.40445	6.37845	4.25536	4.0283
67ENST00000536493	ENST00000536493	ENSG00000103569	38	AQP9	protein_coding	15	0.3049	0.3695	0.3256	0.326	0.3542	0.3198	1.80625	2.08342	1.90118	1.8789	1.99867	1.85149
67ENST00000309470	ENST00000309470	ENSG00000103653	60	CSK	protein_coding	15	0.2085	0.3255	0.466	0.2113	0.341	0.4477	7.57335	8.21625	8.73366	7.84816	8.53901	8.93164
67ENST00000220058	ENST00000220058;ENST00000558460	ENSG00000103707	69	MTFMT	protein_coding	15	0.4747	0.2314	0.2939	0.5174	0.2342	0.2484	6.20216	5.1654	5.51026	6.39824	5.255	5.33969
67ENST00000421977	ENST00000421977	ENSG00000103710	21	RASL12	protein_coding	15	0.34	0.3614	0.2986	0.3372	0.3795	0.2834	2.7173	2.8053	2.52987	2.73102	2.90145	2.48021
67ENST00000444399	ENST00000444399	ENSG00000103811	29	CTSH	protein_coding	15	0.323	0.3729	0.3041	0.324	0.3502	0.3258	2.14976	2.35686	2.06268	1.98916	2.10149	1.9972
67ENST00000394683	ENST00000394683	ENSG00000103888	91	KIAA1199	protein_coding	15	0.3168	0.358	0.3252	0.3229	0.3529	0.3242	2.00933	2.18594	2.04694	1.98087	2.10932	1.98678
67ENST00000220325	ENST00000220325	ENSG00000103966	40	EHD4	protein_coding	15	0.1207	0.222	0.6573	0.1259	0.1862	0.688	2.82154	3.70109	5.26701	3.10518	3.67009	5.55579
67ENST00000349114	ENST00000349114	ENSG00000104055	54	TGM5	protein_coding	15	0.3227	0.3664	0.311	0.334	0.3487	0.3173	2.13919	2.32229	2.08581	2.12053	2.1826	2.04661
67ENST00000429662	ENST00000429662	ENSG00000104064	41	GABPB1	protein_coding	15	0.7483	0.0861	0.1656	0.7524	0.0818	0.1658	7.43924	4.32055	5.26345	7.64779	4.44654	5.46574
67ENST00000431415	ENST00000431415	ENSG00000104081	9	BMF	protein_coding	15	0.2281	0.4237	0.3482	0.3072	0.405	0.2877	2.60641	3.49965	3.21672	2.71983	3.11851	2.62503
67ENST00000558709	ENST00000558709	ENSG00000104112	23	SCG3	protein_coding	15	0.3085	0.3837	0.3078	0.3323	0.3312	0.3365	1.75916	2.07364	1.75582	1.77339	1.76875	1.79169
67ENST00000220496	ENST00000220496	ENSG00000104129	33	DNAJC17	protein_coding	15	0.3396	0.3212	0.3392	0.3306	0.2704	0.399	2.69837	2.61802	2.69648	2.69769	2.40802	2.96903
67ENST00000220507	ENST00000220507	ENSG00000104140	23	RHOV	protein_coding	15	0.3333	0.3284	0.3382	0.2793	0.3303	0.3904	2.87125	2.84995	2.89236	2.78015	3.02201	3.26314
67ENST00000558474	ENST00000558474	ENSG00000104142	21	VPS18	protein_coding	15	0.1126	0.3297	0.5577	0.0883	0.2434	0.6682	4.26904	5.81931	6.57781	3.99375	5.45584	6.91286
67ENST00000220514	ENST00000220514	ENSG00000104147	32	OIP5	protein_coding	15	0.3928	0.1833	0.4239	0.3911	0.1673	0.4417	4.58914	3.48912	4.69887	4.46224	3.23675	4.63765
67ENST00000562384	ENST00000562384;ENST00000568963	ENSG00000104164	12	PLDN	protein_coding	15	0.3749	0.3129	0.3122	0.3036	0.4702	0.2262	5.59903	5.33797	5.3347	5.79611	6.42721	5.37143
67ENST00000523149	ENST00000523149	ENSG00000012232	21	EXTL3	protein_coding	8	0.1907	0.214	0.5953	0.1935	0.2659	0.5406	4.53711	4.70314	6.17905	4.31938	4.77811	5.8016
67ENST00000530664	ENST00000530664	ENSG00000079459	58	FDFT1	protein_coding	8	0.3755	0.1964	0.428	0.3746	0.1973	0.4281	10.8031	9.86826	10.992	10.8311	9.90629	11.0238
67ENST00000524328	ENST00000524328	ENSG00000123908	8	EIF2C2	protein_coding	8	0.8014	0.1022	0.0964	0.8308	0.1182	0.0511	6.2526	3.28114	3.19688	6.49312	3.67935	2.46951
67ENST00000220597	ENST00000220597	ENSG00000076641	72	PAG1	protein_coding	8	0.1438	0.129	0.7273	0.1323	0.1631	0.7046	5.15272	4.99593	7.49134	4.51913	4.82094	6.93204
67ENST00000518058	ENST00000518058	ENSG00000042832	9	TG	protein_coding	8	0.3161	0.3785	0.3055	0.3842	0.3308	0.285	3.53704	3.797	3.48805	3.72633	3.51037	3.29526
67ENST00000520601	ENST00000520601	ENSG00000104221	25	BRF2	protein_coding	8	0.418	0.1766	0.4054	0.3505	0.1899	0.4596	5.23162	3.98868	5.18724	5.18981	4.30556	5.58079
67ENST00000220676	ENST00000220676	ENSG00000104237	71	RP1	protein_coding	8	0.3272	0.359	0.3138	0.318	0.3549	0.3271	1.83679	1.97046	1.77666	1.81457	1.97313	1.85558
67ENST00000540020	ENST00000540020	ENSG00000104312	51	RIPK2	protein_coding	8	0.5863	0.2308	0.1829	0.6165	0.2035	0.18	5.47267	4.12757	3.79237	5.61674	4.01772	3.84035
67ENST00000220763	ENST00000220763	ENSG00000104324	54	CPQ	protein_coding	8	0.3734	0.3081	0.3185	0.3413	0.3523	0.3064	2.9454	2.66772	2.71591	2.45692	2.50239	2.30104
67ENST00000517761	ENST00000517761	ENSG00000104325	20	DECR1	protein_coding	8	0.5243	0.0814	0.3943	0.5457	0.0954	0.3589	5.65932	2.97164	5.24835	5.40668	2.89138	4.80206
67ENST00000220772	ENST00000220772	ENSG00000104332	39	SFRP1	protein_coding	8	0.3289	0.3504	0.3207	0.325	0.355	0.32	2.28561	2.37715	2.24948	2.2468	2.37433	2.2244
67ENST00000521694	ENST00000521694	ENSG00000104368	22	PLAT	protein_coding	8	0.3157	0.372	0.3122	0.3105	0.3353	0.3541	2.32091	2.55763	2.30477	2.39782	2.50879	2.5874
67ENST00000543914	ENST00000543914	ENSG00000104371	21	DKK4	protein_coding	8	0.3625	0.3388	0.2987	0.3382	0.333	0.3288	2.09162	1.99409	1.81233	1.86734	1.84464	1.82645
67ENST00000220822	ENST00000220822	ENSG00000104381	50	GDAP1	protein_coding	8	0.3595	0.3343	0.3062	0.3219	0.3533	0.3248	2.11564	2.01117	1.88425	1.91118	2.04536	1.92437
67ENST00000522580	ENST00000522580	ENSG00000129292	19	PHF20L1	protein_coding	8	0.4761	0.156	0.3679	0.6066	0.1736	0.2198	4.97894	3.36898	4.60696	5.26955	3.46424	3.80477
67ENST00000522352	ENST00000522352;ENST00000523646	ENSG00000104408	6	EIF3E	protein_coding	8	0.7999	0.1373	0.0628	0.7008	0.2386	0.0606	7.45383	4.91124	3.78185	7.47914	5.92454	3.94737
67ENST00000524143	ENST00000524143	ENSG00000104412	16	TTC35	protein_coding	8	0.9596	0.0217	0.0186	0.9689	0.0161	0.015	8.51098	3.04663	2.82437	8.77352	2.86505	2.75893
67ENST00000517423	ENST00000517423	ENSG00000104415	12	WISP1	protein_coding	8	0.3392	0.3762	0.2846	0.375	0.3522	0.2728	2.76586	2.91528	2.51245	2.70858	2.61826	2.24954
67ENST00000518491	ENST00000518491	ENSG00000104435	17	STMN2	protein_coding	8	0.3215	0.3637	0.3148	0.3314	0.3817	0.2869	2.12346	2.30154	2.09285	2.15931	2.36322	1.95136
67ENST00000451156	ENST00000451156	ENSG00000104447	16	TRPS1	protein_coding	8	0.3373	0.3429	0.3198	0.3025	0.3645	0.333	2.59857	2.62209	2.5216	2.26369	2.53278	2.40205
67ENST00000519618	ENST00000519618	ENSG00000104472	9	CHRAC1	protein_coding	8	0.448	0.4441	0.1079	0.3637	0.5323	0.1041	8.39609	8.38338	6.3418	8.36052	8.91011	6.55552
67ENST00000522252	ENST00000522252;ENST00000520346	ENSG00000104490	7	NCALD	protein_coding	8	0.4153	0.3509	0.2338	0.339	0.4119	0.2491	2.72059	2.47727	1.89191	2.30521	2.58645	1.86103
67ENST00000522728	ENST00000522728	ENSG00000104499	12	GML	protein_coding	8	0.3692	0.3196	0.3112	0.3675	0.3029	0.3296	2.0822	1.8744	1.83583	2.25204	1.97273	2.09484
67ENST00000519365	ENST00000519365	ENSG00000104517	15	UBR5	protein_coding	8	0.1694	0.1947	0.6359	0.1294	0.1346	0.736	2.275	2.47543	4.18308	2.38564	2.44156	4.89293
67ENST00000433751	ENST00000433751	ENSG00000104524	22	PYCRL	protein_coding	8	0.3254	0.2535	0.4211	0.2866	0.2333	0.4801	3.82317	3.46262	4.19514	3.79453	3.4979	4.53919
67ENST00000526292	ENST00000526292	ENSG00000104643	39	MTMR9	protein_coding	8	0.4689	0.1852	0.3459	0.516	0.1921	0.2918	4.62611	3.28606	4.18741	4.59036	3.1648	3.76805
67ENST00000520829	ENST00000520829	ENSG00000104671	13	DCTN6	protein_coding	8	0.716	0.068	0.2159	0.7888	0.0378	0.1733	8.27086	4.87545	6.54147	8.60797	4.22642	6.42159
67ENST00000521479	ENST00000521479	ENSG00000104687	21	GSR	protein_coding	8	0.3531	0.2246	0.4223	0.325	0.2618	0.4131	8.40863	7.75565	8.66666	8.40024	8.08809	8.74625
67ENST00000524158	ENST00000524158	ENSG00000104689	21	TNFRSF10A	protein_coding	8	0.2995	0.3134	0.3872	0.2744	0.3886	0.337	2.59213	2.6575	2.9627	2.48838	2.99041	2.78482
67ENST00000520334	ENST00000520334	ENSG00000104695	10	PPP2CB	protein_coding	8	0.3669	0.0971	0.536	0.5316	0.1247	0.3437	5.59857	3.68044	6.14539	6.28328	4.19172	5.65388
67ENST00000518131	ENST00000518131	ENSG00000104722	41	NEFM	protein_coding	8	0.3144	0.3552	0.3303	0.3223	0.374	0.3036	1.97297	2.14885	2.04413	1.96794	2.18253	1.88176
67ENST00000221169	ENST00000221169	ENSG00000104725	71	NEFL	processed_transcript	8	0.3235	0.366	0.3106	0.3465	0.3419	0.3116	2.02949	2.20766	1.97083	2.17121	2.1522	2.01794
67ENST00000221200	ENST00000221200	ENSG00000104756	8	KCTD9	protein_coding	8	0.2809	0.4519	0.2671	0.2411	0.402	0.357	4.17746	4.86328	4.10471	3.7883	4.52588	4.35469
67ENST00000381841	ENST00000381841	ENSG00000104760	49	FGL1	protein_coding	8	0.316	0.374	0.31	0.32	0.3373	0.3426	1.70612	1.94935	1.67821	1.68717	1.76307	1.78559
67ENST00000523515	ENST00000523515;ENST00000520409	ENSG00000104765	29	BNIP3L	protein_coding	8	0.4196	0.0969	0.4835	0.5122	0.1064	0.3814	8.34615	6.23188	8.55043	8.02476	5.75832	7.59943
67ENST00000510535	ENST00000510535	ENSG00000137802	26	MAPKBP1	protein_coding	15	0.1925	0.1986	0.6089	0.1543	0.1758	0.6699	2.84441	2.88925	4.50581	2.67249	2.86083	4.79045
67ENST00000357832	ENST00000357832	ENSG00000051128	17	HOMER3	protein_coding	19	0.4477	0.2736	0.2787	0.3791	0.4091	0.2117	3.81121	3.1005	3.12747	3.72322	3.83316	2.88278
67ENST00000358389	ENST00000358389	ENSG00000088038	57	CNOT3	protein_coding	19	0.2275	0.3085	0.4641	0.2123	0.3804	0.4073	6.01641	6.45575	7.04508	5.96207	6.8037	6.90237
67ENST00000221233	ENST00000221233	ENSG00000077348	36	EXOSC5	protein_coding	19	0.3171	0.1289	0.554	0.2754	0.1249	0.5998	8.17421	6.87548	8.97937	8.12863	6.98778	9.25175
67ENST00000544207	ENST00000544207	ENSG00000032444	46	PNPLA6	protein_coding	19	0.1417	0.3494	0.5089	0.1274	0.3644	0.5083	3.70565	5.00759	5.5502	3.57538	5.09174	5.57188
67ENST00000340093	ENST00000340093	ENSG00000011422	39	PLAUR	protein_coding	19	0.5023	0.2243	0.2735	0.4626	0.1721	0.3653	5.54972	4.38657	4.67254	6.32289	4.89662	5.98215
67ENST00000221266	ENST00000221266	ENSG00000006712	47	PAF1	protein_coding	19	0.209	0.1346	0.6564	0.221	0.147	0.632	6.49876	5.86418	8.15016	6.44436	5.85554	7.95996
67ENST00000441779	ENST00000441779	ENSG00000076944	81	STXBP2	protein_coding	19	0.2474	0.2149	0.5377	0.2231	0.2061	0.5708	4.90808	4.70467	6.02791	4.83524	4.7212	6.19055
67ENST00000538865	ENST00000538865	ENSG00000186529	18	CYP4F3	protein_coding	19	0.3118	0.3721	0.3161	0.3211	0.3692	0.3097	2.50729	2.76203	2.52695	2.37841	2.57996	2.3262
67ENST00000221315	ENST00000221315	ENSG00000256087	37	ZNF432	protein_coding	19	0.3442	0.3529	0.3029	0.3167	0.3594	0.3239	2.05101	2.08722	1.86695	1.93216	2.11499	1.96473
67ENST00000391956	ENST00000391956	ENSG00000167384	35	ZNF180	protein_coding	19	0.3175	0.3461	0.3364	0.2908	0.3486	0.3606	2.28587	2.41014	2.36952	2.27983	2.54174	2.59042
67ENST00000221347	ENST00000221347	ENSG00000090920	63	FCGBP	protein_coding	19	0.323	0.3462	0.3308	0.3108	0.3686	0.3205	2.34675	2.44698	2.38099	2.34441	2.59036	2.38864
67ENST00000221355	ENST00000221355	ENSG00000128000	49	ZNF780B	protein_coding	19	0.314	0.3464	0.3396	0.323	0.3405	0.3365	1.58963	1.73163	1.70284	1.53526	1.61145	1.59414
67ENST00000522229	ENST00000522229	ENSG00000104804	6	TULP2	protein_coding	19	0.3243	0.367	0.3087	0.3546	0.3374	0.308	2.50279	2.68083	2.43145	2.69281	2.62129	2.48993
67ENST00000522614	ENST00000522614	ENSG00000104808	22	DHDH	protein_coding	19	0.3365	0.3528	0.3107	0.3069	0.3614	0.3317	2.47883	2.5472	2.36386	2.33883	2.57488	2.45135
67ENST00000221409	ENST00000221409	ENSG00000104814	114	MAP4K1	protein_coding	19	0.1779	0.1984	0.6237	0.1528	0.2091	0.6381	4.58105	4.738	6.39044	4.43695	4.88914	6.49884
67ENST00000221413	ENST00000221413	ENSG00000183207	51	RUVBL2	protein_coding	19	0.3177	0.2146	0.4677	0.2911	0.2396	0.4693	8.68263	8.11691	9.24045	8.55811	8.27702	9.24682
67ENST00000221418	ENST00000221418	ENSG00000104823	52	ECH1	protein_coding	19	0.2901	0.127	0.5829	0.2623	0.1312	0.6065	10.2469	9.05517	11.2536	10.065	9.06543	11.2742
67ENST00000221419	ENST00000221419;ENST00000388749;ENST00000388750	ENSG00000104824	8	HNRNPL	protein_coding	19	0.2051	0.2118	0.5831	0.195	0.2283	0.5767	9.51428	9.56085	11.0218	9.31701	9.54487	10.8818
67ENST00000221421	ENST00000221421	ENSG00000104826	4	LHB	protein_coding	19	0.4413	0.2786	0.28	0.3878	0.2877	0.3245	3.29455	2.63101	2.63822	3.31616	2.88545	3.05886
67ENST00000448145	ENST00000448145	ENSG00000104835	79	SARS2	protein_coding	19	0.3049	0.3741	0.321	0.3059	0.3351	0.359	5.21122	5.50648	5.28526	5.01712	5.14871	5.24803
67ENST00000221444	ENST00000221444	ENSG00000104848	19	KCNA7	protein_coding	19	0.3354	0.3412	0.3234	0.3222	0.3579	0.3199	2.22713	2.25209	2.17489	2.235	2.3867	2.22443
67ENST00000438617	ENST00000438617	ENSG00000104852	33	SNRNP70	protein_coding	19	0.2319	0.1754	0.5927	0.2194	0.1776	0.603	6.76453	6.36189	8.11861	6.65535	6.35033	8.11414
67ENST00000540120	ENST00000540120	ENSG00000104856	40	RELB	protein_coding	19	0.3868	0.2743	0.3389	0.3862	0.2901	0.3237	3.23892	2.74336	3.04819	3.33452	2.92179	3.07979
67ENST00000544944	ENST00000544944	ENSG00000104859	89	CLASRP	protein_coding	19	0.289	0.4318	0.2792	0.3095	0.3759	0.3146	3.63786	4.21725	3.58786	3.68607	3.96627	3.70972
67ENST00000391864	ENST00000391864	ENSG00000104863	16	LIN7B	protein_coding	19	0.4077	0.3488	0.2435	0.3566	0.4145	0.229	3.23481	3.00947	2.49085	3.04949	3.26649	2.41029
67ENST00000544069	ENST00000544069	ENSG00000104866	14	PPP1R37	protein_coding	19	0.2372	0.4184	0.3444	0.2387	0.4296	0.3318	4.00326	4.82196	4.54114	4.21657	5.06447	4.69188
67ENST00000221466	ENST00000221466	ENSG00000104870	45	FCGRT	protein_coding	19	0.3528	0.3302	0.3171	0.3733	0.3254	0.3012	3.0723	2.97668	2.91831	3.11806	2.91989	2.80851
67ENST00000221476	ENST00000221476	ENSG00000104879	36	CKM	protein_coding	19	0.3276	0.3495	0.3229	0.3271	0.3538	0.3191	2.16638	2.25992	2.14583	2.14372	2.25706	2.1084
67ENST00000360957	ENST00000360957	ENSG00000104881	68	PPP1R13L	protein_coding	19	0.2781	0.3525	0.3694	0.2627	0.3957	0.3416	2.85375	3.19569	3.26352	2.85602	3.44684	3.23456
67ENST00000221480	ENST00000221480	ENSG00000104883	17	PEX11G	protein_coding	19	0.3222	0.3821	0.2957	0.318	0.3514	0.3306	2.30405	2.5498	2.18009	2.21849	2.36248	2.27473
67ENST00000221481	ENST00000221481	ENSG00000104884	28	ERCC2	protein_coding	19	0.1687	0.2427	0.5886	0.1896	0.2705	0.5399	4.46425	4.98839	6.26671	4.84238	5.35544	6.3524
67ENST00000452696	ENST00000452696	ENSG00000104885	28	DOT1L	protein_coding	19	0.345	0.1124	0.5427	0.389	0.1216	0.4894	8.46478	6.84674	9.11837	8.56096	6.88346	8.89211
67ENST00000221485	ENST00000221485	ENSG00000104888	59	SLC17A7	protein_coding	19	0.3388	0.348	0.3133	0.3161	0.368	0.3159	2.38911	2.42773	2.27608	2.28247	2.5019	2.28171
67ENST00000221486	ENST00000221486	ENSG00000104889	39	RNASEH2A	protein_coding	19	0.337	0.1662	0.4968	0.3001	0.1528	0.5471	7.89584	6.87592	8.45584	7.79913	6.82529	8.66546
67ENST00000221494	ENST00000221494	ENSG00000104897	41	SF3A2	protein_coding	19	0.3392	0.3498	0.311	0.3441	0.3488	0.307	7.45109	7.49525	7.32547	7.35405	7.37369	7.18958
67ENST00000221496	ENST00000221496	ENSG00000104899	41	AMH	protein_coding	19	0.3282	0.33	0.3418	0.3206	0.3724	0.3069	2.80423	2.81223	2.86301	2.76676	2.98292	2.70388
67ENST00000221498	ENST00000221498	ENSG00000104901	20	DKKL1	protein_coding	19	0.3398	0.3318	0.3284	0.3272	0.3624	0.3104	2.10522	2.07101	2.05616	2.14707	2.29465	2.07086
67ENST00000221515	ENST00000221515	ENSG00000104918	14	RETN	protein_coding	19	0.3565	0.3061	0.3373	0.3002	0.3891	0.3107	2.69408	2.47426	2.6142	2.72612	3.10008	2.77554
67ENST00000221538	ENST00000221538	ENSG00000104941	55	RSPH6A	protein_coding	19	0.3195	0.3685	0.312	0.327	0.3375	0.3355	2.64076	2.84676	2.6063	2.66413	2.7095	2.70106
67ENST00000535102	ENST00000535102	ENSG00000104946	61	TBC1D17	protein_coding	19	0.2605	0.4416	0.2979	0.2535	0.4658	0.2807	5.34211	6.10326	5.53531	5.3139	6.19174	5.46119
67ENST00000540216	ENST00000540216	ENSG00000104957	37	CCDC130	protein_coding	19	0.3058	0.4038	0.2904	0.3139	0.4178	0.2683	6.78084	7.18155	6.70619	6.98871	7.40105	6.7625
67ENST00000391842	ENST00000391842	ENSG00000104960	29	PTOV1	protein_coding	19	0.2967	0.176	0.5273	0.2472	0.1732	0.5796	6.52328	5.77042	7.35303	6.25456	5.74086	7.48363
67ENST00000327141	ENST00000327141	ENSG00000104964	42	AES	protein_coding	19	0.552	0.3052	0.1428	0.556	0.3211	0.1229	10.2265	9.37185	8.2758	10.4242	9.63216	8.24657
67ENST00000221566	ENST00000221566	ENSG00000104969	47	SGTA	protein_coding	19	0.2216	0.3734	0.405	0.2441	0.3491	0.4067	8.00998	8.76321	8.88031	8.3053	8.82141	9.04171
67ENST00000335056	ENST00000335056	ENSG00000104970	38	KIR3DX1	protein_coding	19	0.3106	0.3694	0.32	0.3255	0.3351	0.3394	2.04774	2.29794	2.09072	2.03074	2.0728	2.09135
67ENST00000221573	ENST00000221573	ENSG00000104976	33	SNAPC2	protein_coding	19	0.405	0.2815	0.3135	0.3894	0.2536	0.357	5.12592	4.60123	4.75635	5.18844	4.57003	5.06341
67ENST00000221576	ENST00000221576	ENSG00000104979	29	C19orf53	protein_coding	19	0.5211	0.3264	0.1525	0.5202	0.3144	0.1654	10.1372	9.46255	8.36422	10.4855	9.75921	8.83276
67ENST00000221665	ENST00000221665	ENSG00000179943	28	FIZ1	protein_coding	19	0.2497	0.3451	0.4052	0.2279	0.3412	0.4309	2.91742	3.38378	3.61554	2.82328	3.40535	3.74224
67ENST00000221671	ENST00000221671	ENSG00000105072	63	C19orf44	protein_coding	19	0.3528	0.3328	0.3144	0.3517	0.3193	0.329	3.10825	3.02423	2.94208	3.08076	2.94119	2.98423
67ENST00000221730	ENST00000221730	ENSG00000105131	43	EPHX3	protein_coding	19	0.3268	0.3748	0.2984	0.3226	0.3781	0.2993	2.20398	2.4019	2.07293	2.19721	2.42624	2.08897
67ENST00000284020	ENST00000284020	ENSG00000105136	6	ZNF419	protein_coding	19	0.3137	0.2536	0.4327	0.3108	0.2571	0.4321	3.41227	3.10532	3.87614	3.83162	3.55793	4.30686
67ENST00000427043	ENST00000427043	ENSG00000105141	37	CASP14	protein_coding	19	0.3299	0.3474	0.3227	0.326	0.3614	0.3126	1.8314	1.9058	1.79979	1.89882	2.04784	1.83835
67ENST00000221742	ENST00000221742	ENSG00000105143	36	SLC1A6	protein_coding	19	0.2937	0.3879	0.3184	0.3039	0.3439	0.3522	2.23972	2.64104	2.35601	2.19001	2.36844	2.40314
67ENST00000392279	ENST00000392279	ENSG00000105171	24	POP4	protein_coding	19	0.3743	0.1356	0.4901	0.4006	0.1365	0.4628	5.67653	4.2117	6.06555	5.81848	4.2656	6.02678
67ENST00000221784	ENST00000221784	ENSG00000105185	6	PDCD5	protein_coding	19	0.6345	0.2603	0.1052	0.6511	0.2234	0.1255	7.02501	5.7398	4.43258	6.91111	5.3675	4.53571
67ENST00000221797	ENST00000221797	ENSG00000105198	12	LGALS13	protein_coding	19	0.3413	0.3195	0.3392	0.3274	0.3514	0.3212	1.66874	1.57344	1.65953	1.68881	1.79114	1.6613
67ENST00000221801	ENST00000221801	ENSG00000105202	39	FBL	protein_coding	19	0.3593	0.3853	0.2553	0.354	0.3742	0.2718	10.7486	10.8493	10.2555	10.7842	10.8642	10.403
67ENST00000221804	ENST00000221804	ENSG00000105205	17	CLC	protein_coding	19	0.3219	0.356	0.3221	0.3181	0.3519	0.33	1.73748	1.88251	1.73796	1.6792	1.82467	1.73187
67ENST00000433940	ENST00000433940	ENSG00000105219	15	CNTD2	protein_coding	19	0.2322	0.5213	0.2465	0.3322	0.3638	0.304	3.24021	4.40714	3.32672	3.42568	3.55658	3.29777
67ENST00000221847	ENST00000221847	ENSG00000105246	27	EBI3	protein_coding	19	0.3467	0.3767	0.2766	0.3072	0.4381	0.2547	3.13653	3.25647	2.81089	3.00723	3.51913	2.73675
67ENST00000221855	ENST00000221855	ENSG00000105254	31	TBCB	protein_coding	19	0.376	0.1327	0.4913	0.3396	0.1363	0.5241	9.30153	7.7992	9.68719	9.24684	7.92927	9.87266
67ENST00000221856	ENST00000221856	ENSG00000105255	58	FSD1	protein_coding	19	0.3055	0.3187	0.3758	0.2911	0.2923	0.4166	3.43186	3.49252	3.73035	3.57292	3.57904	4.08995
67ENST00000221859	ENST00000221859	ENSG00000105258	28	POLR2I	protein_coding	19	0.6796	0.1916	0.1288	0.6286	0.2081	0.1633	8.67296	6.84654	6.27283	8.82491	7.23033	6.88035
67ENST00000537454	ENST00000537454	ENSG00000105290	57	APLP1	protein_coding	19	0.3395	0.3384	0.322	0.3293	0.3607	0.31	2.35311	2.34839	2.27665	2.31333	2.44447	2.22626
67ENST00000446452	ENST00000446452	ENSG00000105298	36	C19orf29	protein_coding	19	0.1743	0.2685	0.5571	0.1468	0.2411	0.6121	2.47893	3.10219	4.15519	2.41208	3.12825	4.47202
67ENST00000504556	ENST00000504556	ENSG00000105321	65	CCDC9	protein_coding	19	0.2339	0.2765	0.4896	0.2582	0.2542	0.4875	3.17227	3.41339	4.23784	3.41143	3.38896	4.32818
67ENST00000221930	ENST00000221930	ENSG00000105329	38	TGFB1	protein_coding	19	0.4266	0.2796	0.2939	0.4237	0.3053	0.2711	8.24504	7.63552	7.70736	8.6224	8.14959	7.97811
67ENST00000438807	ENST00000438807	ENSG00000105341	19	ATP5SL	protein_coding	19	0.3387	0.3122	0.3491	0.2971	0.3325	0.3703	8.35606	8.23854	8.39949	7.94988	8.11218	8.26757
67ENST00000221954	ENST00000221954	ENSG00000105352	33	CEACAM4	protein_coding	19	0.2765	0.3979	0.3256	0.3324	0.3603	0.3073	2.56511	3.09059	2.80114	2.7259	2.84213	2.61253
67ENST00000221957	ENST00000221957	ENSG00000105355	48	PLIN3	protein_coding	19	0.2076	0.1344	0.658	0.1751	0.1535	0.6715	6.92114	6.2946	8.58571	6.55385	6.36386	8.49339
67ENST00000221972	ENST00000221972	ENSG00000105369	45	CD79A	protein_coding	19	0.3065	0.0884	0.605	0.312	0.091	0.597	8.96335	7.16987	9.94436	8.98384	7.20676	9.92028
67ENST00000221973	ENST00000221973	ENSG00000105370	24	LIM2	protein_coding	19	0.3088	0.373	0.3181	0.355	0.322	0.323	2.1407	2.41324	2.18348	2.29553	2.15481	2.15954
67ENST00000221975	ENST00000221975	ENSG00000105372	14	RPS19	protein_coding	19	0.2913	0.4314	0.2773	0.2584	0.45	0.2915	2.7351	3.30145	2.66395	2.74154	3.54184	2.91546
67ENST00000221978	ENST00000221978	ENSG00000105374	30	NKG7	protein_coding	19	0.4642	0.2925	0.2432	0.4455	0.318	0.2364	7.98588	7.31973	7.0534	7.75897	7.27264	6.84471
67ENST00000221980	ENST00000221980	ENSG00000105376	53	ICAM5	protein_coding	19	0.3051	0.3728	0.322	0.3221	0.3603	0.3176	2.48097	2.77005	2.55875	2.53142	2.69336	2.51127
67ENST00000405816	ENST00000405816	ENSG00000105388	46	CEACAM5	protein_coding	19	0.3168	0.3746	0.3086	0.3012	0.388	0.3108	1.9691	2.2111	1.93148	1.98139	2.3469	2.02642
67ENST00000566686	ENST00000566686	ENSG00000105392	11	CRX	protein_coding	19	0.3079	0.3672	0.325	0.3122	0.3584	0.3294	2.93961	3.19374	3.01749	3.04336	3.24242	3.12061
67ENST00000344550	ENST00000344550	ENSG00000170956	12	CEACAM3	protein_coding	19	0.3676	0.2993	0.3331	0.3353	0.3202	0.3446	2.92116	2.62496	2.77921	2.72596	2.65931	2.7653
67ENST00000222002	ENST00000222002	ENSG00000105398	42	SULT2A1	protein_coding	19	0.3267	0.3492	0.3241	0.3096	0.3639	0.3264	1.69075	1.78675	1.67898	1.64507	1.87835	1.72145
67ENST00000222005	ENST00000222005	ENSG00000105401	28	CDC37	protein_coding	19	0.2641	0.2916	0.4443	0.2687	0.2904	0.4408	6.69237	6.83524	7.44274	6.89036	7.00237	7.60431
67ENST00000222008	ENST00000222008	ENSG00000105404	30	RABAC1	protein_coding	19	0.4918	0.2954	0.2128	0.4177	0.3477	0.2346	8.65623	7.92094	7.44735	8.48199	8.21734	7.64991
67ENST00000222032	ENST00000222032	ENSG00000105427	19	CNFN	protein_coding	19	0.2965	0.4066	0.2969	0.2769	0.4334	0.2897	2.25864	2.71396	2.26021	2.31575	2.96216	2.38067
67ENST00000222033	ENST00000222033	ENSG00000105428	34	ZNRF4	protein_coding	19	0.3192	0.3594	0.3214	0.3191	0.3597	0.3212	2.25811	2.42941	2.26812	2.28043	2.45314	2.28975
67ENST00000429354	ENST00000429354;ENST00000570106	ENSG00000105501	31	SIGLEC5	protein_coding	19	0.3438	0.3572	0.299	0.3419	0.3527	0.3054	2.47668	2.53194	2.27524	2.42745	2.47229	2.26438
67ENST00000222120	ENST00000222120	ENSG00000105514	26	RAB3D	protein_coding	19	0.3002	0.3531	0.3467	0.3053	0.3524	0.3423	2.56221	2.79613	2.76958	2.56087	2.76788	2.72581
67ENST00000222122	ENST00000222122	ENSG00000105516	30	DBP	protein_coding	19	0.3909	0.2625	0.3465	0.3994	0.2563	0.3444	5.26674	4.69228	5.09287	5.56958	4.92956	5.35589
67ENST00000222125	ENST00000222125	ENSG00000105519	27	CAPS	protein_coding	19	0.2836	0.3758	0.3406	0.3186	0.307	0.3744	2.81348	3.21945	3.07736	2.92777	2.87431	3.16038
67ENST00000222139	ENST00000222139	ENSG00000187266	41	EPOR	protein_coding	19	0.396	0.2909	0.3131	0.3462	0.3364	0.3173	2.93671	2.49194	2.59762	2.7488	2.70723	2.62307
67ENST00000222145	ENST00000222145	ENSG00000105538	57	RASIP1	protein_coding	19	0.314	0.3536	0.3323	0.3059	0.3526	0.3415	2.21427	2.38561	2.29587	2.26849	2.47314	2.42707
67ENST00000222157	ENST00000222157	ENSG00000105550	20	FGF21	protein_coding	19	0.2859	0.3653	0.3488	0.3107	0.3622	0.3271	1.81878	2.1724	2.10579	1.94647	2.16789	2.02052
67ENST00000222190	ENST00000222190	ENSG00000105583	24	WDR83OS	protein_coding	19	0.449	0.2699	0.2811	0.4454	0.236	0.3185	7.70448	6.97014	7.02897	7.72144	6.80536	7.23781
67ENST00000222212	ENST00000222212	ENSG00000105605	23	CACNG7	protein_coding	19	0.312	0.411	0.277	0.3124	0.3953	0.2923	2.59956	2.99735	2.42829	2.70788	3.04744	2.61176
67ENST00000457854	ENST00000457854	ENSG00000105607	51	GCDH	protein_coding	19	0.2204	0.2091	0.5705	0.192	0.2214	0.5866	3.80358	3.72808	5.17576	3.7038	3.90967	5.31508
67ENST00000222219	ENST00000222219	ENSG00000105612	37	DNASE2	protein_coding	19	0.396	0.2204	0.3836	0.3904	0.2021	0.4075	4.73291	3.88721	4.68688	4.79955	3.84987	4.86168
67ENST00000222224	ENST00000222224	ENSG00000105617	25	LENG1	protein_coding	19	0.3362	0.3412	0.3227	0.3268	0.3194	0.3538	2.36839	2.3896	2.30923	2.26568	2.23241	2.3798
67ENST00000222248	ENST00000222248	ENSG00000105641	69	SLC5A5	protein_coding	19	0.3296	0.351	0.3193	0.3547	0.3277	0.3176	2.39011	2.4809	2.34439	2.44612	2.33167	2.28635
67ENST00000222249	ENST00000222249	ENSG00000105642	55	KCNN1	protein_coding	19	0.3085	0.3617	0.3298	0.3322	0.3642	0.3036	2.18888	2.41828	2.28524	2.23865	2.37143	2.1086
67ENST00000379656	ENST00000379656	ENSG00000105643	43	ARRDC2	protein_coding	19	0.2353	0.3977	0.367	0.2213	0.4552	0.3235	5.66019	6.41765	6.30191	5.90516	6.94564	6.453
67ENST00000222254	ENST00000222254	ENSG00000105647	82	PIK3R2	protein_coding	19	0.1944	0.4573	0.3483	0.1836	0.4995	0.3169	3.46804	4.7018	4.30894	3.52681	4.97096	4.31449
67ENST00000222256	ENST00000222256	ENSG00000105649	21	RAB3A	protein_coding	19	0.587	0.2427	0.1703	0.6208	0.2503	0.1289	6.7733	5.49937	4.98815	7.54584	6.23506	5.27788
67ENST00000222266	ENST00000222266	ENSG00000205155	33	PSENEN	protein_coding	19	0.3715	0.1953	0.4332	0.3534	0.1928	0.4538	9.22114	8.29383	9.44272	9.16132	8.28744	9.52211
67ENST00000222270	ENST00000222270	ENSG00000105663	191	MLL4	protein_coding	19	0.1519	0.1774	0.6707	0.1643	0.2001	0.6356	3.14278	3.36722	5.28548	3.07515	3.35928	5.02666
67ENST00000454701	ENST00000454701	ENSG00000105664	72	COMP	protein_coding	19	0.3319	0.3548	0.3133	0.3262	0.3797	0.294	2.62756	2.72357	2.54419	2.63448	2.85361	2.48468
67ENST00000222275	ENST00000222275;ENST00000379013	ENSG00000105668	42	UPK1A	protein_coding	19	0.3293	0.3475	0.3231	0.3264	0.3656	0.308	2.29421	2.37196	2.26688	2.19849	2.36189	2.11475
67ENST00000222284	ENST00000222284	ENSG00000105677	30	TMEM147	protein_coding	19	0.6248	0.1664	0.2088	0.591	0.1916	0.2173	9.86989	7.96157	8.28834	9.97413	8.34942	8.53098
67ENST00000222286	ENST00000222286	ENSG00000105679	46	GAPDHS	protein_coding	19	0.3263	0.3782	0.2955	0.3251	0.3699	0.305	2.43653	2.64952	2.29365	2.43405	2.6202	2.34186
67ENST00000222301	ENST00000222301	ENSG00000105694	12	AC104537.1	protein_coding	19	0.3362	0.3353	0.3285	0.3262	0.3436	0.3302	1.82179	1.81797	1.78853	1.8184	1.89355	1.83633
67ENST00000222304	ENST00000222304	ENSG00000105697	16	HAMP	protein_coding	19	0.3403	0.3306	0.3291	0.3625	0.3019	0.3356	2.47609	2.43443	2.42788	2.83363	2.56965	2.7225
67ENST00000222305	ENST00000222305	ENSG00000105698	43	USF2	protein_coding	19	0.4298	0.3843	0.1859	0.479	0.3754	0.1455	9.65933	9.49788	8.45062	9.90704	9.55549	8.18795
67ENST00000222308	ENST00000222308	ENSG00000105701	30	FKBP8	protein_coding	19	0.4467	0.2072	0.3461	0.4459	0.1811	0.373	6.75452	5.64642	6.38666	6.93449	5.63477	6.67715
67ENST00000440177	ENST00000440177	ENSG00000105722	20	ERF	protein_coding	19	0.2751	0.3683	0.3565	0.2737	0.3827	0.3436	3.69523	4.11597	4.06911	3.80836	4.2923	4.13665
67ENST00000222330	ENST00000222330;ENST00000544315	ENSG00000105723	55	GSK3A	protein_coding	19	0.2755	0.2709	0.4536	0.286	0.3143	0.3997	7.95661	7.93205	8.67576	8.17802	8.31419	8.66087
67ENST00000535775	ENST00000535775	ENSG00000105732	40	ZNF574	protein_coding	19	0.2845	0.3423	0.3732	0.2537	0.4048	0.3415	5.90985	6.17635	6.30109	5.93273	6.60677	6.36149
67ENST00000222345	ENST00000222345	ENSG00000105738	110	SIPA1L3	protein_coding	19	0.2157	0.2185	0.5658	0.2336	0.2289	0.5375	2.81514	2.83387	4.20648	2.96853	2.93876	4.17062
67ENST00000222374	ENST00000222374	ENSG00000105767	45	CADM4	protein_coding	19	0.3108	0.3145	0.3747	0.2903	0.3451	0.3647	2.51433	2.53127	2.78405	2.43745	2.68685	2.76665
67ENST00000542556	ENST00000542556	ENSG00000005421	44	PON1	protein_coding	7	0.3327	0.3479	0.3194	0.3334	0.3605	0.3061	1.96186	2.0265	1.90337	1.94977	2.06226	1.82633
67ENST00000287844	ENST00000287844	ENSG00000033050	58	ABCF2	protein_coding	7	0.235	0.2158	0.5492	0.2369	0.2413	0.5218	5.83493	5.71191	7.05955	5.87368	5.90047	7.01283
67ENST00000421558	ENST00000421558	ENSG00000019991	16	HGF	protein_coding	7	0.3402	0.3684	0.2914	0.3242	0.3969	0.2789	2.82235	2.93719	2.599	2.78205	3.07409	2.56478
67ENST00000544329	ENST00000544329	ENSG00000226472	5	RP11-551L14.4	lincRNA	12	0.3794	0.3862	0.2344	0.3705	0.4642	0.1653	4.43057	4.45596	3.73599	4.11187	4.43737	2.94767
67ENST00000393559	ENST00000393559	ENSG00000091136	15	LAMB1	protein_coding	7	0.2945	0.3926	0.313	0.2502	0.3579	0.3918	1.93562	2.35041	2.02351	1.87246	2.38897	2.51953
67ENST00000473007	ENST00000473007	ENSG00000078967	7	UBE2D4	protein_coding	7	0.757	0.2119	0.031	0.6835	0.2888	0.0277	9.2806	7.44388	4.67163	9.28743	8.04477	4.66167
67ENST00000414945	ENST00000414945	ENSG00000002745	12	WNT16	protein_coding	7	0.3018	0.4202	0.278	0.3835	0.3201	0.2964	2.48448	2.96178	2.36552	2.65117	2.39065	2.27973
67ENST00000222481	ENST00000222481	ENSG00000158516	47	CPA2	protein_coding	7	0.3215	0.3559	0.3226	0.3291	0.358	0.3129	1.78921	1.93608	1.79452	1.86503	1.98631	1.79232
67ENST00000493259	ENST00000493259	ENSG00000128510	40	CPA4	protein_coding	7	0.3506	0.3404	0.3091	0.3174	0.3455	0.337	2.33302	2.29061	2.15125	2.04603	2.16845	2.13238
67ENST00000417207	ENST00000417207	ENSG00000105793	34	GTPBP10	protein_coding	7	0.5028	0.2155	0.2817	0.5354	0.1931	0.2716	4.3538	3.1315	3.51785	4.46669	2.99518	3.48736
67ENST00000545378	ENST00000545378	ENSG00000105825	26	TFPI2	protein_coding	7	0.3482	0.3411	0.3107	0.324	0.3529	0.3231	2.1461	2.11651	1.98148	1.98489	2.10827	1.98064
67ENST00000457139	ENST00000457139	ENSG00000105829	12	BET1	protein_coding	7	0.5458	0.0821	0.3721	0.5479	0.1518	0.3003	6.6666	3.93312	6.11372	6.84866	4.99741	5.9812
67ENST00000424768	ENST00000424768	ENSG00000105835	7	NAMPT	protein_coding	7	0.4103	0.2644	0.3253	0.456	0.2369	0.3071	3.1616	2.52758	2.82683	3.5936	2.64917	3.0232
67ENST00000222567	ENST00000222567	ENSG00000105849	36	TWISTNB	protein_coding	7	0.3234	0.28	0.3967	0.2991	0.26	0.4409	2.41844	2.2106	2.71321	2.51302	2.31065	3.07295
67ENST00000433091	ENST00000433091	ENSG00000105854	47	PON2	protein_coding	7	0.3688	0.3441	0.2871	0.3583	0.368	0.2737	2.36202	2.26178	2.00079	2.26433	2.30295	1.87579
67ENST00000537992	ENST00000537992	ENSG00000105855	73	ITGB8	protein_coding	7	0.3533	0.3437	0.303	0.3465	0.3405	0.313	1.9786	1.9389	1.75724	1.89603	1.871	1.74959
67ENST00000464009	ENST00000464009	ENSG00000105856	11	HBP1	protein_coding	7	0.4355	0.1806	0.3839	0.3851	0.2022	0.4128	5.82603	4.55591	5.64392	5.46082	4.53109	5.56095
67ENST00000446800	ENST00000446800	ENSG00000105866	15	SP4	protein_coding	7	0.3242	0.3059	0.3699	0.3334	0.2776	0.3891	5.67897	5.59477	5.86903	5.53498	5.27082	5.75797
67ENST00000417616	ENST00000417616	ENSG00000105879	26	CBLL1	protein_coding	7	0.3761	0.3367	0.2871	0.38	0.3289	0.2911	5.51423	5.35449	5.12465	5.63742	5.42916	5.25307
67ENST00000222598	ENST00000222598	ENSG00000105880	24	DLX5	protein_coding	7	0.3272	0.3582	0.3146	0.3185	0.3464	0.3351	2.11651	2.24723	2.05975	2.00581	2.12683	2.07898
67ENST00000432190	ENST00000432190	ENSG00000105926	20	MPP6	protein_coding	7	0.8597	0.0899	0.0503	0.8882	0.0823	0.0294	9.45437	6.19732	5.36016	9.53083	6.09898	4.61592
67ENST00000443864	ENST00000443864	ENSG00000105953	40	OGDH	protein_coding	7	0.2324	0.2242	0.5434	0.2749	0.2127	0.5124	7.43665	7.38424	8.66175	7.70521	7.33525	8.60389
67ENST00000222674	ENST00000222674	ENSG00000105954	33	NPVF	protein_coding	7	0.3203	0.3579	0.3218	0.3295	0.3305	0.34	1.76179	1.9218	1.76839	1.72566	1.72994	1.77089
67ENST00000521529	ENST00000521529	ENSG00000105968	5	H2AFV	protein_coding	7	0.564	0.2097	0.2263	0.5706	0.2268	0.2027	12.4193	10.9921	11.1021	12.4863	11.1551	10.9929
67ENST00000393480	ENST00000393480	ENSG00000105971	19	CAV2	protein_coding	7	0.3381	0.3309	0.331	0.3398	0.3224	0.3379	2.26781	2.2364	2.23699	2.203	2.12709	2.19479
67ENST00000222718	ENST00000222718	ENSG00000105996	28	HOXA2	protein_coding	7	0.3543	0.3456	0.3001	0.3416	0.3426	0.3158	2.17198	2.13597	1.93205	2.01739	2.0219	1.90428
67ENST00000222725	ENST00000222725	ENSG00000106003	39	LFNG	protein_coding	7	0.2988	0.3551	0.3462	0.2835	0.3511	0.3654	2.78319	3.03231	2.99571	2.6766	2.9848	3.04247
67ENST00000222726	ENST00000222726	ENSG00000106004	22	HOXA5	protein_coding	7	0.2951	0.4007	0.3042	0.3283	0.352	0.3197	1.89009	2.33145	1.93359	1.91276	2.01356	1.87447
67ENST00000222728	ENST00000222728	ENSG00000106006	17	HOXA6	protein_coding	7	0.2933	0.4152	0.2915	0.2968	0.4264	0.2768	2.81588	3.3173	2.80734	2.79369	3.31643	2.69329
67ENST00000433758	ENST00000433758	ENSG00000106025	28	TSPAN12	protein_coding	7	0.3283	0.3326	0.3391	0.3151	0.3624	0.3225	2.11699	2.13601	2.16362	2.00834	2.20977	2.04164
67ENST00000222753	ENST00000222753	ENSG00000106031	48	HOXA13	protein_coding	7	0.3061	0.3823	0.3116	0.3113	0.3923	0.2965	2.50028	2.82108	2.52597	2.51352	2.84727	2.44337
67ENST00000496902	ENST00000496902	ENSG00000106038	39	EVX1	protein_coding	7	0.3608	0.3225	0.3168	0.3365	0.3536	0.3099	2.35755	2.19562	2.17001	2.23103	2.3028	2.11218
67ENST00000409350	ENST00000409350	ENSG00000106069	18	CHN2	protein_coding	7	0.3058	0.4401	0.2541	0.3345	0.3684	0.2972	2.52677	3.05216	2.2597	2.56924	2.70855	2.39884
67ENST00000222803	ENST00000222803	ENSG00000106080	32	FKBP14	protein_coding	7	0.3104	0.362	0.3276	0.3188	0.3592	0.3221	2.28301	2.50505	2.36098	2.23855	2.41062	2.25329
67ENST00000428377	ENST00000428377	ENSG00000106089	34	STX1A	protein_coding	7	0.347	0.3478	0.3052	0.3347	0.3945	0.2708	2.87565	2.87874	2.69012	2.87767	3.11459	2.57159
67ENST00000423334	ENST00000423334	ENSG00000106100	35	NOD1	protein_coding	7	0.3776	0.292	0.3304	0.3368	0.3385	0.3247	3.91699	3.54622	3.72465	3.57886	3.58615	3.52599
67ENST00000222902	ENST00000222902;ENST00000416943	ENSG00000106178	19	CCL24	protein_coding	7	0.4078	0.2871	0.3051	0.3423	0.3254	0.3323	2.7704	2.26415	2.3516	2.35958	2.28669	2.31709
67ENST00000456893	ENST00000456893	ENSG00000106245	22	BUD31	protein_coding	7	0.5411	0.1884	0.2704	0.5764	0.1939	0.2297	7.46917	5.94715	6.46839	7.78811	6.21664	6.46047
67ENST00000439761	ENST00000439761	ENSG00000106258	15	CYP3A5	protein_coding	7	0.3325	0.3435	0.324	0.3164	0.384	0.2996	2.71943	2.76618	2.68209	2.77634	3.05549	2.69736
67ENST00000457286	ENST00000457286	ENSG00000106266	21	SNX8	protein_coding	7	0.3076	0.2495	0.4429	0.3011	0.2235	0.4754	5.80588	5.50433	6.33205	5.77313	5.34342	6.43218
67ENST00000223023	ENST00000223023	ENSG00000106299	66	WASL	protein_coding	7	0.3359	0.3675	0.2967	0.3733	0.37	0.2567	3.36334	3.49307	3.18425	3.42285	3.41028	2.88247
67ENST00000489978	ENST00000489978	ENSG00000106302	19	HYAL4	protein_coding	7	0.3484	0.35	0.3017	0.3076	0.363	0.3294	1.92243	1.92896	1.71469	1.76709	2.00602	1.86579
67ENST00000395236	ENST00000395236	ENSG00000106305	14	AIMP2	protein_coding	7	0.4158	0.1337	0.4505	0.3789	0.1304	0.4906	8.84656	7.21012	8.96202	8.77036	7.23171	9.14294
67ENST00000223051	ENST00000223051	ENSG00000106327	85	TFR2	protein_coding	7	0.3295	0.3549	0.3156	0.327	0.3899	0.2831	2.56807	2.67539	2.50571	2.58521	2.83899	2.37727
67ENST00000493970	ENST00000493970	ENSG00000106330	20	MOSPD3	protein_coding	7	0.5386	0.2654	0.196	0.551	0.2627	0.1863	7.47116	6.44989	6.01302	7.43908	6.37052	5.87479
67ENST00000223061	ENST00000223061	ENSG00000106333	39	PCOLCE	protein_coding	7	0.3835	0.3467	0.2698	0.3551	0.3517	0.2932	4.26321	4.11776	3.75576	4.0518	4.03771	3.77539
67ENST00000223073	ENST00000223073	ENSG00000106344	85	RBM28	protein_coding	7	0.3045	0.2573	0.4382	0.289	0.2314	0.4796	3.22218	2.97909	3.74709	3.3087	2.98792	4.03924
67ENST00000223076	ENST00000223076	ENSG00000184414	4	RP11-44M6.3	pseudogene	7	0.3507	0.3537	0.2956	0.364	0.3652	0.2707	2.74074	2.75327	2.49416	2.59597	2.60068	2.16874
67ENST00000409782	ENST00000409782	ENSG00000106355	22	LSM5	protein_coding	7	0.5609	0.2565	0.1826	0.6255	0.2355	0.139	7.95289	6.82431	6.3337	8.21745	6.80792	6.04733
67ENST00000441467	ENST00000441467	ENSG00000106366	17	SERPINE1	protein_coding	7	0.3312	0.3676	0.3013	0.3231	0.3736	0.3033	3.22201	3.37233	3.08537	3.12309	3.33246	3.03211
67ENST00000440203	ENST00000440203	ENSG00000106384	35	MOGAT3	protein_coding	7	0.3215	0.3816	0.2969	0.3311	0.3544	0.3146	2.499	2.74599	2.3838	2.47919	2.57738	2.40538
67ENST00000419721	ENST00000419721;ENST00000476068	ENSG00000106392	8	C1GALT1	protein_coding	7	0.4239	0.2558	0.3203	0.4632	0.2486	0.2882	4.63912	3.91016	4.2346	4.76642	3.8687	4.08182
67ENST00000454310	ENST00000454310	ENSG00000106397	31	PLOD3	protein_coding	7	0.1883	0.3834	0.4283	0.1822	0.4311	0.3867	4.03322	5.05905	5.21903	3.82389	5.06624	4.90958
67ENST00000401447	ENST00000401447	ENSG00000106399	7	RPA3	protein_coding	7	0.4894	0.1434	0.3672	0.5222	0.1088	0.369	8.37419	6.60332	7.96003	8.26582	6.00256	7.7648
67ENST00000223136	ENST00000223136	ENSG00000214253	34	FIS1	protein_coding	7	0.5144	0.1699	0.3157	0.5166	0.1705	0.3128	6.94037	5.3426	6.23615	7.15298	5.55378	6.42918
67ENST00000223140	ENST00000223140	ENSG00000106410	49	NOBOX	protein_coding	7	0.3492	0.3436	0.3071	0.3547	0.3643	0.2811	2.52225	2.4988	2.33695	2.6338	2.67235	2.29836
67ENST00000414914	ENST00000414914	ENSG00000106415	15	GLCCI1	protein_coding	7	0.651	0.1411	0.2079	0.7186	0.1206	0.1608	6.26416	4.05805	4.61762	6.56619	3.99104	4.40659
67ENST00000223167	ENST00000223167	ENSG00000106436	32	MYL10	protein_coding	7	0.3486	0.3484	0.303	0.3028	0.3856	0.3116	2.08094	2.08001	1.87838	1.86107	2.2101	1.90249
67ENST00000454688	ENST00000454688	ENSG00000106459	20	NRF1	protein_coding	7	0.4411	0.2302	0.3288	0.5112	0.1982	0.2906	4.69066	3.75221	4.26659	4.82989	3.4628	4.01494
67ENST00000475282	ENST00000475282	ENSG00000106477	17	CEP41	protein_coding	7	0.2315	0.1946	0.5739	0.2587	0.213	0.5283	4.16844	3.91822	5.47841	4.49871	4.21794	5.52849
67ENST00000223210	ENST00000223210	ENSG00000106479	107	ZNF862	protein_coding	7	0.3117	0.3343	0.354	0.2966	0.3524	0.351	2.83289	2.93374	3.01672	2.62754	2.87649	2.87048
67ENST00000437945	ENST00000437945	ENSG00000106484	12	MEST	protein_coding	7	0.3893	0.2896	0.3212	0.3983	0.3479	0.2538	2.93916	2.51222	2.66166	3.08624	2.89126	2.43639
67ENST00000223271	ENST00000223271;ENST00000467793	ENSG00000106538	19	RARRES2	protein_coding	7	0.2547	0.4661	0.2792	0.2668	0.3831	0.3502	2.83325	3.70477	2.96544	2.56891	3.09091	2.96137
67ENST00000448268	ENST00000448268	ENSG00000241127	12	YAE1D1	protein_coding	7	0.858	0.0608	0.0811	0.8608	0.0606	0.0786	7.02533	3.20722	3.62264	7.37917	3.55144	3.92586
67ENST00000223293	ENST00000223293	ENSG00000106560	40	GIMAP2	protein_coding	7	0.5734	0.176	0.2505	0.541	0.1815	0.2775	5.10055	3.39666	3.9059	4.95284	3.37735	3.98973
67ENST00000445517	ENST00000445517	ENSG00000106588	16	PSMA2	protein_coding	7	0.6151	0.0869	0.298	0.6431	0.0644	0.2925	7.42065	4.59745	6.37542	7.41566	4.09615	6.27918
67ENST00000223324	ENST00000223324	ENSG00000106591	12	MRPL32	protein_coding	7	0.4839	0.2496	0.2665	0.5148	0.2356	0.2496	5.783	4.82792	4.9226	5.86674	4.73934	4.82227
67ENST00000395880	ENST00000395880	ENSG00000106603	27	C7orf44	protein_coding	7	0.5774	0.215	0.2076	0.5802	0.2072	0.2126	8.90949	7.48417	7.4337	9.02534	7.5397	7.57649
67ENST00000426198	ENST00000426198	ENSG00000106608	12	URGCP	protein_coding	7	0.1718	0.1874	0.6409	0.1578	0.1722	0.67	2.84914	2.97432	4.74851	2.82696	2.95248	4.91248
67ENST00000450684	ENST00000450684	ENSG00000106624	73	AEBP1	protein_coding	7	0.0994	0.3601	0.5405	0.1041	0.4012	0.4947	8.1898	10.0471	10.6331	7.98087	9.92716	10.2293
67ENST00000436844	ENST00000436844	ENSG00000106628	19	POLD2	protein_coding	7	0.4075	0.2112	0.3813	0.4403	0.2351	0.3246	9.30642	8.35837	9.21081	9.72539	8.82024	9.28536
67ENST00000446581	ENST00000446581	ENSG00000106631	26	MYL7	protein_coding	7	0.351	0.3635	0.2855	0.3491	0.3355	0.3154	2.65924	2.70994	2.36122	2.49337	2.43572	2.34663
67ENST00000411832	ENST00000411832	ENSG00000106635	36	BCL7B	protein_coding	7	0.5624	0.3085	0.1291	0.6138	0.2847	0.1015	10.385	9.51858	8.26141	10.6579	9.54922	8.0615
67ENST00000447123	ENST00000447123;ENST00000496112	ENSG00000106636	24	YKT6	protein_coding	7	0.2675	0.4654	0.2671	0.291	0.4761	0.2329	9.64732	10.4464	9.64551	9.97555	10.6859	9.65398
67ENST00000493166	ENST00000493166	ENSG00000106665	15	CLIP2	protein_coding	7	0.1591	0.2298	0.611	0.1021	0.1654	0.7325	2.60865	3.13912	4.54971	2.41848	3.11418	5.26115
67ENST00000223423	ENST00000223423	ENSG00000095303	53	PTGS1	protein_coding	9	0.3072	0.3725	0.3203	0.3373	0.3623	0.3005	2.42225	2.70044	2.48248	2.48818	2.59132	2.32151
67ENST00000375231	ENST00000375231	ENSG00000081386	46	ZNF510	protein_coding	9	0.3494	0.3353	0.3154	0.3693	0.3055	0.3252	2.47159	2.41196	2.32367	2.48099	2.20707	2.2976
67ENST00000566632	ENST00000566632	ENSG00000229809	17	ZNF688	protein_coding	16	0.5029	0.2923	0.2048	0.3476	0.4454	0.207	4.8747	4.09166	3.57866	4.1374	4.49539	3.38987
67ENST00000419016	ENST00000419016	ENSG00000086065	18	CHMP5	protein_coding	9	0.4734	0.1955	0.3312	0.5511	0.1712	0.2777	4.63659	3.36063	4.12127	4.8766	3.18987	3.88808
67ENST00000475086	ENST00000475086	ENSG00000106686	42	SPATA6L	protein_coding	9	0.3338	0.3561	0.3101	0.3215	0.3753	0.3031	1.93747	2.03058	1.83139	1.88722	2.11023	1.8022
67ENST00000457847	ENST00000457847	ENSG00000106692	11	FKTN	protein_coding	9	0.33	0.3484	0.3215	0.3747	0.3067	0.3187	2.50932	2.5876	2.47178	2.52904	2.24002	2.29544
67ENST00000223608	ENST00000223608	ENSG00000106771	83	TMEM245	protein_coding	9	0.5422	0.1459	0.3119	0.5643	0.1631	0.2726	8.83159	6.93755	8.03385	8.84382	7.0532	7.79382
67ENST00000223609	ENST00000223609	ENSG00000106772	32	PRUNE2	protein_coding	9	0.4632	0.2388	0.2979	0.3707	0.2616	0.3677	3.07048	2.11475	2.43367	2.82865	2.32593	2.81693
67ENST00000223641	ENST00000223641	ENSG00000106803	6	SEC61B	protein_coding	9	0.5502	0.1698	0.28	0.5419	0.1538	0.3043	8.96318	7.26703	7.98898	9.02553	7.20907	8.19302
67ENST00000430906	ENST00000430906	ENSG00000106804	116	C5	protein_coding	9	0.3549	0.3294	0.3157	0.3766	0.3175	0.306	2.02015	1.91224	1.85101	2.14164	1.89524	1.84203
67ENST00000320310	ENST00000320310	ENSG00000106948	45	AKNA	protein_coding	9	0.1297	0.2484	0.6219	0.1597	0.3195	0.5208	3.95143	4.88906	6.21298	3.73332	4.73376	5.43894
67ENST00000223795	ENST00000223795	ENSG00000106952	30	TNFSF8	protein_coding	9	0.3383	0.3768	0.2849	0.3123	0.3808	0.3069	2.07819	2.23388	1.83059	2.06208	2.34811	2.03709
67ENST00000413016	ENST00000413016	ENSG00000106992	21	AK1	protein_coding	9	0.3907	0.2742	0.3352	0.3671	0.321	0.3119	4.09964	3.58886	3.87865	4.28298	4.08956	4.04775
67ENST00000223862	ENST00000223862;ENST00000223858	ENSG00000107018	17	RLN1	protein_coding	9	0.3136	0.3536	0.3328	0.2939	0.3781	0.3279	1.96882	2.14165	2.05444	1.92216	2.28557	2.08004
67ENST00000223864	ENST00000223864	ENSG00000107020	27	C9orf46	protein_coding	9	0.5728	0.2202	0.207	0.5319	0.2114	0.2567	4.00865	2.62964	2.54029	3.91938	2.58817	2.86839
67ENST00000223865	ENST00000223865	ENSG00000107021	42	TBC1D13	protein_coding	9	0.0749	0.4458	0.4793	0.0703	0.5618	0.3679	4.65934	7.23352	7.33788	4.75467	7.75362	7.14276
67ENST00000423281	ENST00000423281	ENSG00000107105	13	ELAVL2	protein_coding	9	0.3498	0.3358	0.3144	0.3107	0.3975	0.2918	1.95668	1.89792	1.80278	1.82426	2.18003	1.7339
67ENST00000224073	ENST00000224073	ENSG00000107223	26	EDF1	protein_coding	9	0.4512	0.2315	0.3173	0.4431	0.2315	0.3253	10.1135	9.15091	9.60544	10.0962	9.1598	9.6505
67ENST00000436441	ENST00000436441	ENSG00000107290	101	SETX	protein_coding	9	0.5079	0.243	0.2491	0.4694	0.246	0.2846	4.02248	2.95894	2.99479	4.00787	3.07576	3.28608
67ENST00000371623	ENST00000371623	ENSG00000107317	22	PTGDS	protein_coding	9	0.3539	0.3175	0.3285	0.3192	0.4066	0.2741	3.27975	3.12323	3.17226	3.24813	3.59732	3.02853
67ENST00000224181	ENST00000224181	ENSG00000176919	31	C8G	protein_coding	9	0.3376	0.3675	0.2949	0.3025	0.4181	0.2794	3.14664	3.26926	2.95153	2.9928	3.45981	2.87796
67ENST00000545533	ENST00000545533	ENSG00000026025	57	VIM	protein_coding	10	0.3982	0.3726	0.2292	0.357	0.383	0.26	9.94846	9.85259	9.15192	9.6051	9.70641	9.14765
67ENST00000393898	ENST00000393898	ENSG00000095585	66	BLNK	protein_coding	10	0.6563	0.1256	0.2181	0.6157	0.1551	0.2292	6.77297	4.38765	5.18365	7.16653	5.1776	5.74115
67ENST00000224356	ENST00000224356;ENST00000394139	ENSG00000095596	36	CYP26A1	protein_coding	10	0.3142	0.3731	0.3127	0.3212	0.3573	0.3215	1.78826	2.03604	1.78105	1.83255	1.98644	1.83433
67ENST00000224600	ENST00000224600	ENSG00000107618	35	RBP3	protein_coding	10	0.3294	0.3629	0.3077	0.3523	0.3462	0.3016	2.19392	2.334	2.09577	2.28281	2.2576	2.05867
67ENST00000224605	ENST00000224605	ENSG00000107623	27	GDF10	protein_coding	10	0.3252	0.3612	0.3136	0.332	0.3703	0.2977	2.35904	2.51081	2.30685	2.48862	2.64616	2.33133
67ENST00000416060	ENST00000416060	ENSG00000107736	51	CDH23	protein_coding	10	0.3027	0.3853	0.312	0.3188	0.3593	0.3219	2.30349	2.65154	2.34703	2.39992	2.57236	2.41363
67ENST00000543283	ENST00000543283	ENSG00000107771	39	FAM190B	protein_coding	10	0.6504	0.193	0.1566	0.68	0.1931	0.1269	5.06024	3.30707	3.00599	5.20319	3.38719	2.78132
67ENST00000544901	ENST00000544901	ENSG00000107796	35	ACTA2	protein_coding	10	0.3469	0.3141	0.339	0.3027	0.246	0.4513	3.08954	2.94637	3.05609	3.07233	2.77327	3.64873
67ENST00000455371	ENST00000455371	ENSG00000107959	18	PITRM1	protein_coding	10	0.148	0.1981	0.6538	0.1264	0.2558	0.6178	4.2314	4.65222	6.37465	4.12841	5.14523	6.41714
67ENST00000369764	ENST00000369764	ENSG00000107960	42	OBFC1	protein_coding	10	0.491	0.22	0.2889	0.4795	0.2836	0.2369	3.95551	2.79737	3.19029	3.92669	3.16925	2.90968
67ENST00000225171	ENST00000225171	ENSG00000108176	37	DNAJC12	protein_coding	10	0.5911	0.1653	0.2437	0.5787	0.1375	0.2838	4.57975	2.74125	3.30124	4.67399	2.60079	3.64597
67ENST00000225174	ENST00000225174	ENSG00000108179	32	PPIF	protein_coding	10	0.3417	0.1696	0.4887	0.2949	0.1887	0.5164	8.83314	7.82272	9.34945	8.80472	8.16088	9.61296
67ENST00000225235	ENST00000225235	ENSG00000108239	85	TBC1D12	protein_coding	10	0.3227	0.3443	0.333	0.3174	0.3594	0.3231	1.74384	1.83753	1.78932	1.70755	1.88699	1.73335
67ENST00000225245	ENST00000225245	ENSG00000006075	9	CCL3	protein_coding	17	0.3715	0.3458	0.2827	0.3196	0.3202	0.3602	2.70457	2.60086	2.31044	2.44257	2.44495	2.61481
67ENST00000340482	ENST00000340482	ENSG00000005381	78	MPO	protein_coding	17	0.3158	0.3625	0.3217	0.3334	0.3509	0.3157	2.31992	2.51925	2.34689	2.39999	2.47366	2.32095
67ENST00000225276	ENST00000225276	ENSG00000070731	60	ST6GALNAC2	protein_coding	17	0.3308	0.3467	0.3225	0.3157	0.3653	0.319	2.1359	2.2035	2.09931	2.09766	2.30803	2.11261
67ENST00000576346	ENST00000576346	ENSG00000073969	19	NSF	protein_coding	17	0.5637	0.1564	0.2799	0.5083	0.1109	0.3808	6.06725	4.21769	5.0576	6.26731	4.07119	5.85059
67ENST00000572490	ENST00000572490	ENSG00000005100	49	DHX33	protein_coding	17	0.2828	0.1373	0.5799	0.2717	0.179	0.5493	5.83392	4.79154	6.86982	5.92224	5.32028	6.93772
67ENST00000508506	ENST00000508506	ENSG00000011260	50	UTP18	protein_coding	17	0.424	0.1717	0.4043	0.4265	0.1476	0.4259	5.53661	4.232	5.46807	5.75421	4.2238	5.75211
67ENST00000225308	ENST00000225308;ENST00000377095	ENSG00000013306	48	SLC25A39	protein_coding	17	0.5324	0.301	0.1666	0.5024	0.3256	0.172	10.1232	9.30025	8.44664	10.1885	9.56247	8.64193
67ENST00000552050	ENST00000552050	ENSG00000083454	39	P2RX5	protein_coding	17	0.2982	0.2893	0.4125	0.2531	0.3551	0.3918	3.62958	3.58607	4.09796	3.47492	3.96375	4.10547
67ENST00000225371	ENST00000225371	ENSG00000121053	68	EPX	protein_coding	17	0.3317	0.3404	0.3279	0.3292	0.3674	0.3034	2.16804	2.20554	2.15174	2.19615	2.35481	2.07835
67ENST00000225387	ENST00000225387	ENSG00000108255	30	CRYBA1	protein_coding	17	0.3341	0.3342	0.3318	0.3155	0.3639	0.3206	1.87376	1.87411	1.86368	1.74385	1.94994	1.76714
67ENST00000225388	ENST00000225388	ENSG00000108256	62	NUFIP2	protein_coding	17	0.3333	0.2664	0.4003	0.2645	0.2949	0.4405	3.82859	3.50498	4.09271	3.73094	3.88789	4.46674
67ENST00000225394	ENST00000225394	ENSG00000108262	93	GIT1	protein_coding	17	0.0861	0.5246	0.3893	0.0859	0.5607	0.3535	6.32691	8.93441	8.5039	6.51652	9.22365	8.55807
67ENST00000417170	ENST00000417170	ENSG00000108264	48	TADA2A	protein_coding	17	0.6675	0.1152	0.2173	0.6625	0.1537	0.1838	8.26924	5.73509	6.64998	8.35352	6.24596	6.5037
67ENST00000225402	ENST00000225402	ENSG00000108270	89	AATF	protein_coding	17	0.3684	0.1053	0.5263	0.3489	0.1182	0.533	6.91601	5.10954	7.43058	7.06013	5.49812	7.67161
67ENST00000225410	ENST00000225410	ENSG00000108278	34	ZNHIT3	protein_coding	17	0.5493	0.1861	0.2646	0.4879	0.2259	0.2862	6.87606	5.3141	5.8221	6.76964	5.65849	6.00022
67ENST00000225426	ENST00000225426	ENSG00000108294	14	PSMB3	protein_coding	17	0.3404	0.0593	0.6003	0.3037	0.0474	0.6489	9.8512	7.33048	10.6699	9.74515	7.06464	10.8407
67ENST00000225428	ENST00000225428	ENSG00000108296	44	CWC25	protein_coding	17	0.2557	0.3105	0.4338	0.2709	0.3005	0.4285	2.78484	3.06471	3.54708	2.77502	2.92455	3.43643
67ENST00000225430	ENST00000225430	ENSG00000108298	4	RPL19	protein_coding	17	0.4407	0.3416	0.2176	0.332	0.4813	0.1867	4.61703	4.24964	3.59912	3.99329	4.52893	3.16312
67ENST00000426726	ENST00000426726	ENSG00000108309	60	RUNDC3A	protein_coding	17	0.3034	0.3737	0.3229	0.3128	0.3584	0.3288	2.33284	2.63316	2.42245	2.34222	2.53834	2.41427
67ENST00000394148	ENST00000394148	ENSG00000108342	20	CSF3	protein_coding	17	0.3342	0.3524	0.3134	0.2977	0.4291	0.2732	3.15534	3.23222	3.06282	3.19066	3.71785	3.06656
67ENST00000225504	ENST00000225504	ENSG00000213246	24	SUPT4H1	protein_coding	17	0.4112	0.2423	0.3465	0.3985	0.2911	0.3104	9.30558	8.54286	9.05884	9.42546	8.97212	9.06483
67ENST00000225512	ENST00000225512	ENSG00000108379	34	WNT3	protein_coding	17	0.3398	0.3394	0.3208	0.3192	0.3614	0.3194	2.42534	2.42355	2.34239	2.38614	2.56527	2.38691
67ENST00000225519	ENST00000225519	ENSG00000197417	44	SHPK	protein_coding	17	0.1292	0.1714	0.6994	0.1384	0.1777	0.684	4.46196	4.86984	6.89875	4.21803	4.57862	6.52343
67ENST00000225525	ENST00000225525	ENSG00000213977	26	TAX1BP3	protein_coding	17	0.5311	0.3373	0.1316	0.5358	0.3096	0.1546	9.19169	8.53703	7.17887	9.15052	8.35889	7.3572
67ENST00000225538	ENST00000225538	ENSG00000108405	66	P2RX1	protein_coding	17	0.2775	0.453	0.2695	0.2955	0.4174	0.2871	4.04509	4.75188	4.00295	3.71367	4.21233	3.67226
67ENST00000225550	ENST00000225550	ENSG00000108417	25	KRT37	protein_coding	17	0.3431	0.3464	0.3105	0.3552	0.3336	0.3112	2.80712	2.82096	2.66279	2.87779	2.78709	2.68697
67ENST00000570879	ENST00000570879	ENSG00000108433	21	GOSR2	protein_coding	17	0.3391	0.2316	0.4292	0.2757	0.3106	0.4137	6.61914	6.06902	6.95908	6.30757	6.47976	6.89293
67ENST00000534893	ENST00000534893	ENSG00000108439	30	PNPO	protein_coding	17	0.0796	0.2487	0.6717	0.0725	0.2877	0.6397	5.86616	7.51057	8.94393	5.69319	7.68159	8.83436
67ENST00000225576	ENST00000225576	ENSG00000175106	20	FAM18B2	protein_coding	17	0.3019	0.3755	0.3226	0.307	0.3604	0.3327	2.23715	2.55201	2.33261	2.32392	2.55529	2.44008
67ENST00000443572	ENST00000443572	ENSG00000108443	20	RPS6KB1	protein_coding	17	0.3425	0.2221	0.4354	0.4302	0.2113	0.3585	5.59534	4.97073	5.94188	5.98378	4.95772	5.72056
67ENST00000393408	ENST00000393408	ENSG00000108468	5	CBX1	protein_coding	17	0.3718	0.3047	0.3235	0.3239	0.3795	0.2967	3.03653	2.74949	2.83576	2.93612	3.16472	2.80959
67ENST00000225609	ENST00000225609	ENSG00000108474	27	PIGL	protein_coding	17	0.3571	0.3132	0.3297	0.3374	0.3451	0.3175	3.27253	3.08292	3.15721	3.1133	3.14553	3.02549
67ENST00000484302	ENST00000484302	ENSG00000108511	51	HOXB6	protein_coding	17	0.3031	0.3715	0.3255	0.3146	0.355	0.3303	1.8606	2.15427	1.9636	1.87573	2.05005	1.9459
67ENST00000572383	ENST00000572383	ENSG00000108518	5	PFN1	protein_coding	17	0.4635	0.1973	0.3392	0.4409	0.2041	0.3549	11.2652	10.033	10.815	11.3247	10.2135	11.0117
67ENST00000544061	ENST00000544061	ENSG00000108528	28	SLC25A11	protein_coding	17	0.3581	0.1915	0.4504	0.3207	0.2165	0.4628	8.96543	8.06228	9.29605	8.90976	8.34316	9.43879
67ENST00000225688	ENST00000225688	ENSG00000108551	25	RASD1	protein_coding	17	0.5722	0.207	0.2208	0.5421	0.2276	0.2302	9.63817	8.17114	8.26431	8.50558	7.25364	7.27005
67ENST00000572809	ENST00000572809	ENSG00000108559	16	NUP88	protein_coding	17	0.4151	0.2164	0.3685	0.4295	0.1941	0.3765	7.13957	6.20011	6.96806	7.42625	6.28022	7.2363
67ENST00000225698	ENST00000225698	ENSG00000108561	13	C1QBP	protein_coding	17	0.3737	0.2589	0.3674	0.3428	0.2926	0.3646	10.3733	9.84405	10.349	10.2767	10.0483	10.3657
67ENST00000543464	ENST00000543464	ENSG00000108582	94	CPD	protein_coding	17	0.2544	0.2559	0.4897	0.2428	0.2095	0.5477	2.39946	2.40778	3.34415	2.472	2.25925	3.64543
67ENST00000427274	ENST00000427274	ENSG00000108587	27	GOSR1	protein_coding	17	0.6733	0.1344	0.1923	0.6708	0.1641	0.165	6.7869	4.46233	4.97938	7.06465	5.03357	5.04142
67ENST00000403162	ENST00000403162	ENSG00000108588	64	CCDC47	protein_coding	17	0.4281	0.2057	0.3661	0.3795	0.1826	0.4379	3.72601	2.66875	3.50037	3.67321	2.61741	3.87944
67ENST00000575197	ENST00000575197	ENSG00000108590	13	MED31	protein_coding	17	0.6089	0.1816	0.2095	0.6054	0.1929	0.2017	9.82089	8.07548	8.28171	10.0594	8.40945	8.47419
67ENST00000225729	ENST00000225729	ENSG00000108591	53	DRG2	protein_coding	17	0.2898	0.2727	0.4375	0.2745	0.2754	0.45	7.07077	6.98302	7.66499	6.87922	6.88391	7.59214
67ENST00000576896	ENST00000576896	ENSG00000108599	18	AKAP10	protein_coding	17	0.6107	0.1735	0.2158	0.6119	0.2086	0.1795	6.08031	4.26494	4.57935	6.13229	4.57984	4.363
67ENST00000573368	ENST00000573368	ENSG00000108602	7	ALDH3A1	protein_coding	17	0.3928	0.371	0.2362	0.292	0.4238	0.2842	3.12908	3.04681	2.39519	2.72576	3.26314	2.68653
67ENST00000323347	ENST00000323347	ENSG00000108604	46	SMARCD2	protein_coding	17	0.1903	0.2256	0.5841	0.1801	0.2525	0.5674	8.09343	8.33903	9.71127	8.16931	8.65655	9.82468
67ENST00000539996	ENST00000539996	ENSG00000224383	21	C17orf72	protein_coding	17	0.2632	0.456	0.2808	0.2611	0.5103	0.2287	2.99469	3.78758	3.08842	3.11012	4.07713	2.91895
67ENST00000225777	ENST00000225777	ENSG00000108639	11	SYNGR2	protein_coding	17	0.4069	0.2032	0.3899	0.3945	0.2372	0.3683	6.24628	5.24423	6.1847	6.27101	5.53662	6.1717
67ENST00000225792	ENST00000225792	ENSG00000108654	60	DDX5	protein_coding	17	0.2744	0.1492	0.5764	0.2203	0.1509	0.6287	7.30713	6.42831	8.37809	7.22525	6.67937	8.73798
67ENST00000225805	ENST00000225805	ENSG00000108666	61	C17orf75	protein_coding	17	0.3845	0.2109	0.4046	0.3357	0.2274	0.4369	3.87583	3.00895	3.94921	3.61245	3.05049	3.99248
67ENST00000448983	ENST00000448983	ENSG00000108684	23	ASIC2	protein_coding	17	0.3411	0.3565	0.3024	0.3493	0.3209	0.3298	3.02248	3.08595	2.84857	2.93231	2.81015	2.84972
67ENST00000225831	ENST00000225831	ENSG00000108691	19	CCL2	protein_coding	17	0.332	0.37	0.298	0.3362	0.3582	0.3056	1.99622	2.15249	1.84002	2.04927	2.14105	1.91174
67ENST00000394620	ENST00000394620	ENSG00000108700	18	CCL8	protein_coding	17	0.3356	0.3422	0.3222	0.3538	0.3386	0.3077	1.90698	1.93511	1.84849	2.00948	1.94623	1.80814
67ENST00000225842	ENST00000225842	ENSG00000108702	16	CCL1	protein_coding	17	0.351	0.3303	0.3187	0.3294	0.3565	0.3141	2.52296	2.43523	2.38354	2.39239	2.50628	2.32344
67ENST00000225844	ENST00000225844	ENSG00000181374	16	CCL13	protein_coding	17	0.342	0.3087	0.3493	0.3073	0.3658	0.3269	2.22749	2.07982	2.25796	2.10141	2.35253	2.19031
67ENST00000424525	ENST00000424525	ENSG00000108733	25	PEX12	protein_coding	17	0.5055	0.2511	0.2434	0.5198	0.2263	0.2539	4.63462	3.62543	3.58052	4.65512	3.45539	3.62151
67ENST00000561193	ENST00000561193	ENSG00000108753	48	HNF1B	protein_coding	17	0.3221	0.3539	0.324	0.3294	0.3447	0.3259	2.27082	2.40688	2.27918	2.25678	2.32243	2.2417
67ENST00000225899	ENST00000225899	ENSG00000108759	35	KRT32	protein_coding	17	0.3528	0.3273	0.3199	0.3409	0.3252	0.334	2.06636	1.95793	1.92516	1.93531	1.86723	1.90583
67ENST00000225916	ENST00000225916	ENSG00000108773	77	KAT2A	protein_coding	17	0.0763	0.1917	0.7319	0.0655	0.2205	0.714	5.16711	6.49608	8.42868	4.89238	6.64289	8.33818
67ENST00000377405	ENST00000377405	ENSG00000108784	24	NAGLU	protein_coding	17	0.3411	0.391	0.2679	0.3349	0.3367	0.3284	4.30534	4.50253	3.95686	4.28336	4.2908	4.25505
67ENST00000225929	ENST00000225929;ENST00000225928	ENSG00000108786	24	HSD17B1	protein_coding	17	0.3505	0.3096	0.3399	0.3404	0.3426	0.3169	3.16799	2.98911	3.12363	3.04119	3.05034	2.93801
67ENST00000571035	ENST00000571035	ENSG00000108798	19	ABI3	protein_coding	17	0.416	0.2768	0.3072	0.4035	0.3154	0.2811	4.54614	3.95874	4.1088	4.84514	4.48987	4.32343
67ENST00000225964	ENST00000225964	ENSG00000108821	197	COL1A1	protein_coding	17	0.3195	0.3683	0.3121	0.3221	0.373	0.3048	2.734	2.93902	2.70024	2.71473	2.92636	2.63518
67ENST00000503633	ENST00000503633	ENSG00000108826	25	MRPL27	protein_coding	17	0.4304	0.1947	0.3749	0.3688	0.1897	0.4415	8.08256	6.93792	7.88323	8.0767	7.1177	8.33636
67ENST00000225972	ENST00000225972	ENSG00000108829	38	LRRC59	protein_coding	17	0.2655	0.2685	0.466	0.2614	0.2322	0.5063	8.30819	8.32415	9.1196	8.43708	8.26619	9.39078
67ENST00000225983	ENST00000225983;ENST00000393622	ENSG00000108840	146	HDAC5	protein_coding	17	0.1405	0.3016	0.5579	0.1376	0.3432	0.5192	4.47645	5.57876	6.4663	4.57047	5.88966	6.4867
67ENST00000225992	ENST00000225992	ENSG00000108849	13	PPY	protein_coding	17	0.3192	0.3359	0.3449	0.2947	0.3661	0.3392	1.95991	2.03363	2.07147	1.82342	2.13639	2.02598
67ENST00000226004	ENST00000226004	ENSG00000108861	53	DUSP3	protein_coding	17	0.2317	0.3677	0.4006	0.2513	0.3556	0.3931	3.54262	4.20928	4.33294	3.7292	4.23002	4.37439
67ENST00000226021	ENST00000226021	ENSG00000108878	28	CACNG1	protein_coding	17	0.3071	0.3918	0.301	0.3089	0.3317	0.3594	1.93686	2.28819	1.90772	1.95505	2.05762	2.17363
67ENST00000430986	ENST00000430986	ENSG00000108924	18	HLF	protein_coding	17	0.2863	0.3849	0.3288	0.3451	0.361	0.2938	1.97619	2.40314	2.1759	2.15376	2.21864	1.92154
67ENST00000226091	ENST00000226091	ENSG00000108947	49	EFNB3	protein_coding	17	0.3309	0.3509	0.3182	0.3207	0.3682	0.3111	2.19908	2.28394	2.14244	2.09309	2.29226	2.04902
67ENST00000226094	ENST00000226094	ENSG00000108950	60	FAM20A	protein_coding	17	0.3363	0.3446	0.3191	0.3222	0.383	0.2948	2.20742	2.24266	2.13199	2.1873	2.43664	2.05921
67ENST00000226105	ENST00000226105	ENSG00000108961	31	RANGRF	protein_coding	17	0.5477	0.2314	0.221	0.5227	0.2302	0.2471	8.9155	7.6724	7.60606	9.03952	7.85669	7.9587
67ENST00000226193	ENST00000226193	ENSG00000109047	23	RCVRN	protein_coding	17	0.3143	0.3312	0.3544	0.3442	0.3386	0.3172	1.89702	1.97244	2.07017	2.00342	1.97992	1.88592
67ENST00000226207	ENST00000226207	ENSG00000109061	82	MYH1	protein_coding	17	0.3314	0.3502	0.3185	0.3168	0.3498	0.3334	1.72456	1.80428	1.6673	1.69923	1.84209	1.7729
67ENST00000226209	ENST00000226209	ENSG00000109063	138	MYH3	protein_coding	17	0.3212	0.3469	0.3319	0.3381	0.3478	0.3141	1.8867	1.99806	1.93412	1.96375	2.00453	1.85781
67ENST00000542029	ENST00000542029	ENSG00000255604	16	VTN	protein_coding	17	0.3358	0.3444	0.3197	0.3013	0.362	0.3368	2.44632	2.48282	2.37534	2.25699	2.52175	2.41768
67ENST00000544907	ENST00000544907	ENSG00000109079	22	TNFAIP1	protein_coding	17	0.2226	0.3269	0.4505	0.2138	0.3748	0.4114	5.2575	5.81221	6.27488	5.21999	6.02989	6.16419
67ENST00000226230	ENST00000226230	ENSG00000109084	30	TMEM97	protein_coding	17	0.3932	0.3863	0.2205	0.3986	0.3832	0.2182	8.81468	8.78916	7.98042	9.00191	8.94491	8.13249
67ENST00000226247	ENST00000226247	ENSG00000109101	43	FOXN1	protein_coding	17	0.3036	0.369	0.3274	0.3071	0.3716	0.3213	2.02271	2.3041	2.13147	2.01948	2.29465	2.08466
67ENST00000435638	ENST00000435638	ENSG00000109107	13	ALDOC	protein_coding	17	0.2741	0.2043	0.5217	0.2122	0.1845	0.6034	8.65974	8.23556	9.5884	8.30035	8.09827	9.80801
67ENST00000502843	ENST00000502843;ENST00000540195	ENSG00000004468	44	CD38	protein_coding	4	0.4398	0.1723	0.3879	0.431	0.1708	0.3982	7.18148	5.82965	7.0003	7.10021	5.76494	6.98618
67ENST00000226284	ENST00000226284	ENSG00000029559	41	IBSP	protein_coding	4	0.3195	0.3708	0.3097	0.3132	0.3883	0.2985	1.96243	2.17707	1.91713	2.04115	2.35104	1.97185
67ENST00000513105	ENST00000513105	ENSG00000002549	13	LAP3	protein_coding	4	0.2615	0.0819	0.6566	0.2389	0.1066	0.6545	6.5171	4.84123	7.84509	6.3901	5.22589	7.84412
67ENST00000515050	ENST00000515050	ENSG00000124875	13	CXCL6	protein_coding	4	0.3045	0.4241	0.2714	0.2895	0.4089	0.3015	2.7799	3.25772	2.61375	2.51998	3.018	2.57848
67ENST00000503785	ENST00000503785;ENST00000507833	ENSG00000077684	18	PHF17	protein_coding	4	0.3941	0.0893	0.5166	0.3756	0.1537	0.4707	5.47548	3.33391	5.86602	5.59208	4.30268	5.91743
67ENST00000503876	ENST00000503876	ENSG00000018189	11	RUFY3	protein_coding	4	0.6473	0.226	0.1267	0.6167	0.2235	0.1598	4.16588	2.64782	1.81248	3.82204	2.35767	1.87388
67ENST00000226355	ENST00000226355	ENSG00000079557	69	AFM	protein_coding	4	0.333	0.3454	0.3216	0.3208	0.3488	0.3304	1.8018	1.85426	1.75141	1.76558	1.88638	1.80797
67ENST00000395792	ENST00000395792	ENSG00000081051	67	AFP	protein_coding	4	0.3339	0.3397	0.3264	0.3338	0.3402	0.326	1.78796	1.8131	1.75515	1.7755	1.80321	1.74139
67ENST00000510424	ENST00000510424	ENSG00000109132	8	PHOX2B	protein_coding	4	0.2688	0.4104	0.3208	0.2622	0.4407	0.2971	2.71604	3.32647	2.97131	2.64432	3.39368	2.82473
67ENST00000420975	ENST00000420975	ENSG00000109163	20	GNRHR	protein_coding	4	0.2947	0.3867	0.3186	0.3052	0.3884	0.3064	1.84733	2.23908	1.95962	1.94962	2.29739	1.95543
67ENST00000226432	ENST00000226432	ENSG00000109182	90	CWH43	protein_coding	4	0.3348	0.3443	0.3209	0.3206	0.3492	0.3303	1.89066	1.93105	1.82919	1.78701	1.9101	1.82981
67ENST00000226444	ENST00000226444	ENSG00000109193	48	SULT1E1	protein_coding	4	0.3317	0.3535	0.3148	0.3182	0.3521	0.3297	1.65011	1.74186	1.57435	1.58141	1.72751	1.6327
67ENST00000226460	ENST00000226460	ENSG00000109208	8	SMR3A	protein_coding	4	0.2586	0.4626	0.2787	0.342	0.3675	0.2905	1.9264	2.76556	2.03462	1.99646	2.10025	1.76118
67ENST00000226522	ENST00000226522	ENSG00000109270	21	LAMTOR3	protein_coding	4	0.4803	0.1734	0.3462	0.4368	0.1919	0.3713	4.21166	2.74177	3.73938	3.91647	2.72948	3.68204
67ENST00000226524	ENST00000226524	ENSG00000109272	12	PF4V1	protein_coding	4	0.3211	0.3108	0.3681	0.2918	0.3853	0.3229	2.98945	2.94239	3.18679	2.84823	3.24915	2.99443
67ENST00000509165	ENST00000509165	ENSG00000109320	18	NFKB1	protein_coding	4	0.7542	0.0717	0.174	0.6469	0.109	0.2442	6.55276	3.15822	4.43706	5.54444	2.97469	4.13874
67ENST00000226578	ENST00000226578	ENSG00000109323	83	MANBA	protein_coding	4	0.6199	0.1711	0.2089	0.6414	0.1789	0.1797	4.77107	2.9139	3.20201	5.0522	3.21058	3.21656
67ENST00000226725	ENST00000226725	ENSG00000109466	56	KLHL2	protein_coding	4	0.3604	0.3156	0.324	0.4049	0.3069	0.2882	2.95728	2.76551	2.80374	3.1094	2.70939	2.61856
67ENST00000226730	ENST00000226730	ENSG00000109471	24	IL2	protein_coding	4	0.3212	0.3581	0.3207	0.3242	0.3348	0.3411	1.62335	1.77997	1.62071	1.62362	1.66996	1.69688
67ENST00000540337	ENST00000540337	ENSG00000109501	14	WFS1	protein_coding	4	0.1801	0.2796	0.5403	0.289	0.3423	0.3687	4.54202	5.1762	6.12666	3.79786	4.04173	4.14898
67ENST00000394631	ENST00000394631	ENSG00000109534	19	GAR1	protein_coding	4	0.2842	0.2648	0.451	0.3157	0.2943	0.3901	5.05318	4.95136	5.71967	5.11644	5.01506	5.4217
67ENST00000531991	ENST00000531991	ENSG00000109536	8	FRG1	protein_coding	4	0.4627	0.2315	0.3058	0.4831	0.1793	0.3377	4.69787	3.69864	4.10059	5.08045	3.65014	4.56367
67ENST00000507719	ENST00000507719	ENSG00000109684	48	CLNK	protein_coding	4	0.3297	0.3686	0.3017	0.3122	0.3639	0.3239	2.02765	2.18865	1.8999	1.88474	2.1056	1.93797
67ENST00000509574	ENST00000509574	ENSG00000109794	13	FAM149A	protein_coding	4	0.3629	0.3396	0.2975	0.3445	0.287	0.3685	2.48475	2.38916	2.19789	2.39577	2.13253	2.49291
67ENST00000227135	ENST00000227135	ENSG00000064199	17	SPA17	protein_coding	11	0.3911	0.2368	0.3721	0.4007	0.2897	0.3095	2.58543	1.86196	2.51377	2.45593	1.98808	2.08339
67ENST00000525813	ENST00000525813	ENSG00000085117	17	CD82	protein_coding	11	0.141	0.1224	0.7367	0.1573	0.2009	0.6419	4.98169	4.77757	7.36751	5.41322	5.76607	7.4422
67ENST00000430553	ENST00000430553	ENSG00000134333	14	LDHA	protein_coding	11	0.4532	0.1319	0.4149	0.3753	0.142	0.4827	10.0733	8.29259	9.94589	9.90803	8.5059	10.2713
67ENST00000533968	ENST00000533968	ENSG00000066336	17	SPI1	protein_coding	11	0.3677	0.1376	0.4947	0.4185	0.1219	0.4596	4.96498	3.54653	5.39301	5.9399	4.16012	6.0748
67ENST00000542389	ENST00000542389	ENSG00000021300	27	PLEKHB1	protein_coding	11	0.2663	0.3728	0.3609	0.2558	0.3465	0.3977	2.59694	3.08233	3.03552	2.58048	3.01787	3.21683
67ENST00000533879	ENST00000533879	ENSG00000109846	9	CRYAB	protein_coding	11	0.3792	0.2871	0.3337	0.4283	0.2867	0.285	2.74768	2.34624	2.56335	2.87969	2.30044	2.29196
67ENST00000227256	ENST00000227256	ENSG00000109851	18	DBX1	protein_coding	11	0.3221	0.4079	0.2701	0.3377	0.3596	0.3027	2.46551	2.80638	2.21143	2.42179	2.51226	2.26379
67ENST00000393302	ENST00000393302	ENSG00000109861	36	CTSC	protein_coding	11	0.4931	0.1052	0.4017	0.3791	0.089	0.5319	6.70087	4.47241	6.40497	6.78794	4.69725	7.27674
67ENST00000444935	ENST00000444935	ENSG00000109917	36	ZNF259	protein_coding	11	0.3642	0.1736	0.4621	0.3728	0.2008	0.4263	6.92365	5.85485	7.26712	7.01859	6.12604	7.21191
67ENST00000227348	ENST00000227348	ENSG00000109943	43	CRTAM	protein_coding	11	0.329	0.3613	0.3097	0.3282	0.3412	0.3306	1.75924	1.89433	1.67225	1.78729	1.84318	1.79804
67ENST00000307257	ENST00000307257	ENSG00000109944	31	C11orf63	protein_coding	11	0.313	0.3668	0.3201	0.3419	0.3516	0.3065	2.51058	2.73946	2.54306	2.70499	2.74542	2.54704
67ENST00000534319	ENST00000534319	ENSG00000109971	15	HSPA8	protein_coding	11	0.4062	0.2834	0.3103	0.3716	0.2831	0.3453	12.8805	12.3612	12.4921	12.7862	12.3936	12.6802
67ENST00000227451	ENST00000227451	ENSG00000110042	54	DTX4	protein_coding	11	0.3043	0.3254	0.3703	0.2633	0.3389	0.3978	2.45873	2.55517	2.74188	2.5233	2.88771	3.11891
67ENST00000227459	ENST00000227459	ENSG00000110046	40	ATG2A	protein_coding	11	0.187	0.2366	0.5764	0.2199	0.2159	0.5641	2.77336	3.11309	4.39772	2.93843	2.91188	4.29734
67ENST00000530811	ENST00000530811	ENSG00000110060	37	PUS3	protein_coding	11	0.4393	0.2958	0.2649	0.4419	0.2542	0.3039	2.82137	2.25087	2.09184	2.91403	2.11634	2.37422
67ENST00000534457	ENST00000534457	ENSG00000110080	36	ST3GAL4	protein_coding	11	0.5008	0.3101	0.1892	0.5071	0.3189	0.174	5.2889	4.59738	3.8844	5.71012	5.04108	4.16735
67ENST00000486867	ENST00000486867	ENSG00000168066	21	SF1	protein_coding	11	0.1841	0.381	0.4349	0.187	0.3661	0.447	8.34823	9.39766	9.58844	8.42084	9.39018	9.67814
67ENST00000542897	ENST00000542897	ENSG00000110092	20	CCND1	protein_coding	11	0.2906	0.4242	0.2852	0.2821	0.441	0.2769	3.27084	3.81631	3.24342	3.3856	4.0304	3.35902
67ENST00000339492	ENST00000339492	ENSG00000110104	24	CCDC86	protein_coding	11	0.347	0.2584	0.3946	0.3056	0.2482	0.4462	7.05444	6.62922	7.23967	7.14918	6.84881	7.69519
67ENST00000541371	ENST00000541371	ENSG00000110107	38	PRPF19	protein_coding	11	0.1313	0.1511	0.7176	0.1071	0.1147	0.7782	7.26658	7.46938	9.71726	7.12782	7.22621	9.98837
67ENST00000540407	ENST00000540407	ENSG00000110108	12	TMEM109	protein_coding	11	0.279	0.099	0.6219	0.256	0.168	0.576	9.00478	7.51062	10.1613	9.0943	8.48675	10.2644
67ENST00000227638	ENST00000227638;ENST00000436171	ENSG00000110218	32	PANX1	protein_coding	11	0.2302	0.2208	0.549	0.2361	0.2385	0.5255	3.33312	3.27324	4.5869	3.51115	3.52571	4.66557
67ENST00000433069	ENST00000433069	ENSG00000110243	8	APOA5	protein_coding	11	0.2344	0.4874	0.2782	0.1472	0.6734	0.1794	4.08574	5.14208	4.33333	3.98182	6.1756	4.26757
67ENST00000375345	ENST00000375345	ENSG00000110245	22	APOC3	protein_coding	11	0.3269	0.3362	0.3369	0.294	0.435	0.271	2.70384	2.74459	2.74745	2.58025	3.14513	2.46253
67ENST00000536858	ENST00000536858	ENSG00000110324	45	IL10RA	protein_coding	11	0.314	0.3848	0.3012	0.3409	0.3405	0.3187	2.04006	2.33334	1.97982	2.12619	2.12453	2.02919
67ENST00000227756	ENST00000227756	ENSG00000110328	67	GALNTL4	protein_coding	11	0.3139	0.3411	0.345	0.3102	0.3725	0.3173	2.05168	2.17144	2.18784	2.12265	2.38648	2.15546
67ENST00000527465	ENST00000527465	ENSG00000110330	19	BIRC2	protein_coding	11	0.2812	0.2823	0.4365	0.2653	0.4477	0.287	3.60196	3.60728	4.23601	3.45192	4.20683	3.56502
67ENST00000533262	ENST00000533262	ENSG00000110435	15	PDHX	protein_coding	11	0.8654	0.0664	0.0682	0.8295	0.1115	0.059	7.85924	4.15511	4.19364	7.73217	4.83718	3.91871
67ENST00000536491	ENST00000536491	ENSG00000110446	21	SLC15A3	protein_coding	11	0.2857	0.4022	0.3121	0.3354	0.3502	0.3144	2.40644	2.89998	2.53384	2.66165	2.72393	2.56816
67ENST00000525380	ENST00000525380	ENSG00000110484	16	SCGB2A2	protein_coding	11	0.2901	0.4366	0.2733	0.3545	0.3496	0.2959	1.76965	2.35947	1.68372	1.95273	1.9325	1.6923
67ENST00000524706	ENST00000524706	ENSG00000062282	23	DGAT2	protein_coding	11	0.2081	0.1576	0.6343	0.1763	0.1518	0.6718	3.51344	3.11264	5.12123	3.83998	3.62452	5.77004
67ENST00000422258	ENST00000422258	ENSG00000110696	9	C11orf58	protein_coding	11	0.4623	0.0475	0.4901	0.4525	0.1418	0.4056	8.27205	4.99041	8.35633	8.21801	6.54404	8.06011
67ENST00000228226	ENST00000228226	ENSG00000261701	16	HPR	protein_coding	16	0.3091	0.3434	0.3476	0.3178	0.3524	0.3298	2.27621	2.42794	2.44558	2.13038	2.27981	2.18409
67ENST00000538704	ENST00000538704	ENSG00000078246	11	TULP3	protein_coding	12	0.1608	0.4346	0.4046	0.138	0.4631	0.399	3.681	5.11562	5.01263	3.46555	5.21251	4.99769
67ENST00000228251	ENST00000228251	ENSG00000060138	14	CSDA	protein_coding	12	0.5679	0.2835	0.1486	0.544	0.3057	0.1503	10.7817	9.77903	8.84745	9.88941	9.05776	8.03387
67ENST00000347404	ENST00000347404	ENSG00000049130	52	KITLG	protein_coding	12	0.329	0.3426	0.3283	0.3221	0.3595	0.3183	1.78908	1.84754	1.78609	1.74469	1.90332	1.7277
67ENST00000550619	ENST00000550619	ENSG00000075856	12	SART3	protein_coding	12	0.2614	0.0911	0.6475	0.2729	0.0765	0.6506	7.36907	5.84814	8.67784	7.30585	5.47192	8.55932
67ENST00000534953	ENST00000534953	ENSG00000090612	7	ZNF268	protein_coding	12	0.3987	0.3074	0.2938	0.3923	0.3397	0.2681	3.20365	2.82841	2.76322	3.21406	3.00646	2.66486
67ENST00000550795	ENST00000550795	ENSG00000089159	10	PXN	protein_coding	12	0.1399	0.2752	0.5849	0.1503	0.4232	0.4265	2.95715	3.93384	5.02134	3.17237	4.66593	4.6774
67ENST00000550503	ENST00000550503	ENSG00000067798	15	NAV3	protein_coding	12	0.3361	0.3417	0.3221	0.3149	0.3656	0.3195	1.80168	1.82541	1.74021	1.85637	2.07172	1.87711
67ENST00000545564	ENST00000545564	ENSG00000002016	26	RAD52	protein_coding	12	0.2817	0.3417	0.3765	0.3459	0.3201	0.334	4.12667	4.40527	4.54519	4.30406	4.19253	4.25384
67ENST00000549569	ENST00000549569	ENSG00000013503	15	POLR3B	protein_coding	12	0.3221	0.2745	0.4034	0.2813	0.1589	0.5598	2.77899	2.54847	3.10372	3.00337	2.1795	3.99611
67ENST00000542187	ENST00000542187	ENSG00000110841	7	PPFIBP1	protein_coding	12	0.2301	0.3963	0.3736	0.2416	0.4421	0.3163	3.17165	3.95587	3.87102	4.4254	5.29691	4.81393
67ENST00000536709	ENST00000536709	ENSG00000110848	20	CD69	protein_coding	12	0.6808	0.1647	0.1545	0.4701	0.2779	0.252	5.94404	3.89671	3.80425	4.17736	3.41924	3.2777
67ENST00000547188	ENST00000547188	ENSG00000110851	19	PRDM4	protein_coding	12	0.3307	0.2746	0.3947	0.3368	0.301	0.3622	3.74656	3.47871	4.00199	3.6323	3.47027	3.73752
67ENST00000228438	ENST00000228438	ENSG00000110852	27	CLEC2B	protein_coding	12	0.3792	0.2935	0.3274	0.4069	0.3035	0.2896	2.29278	1.92318	2.08102	2.50514	2.08239	2.01442
67ENST00000388962	ENST00000388962	ENSG00000110876	42	SELPLG	protein_coding	12	0.3273	0.3329	0.3398	0.3569	0.3309	0.3121	2.71476	2.73896	2.76888	2.82343	2.71443	2.62996
67ENST00000228468	ENST00000228468	ENSG00000110881	52	ASIC1	protein_coding	12	0.2756	0.356	0.3684	0.3019	0.3646	0.3335	2.38755	2.75689	2.80653	2.49874	2.77115	2.64225
67ENST00000547768	ENST00000547768	ENSG00000110887	28	DAO	protein_coding	12	0.3043	0.3775	0.3182	0.3113	0.3781	0.3106	2.11071	2.42191	2.17531	2.02237	2.30267	2.01874
67ENST00000540411	ENST00000540411	ENSG00000110906	27	KCTD10	protein_coding	12	0.1518	0.2034	0.6449	0.1746	0.2126	0.6127	5.57859	6.00104	7.66585	5.66752	5.95158	7.47832
67ENST00000535656	ENST00000535656	ENSG00000110917	14	MLEC	protein_coding	12	0.0859	0.105	0.8091	0.0922	0.1666	0.7412	7.45753	7.74741	10.6928	7.73661	8.58979	10.7431
67ENST00000546277	ENST00000546277	ENSG00000110921	21	MVK	protein_coding	12	0.2982	0.3541	0.3476	0.3112	0.3216	0.3672	6.08315	6.33097	6.30434	6.24921	6.29696	6.48807
67ENST00000548206	ENST00000548206	ENSG00000110925	9	CSRNP2	protein_coding	12	0.4154	0.3604	0.2242	0.4024	0.3622	0.2355	5.44741	5.24242	4.55778	5.74853	5.59665	4.97571
67ENST00000228534	ENST00000228534	ENSG00000110944	25	IL23A	protein_coding	12	0.498	0.2798	0.2222	0.4416	0.3432	0.2152	4.33288	3.50116	3.16835	4.41957	4.05585	3.38244
67ENST00000228567	ENST00000228567	ENSG00000110975	66	SYT10	protein_coding	12	0.3269	0.3732	0.3	0.3328	0.3498	0.3174	1.98878	2.17991	1.86497	1.94694	2.01861	1.87877
67ENST00000546567	ENST00000546567	ENSG00000111012	17	CYP27B1	protein_coding	12	0.2851	0.3592	0.3557	0.2362	0.4498	0.3139	2.92925	3.26243	3.24836	2.76945	3.69858	3.17968
67ENST00000228641	ENST00000228641	ENSG00000111046	24	MYF6	protein_coding	12	0.3448	0.3562	0.2991	0.3239	0.3675	0.3086	2.04491	2.09168	1.83957	1.89248	2.07472	1.82274
67ENST00000228644	ENST00000228644	ENSG00000111049	20	MYF5	protein_coding	12	0.3341	0.3378	0.3281	0.3618	0.3458	0.2925	1.79867	1.81434	1.77266	2.06853	2.00336	1.76171
67ENST00000544736	ENST00000544736	ENSG00000111087	9	GLI1	protein_coding	12	0.3267	0.3971	0.2762	0.4112	0.3252	0.2636	3.84048	4.1221	3.59814	4.22344	3.88506	3.58229
67ENST00000228705	ENST00000228705	ENSG00000111110	90	PPM1H	protein_coding	12	0.2066	0.2509	0.5425	0.2165	0.3245	0.459	2.89755	3.17766	4.29008	2.74841	3.33266	3.83265
67ENST00000413268	ENST00000413268	ENSG00000111144	71	LTA4H	protein_coding	12	0.4815	0.2798	0.2387	0.4066	0.2791	0.3143	7.55375	6.77059	6.54146	7.43844	6.89585	7.06674
67ENST00000547249	ENST00000547249	ENSG00000111145	11	ELK3	protein_coding	12	0.2511	0.3758	0.3732	0.3605	0.3329	0.3066	3.01545	3.59702	3.58702	3.54854	3.43342	3.31477
67ENST00000540662	ENST00000540662	ENSG00000111203	10	ITFG2	protein_coding	12	0.5962	0.1769	0.2269	0.5874	0.2248	0.1878	7.52622	5.77365	6.13223	7.62622	6.24067	5.98077
67ENST00000228811	ENST00000228811	ENSG00000111215	23	PRR4	protein_coding	12	0.5021	0.3054	0.1924	0.5369	0.3109	0.1522	4.00488	3.28774	2.62108	4.28135	3.49339	2.46274
67ENST00000450737	ENST00000450737	ENSG00000111224	18	PARP11	protein_coding	12	0.7101	0.1288	0.1611	0.6231	0.242	0.1349	5.95611	3.49301	3.81649	5.82135	4.4566	3.61415
67ENST00000475777	ENST00000475777	ENSG00000111229	6	ARPC3	protein_coding	12	0.4032	0.2986	0.2983	0.4189	0.3406	0.2405	3.64409	3.21077	3.20938	3.66952	3.37116	2.86905
67ENST00000550228	ENST00000550228	ENSG00000111231	15	GPN3	protein_coding	12	0.595	0.0493	0.3557	0.619	0.0509	0.3301	6.5668	2.97472	5.82474	6.48127	2.87596	5.57418
67ENST00000228837	ENST00000228837	ENSG00000111241	21	FGF6	protein_coding	12	0.2881	0.3344	0.3776	0.2934	0.3421	0.3644	2.95821	3.17326	3.34862	3.01472	3.23616	3.32725
67ENST00000548438	ENST00000548438	ENSG00000111245	24	MYL2	protein_coding	12	0.3203	0.3611	0.3186	0.3075	0.3655	0.327	1.98518	2.15824	1.9774	1.97151	2.22078	2.06001
67ENST00000545990	ENST00000545990	ENSG00000111254	46	AKAP3	protein_coding	12	0.3246	0.3568	0.3186	0.3088	0.3436	0.3476	1.99474	2.13116	1.96774	1.88299	2.03711	2.05405
67ENST00000539940	ENST00000539940	ENSG00000111266	5	DUSP16	protein_coding	12	0.4623	0.2627	0.2751	0.6641	0.2078	0.1281	3.9653	3.1497	3.21623	5.21829	3.54207	2.84477
67ENST00000228865	ENST00000228865	ENSG00000111269	35	CREBL2	protein_coding	12	0.3301	0.376	0.294	0.3358	0.3991	0.2651	3.9475	4.13531	3.7803	3.82484	4.074	3.48344
67ENST00000442489	ENST00000442489	ENSG00000111276	6	CDKN1B	protein_coding	12	0.4532	0.2093	0.3374	0.2598	0.1656	0.5746	5.85024	4.73597	5.42474	4.61006	3.95988	5.75503
67ENST00000541128	ENST00000541128	ENSG00000111291	8	GPRC5D	protein_coding	12	0.2689	0.445	0.2861	0.3746	0.3226	0.3028	1.72637	2.45293	1.81539	2.06225	1.84693	1.75541
67ENST00000536788	ENST00000536788	ENSG00000111319	8	SCNN1A	protein_coding	12	0.342	0.3235	0.3345	0.3194	0.3394	0.3412	2.17974	2.09951	2.14748	2.29928	2.38696	2.39472
67ENST00000536876	ENST00000536876	ENSG00000111321	24	LTBR	protein_coding	12	0.3207	0.3512	0.3282	0.323	0.4197	0.2573	2.66689	2.79781	2.70011	2.72935	3.10719	2.40115
67ENST00000454694	ENST00000454694	ENSG00000111325	34	OGFOD2	protein_coding	12	0.2915	0.3534	0.355	0.2497	0.3225	0.4277	4.02835	4.30613	4.31255	3.94644	4.31536	4.72271
67ENST00000548514	ENST00000548514	ENSG00000111331	28	OAS3	protein_coding	12	0.2898	0.2976	0.4126	0.2447	0.3253	0.4301	2.98804	3.02667	3.49786	3.03073	3.44141	3.84442
67ENST00000228929	ENST00000228929	ENSG00000246705	8	H2AFJ	protein_coding	12	0.3593	0.3042	0.3365	0.3819	0.2914	0.3267	2.37255	2.13251	2.27815	2.48299	2.09294	2.25795
67ENST00000420600	ENST00000420600	ENSG00000111339	6	ART4	protein_coding	12	0.3396	0.3854	0.275	0.3105	0.3639	0.3256	2.58842	2.77078	2.28395	2.50595	2.73485	2.57448
67ENST00000539261	ENST00000539261	ENSG00000111341	37	MGP	protein_coding	12	0.338	0.3275	0.3345	0.3184	0.3715	0.3101	1.76275	1.71732	1.74788	1.76971	1.99218	1.73178
67ENST00000542276	ENST00000542276	ENSG00000111348	9	ARHGDIB	protein_coding	12	0.4085	0.1804	0.4112	0.3788	0.1936	0.4276	10.9549	9.77544	10.9643	10.6148	9.64674	10.7898
67ENST00000536375	ENST00000536375	ENSG00000111358	39	GTF2H3	protein_coding	12	0.8613	0.0554	0.0832	0.8796	0.0475	0.0729	7.95273	3.99498	4.58124	8.38082	4.16933	4.78769
67ENST00000536890	ENST00000536890	ENSG00000111404	15	RERGL	protein_coding	12	0.3413	0.3454	0.3133	0.304	0.3858	0.3103	1.91799	1.93542	1.79428	1.78238	2.12624	1.81216
67ENST00000422538	ENST00000422538	ENSG00000111405	46	ENDOU	protein_coding	12	0.3429	0.3236	0.3335	0.327	0.3417	0.3313	2.10847	2.02485	2.06816	2.02189	2.08504	2.04044
67ENST00000546653	ENST00000546653	ENSG00000111424	27	VDR	protein_coding	12	0.2373	0.2978	0.4649	0.2462	0.3117	0.4421	2.6423	2.96947	3.61229	2.57652	2.91686	3.42112
67ENST00000449641	ENST00000449641	ENSG00000111445	19	RFC5	protein_coding	12	0.5361	0.1385	0.3254	0.5399	0.1536	0.3065	9.41266	7.46032	8.69267	9.51354	7.70031	8.69693
67ENST00000544457	ENST00000544457	ENSG00000111490	15	TBC1D30	protein_coding	12	0.3241	0.3652	0.3107	0.3036	0.3347	0.3617	1.91849	2.09077	1.85789	1.67653	1.81733	1.92891
67ENST00000229134	ENST00000229134	ENSG00000111536	26	IL26	protein_coding	12	0.2991	0.3831	0.3178	0.3307	0.3261	0.3432	1.4674	1.82445	1.55483	1.56245	1.54194	1.61602
67ENST00000229135	ENST00000229135	ENSG00000111537	24	IFNG	protein_coding	12	0.3665	0.3212	0.3123	0.3284	0.3254	0.3462	1.83182	1.64134	1.60064	1.63403	1.62095	1.71049
67ENST00000539906	ENST00000539906	ENSG00000111581	109	NUP107	protein_coding	12	0.7341	0.1015	0.1645	0.6629	0.0928	0.2443	6.59837	3.74328	4.44035	6.70125	3.86415	5.26106
67ENST00000547867	ENST00000547867	ENSG00000111596	19	CNOT2	protein_coding	12	0.8482	0.0535	0.0982	0.8021	0.0619	0.136	8.58037	4.59484	5.46972	8.63771	4.94145	6.07716
67ENST00000229201	ENST00000229201;ENST00000553532	ENSG00000111602	140	TIMELESS	protein_coding	12	0.0718	0.0987	0.8295	0.0813	0.1187	0.8	3.75542	4.21587	7.28627	3.70216	4.24874	7.00138
67ENST00000438169	ENST00000438169	ENSG00000111615	37	KRR1	protein_coding	12	0.2961	0.2438	0.4601	0.3139	0.2456	0.4405	2.73195	2.45145	3.36782	3.10912	2.7552	3.59786
67ENST00000229238	ENST00000229238	ENSG00000111639	26	MRPL51	protein_coding	12	0.4325	0.1352	0.4323	0.4034	0.1468	0.4499	10.0436	8.36593	10.0427	10.0238	8.56536	10.1812
67ENST00000229239	ENST00000229239	ENSG00000111640	11	GAPDH	protein_coding	12	0.4081	0.4041	0.1878	0.4143	0.3708	0.2149	4.1707	4.15645	3.05051	4.12778	3.96753	3.18054
67ENST00000546114	ENST00000546114	ENSG00000111644	29	ACRBP	protein_coding	12	0.3813	0.3253	0.2935	0.399	0.2667	0.3343	3.36218	3.13307	2.9845	3.39285	2.81148	3.13728
67ENST00000544725	ENST00000544725	ENSG00000111652	19	COPS7A	protein_coding	12	0.3546	0.3455	0.2999	0.3562	0.3233	0.3206	6.92363	6.8859	6.682	6.89424	6.75452	6.74236
67ENST00000541978	ENST00000541978	ENSG00000111664	39	GNB3	protein_coding	12	0.3137	0.3629	0.3234	0.3256	0.3398	0.3345	2.52002	2.73038	2.56377	2.58281	2.64439	2.62171
67ENST00000540683	ENST00000540683	ENSG00000111665	29	CDCA3	protein_coding	12	0.3194	0.1744	0.5063	0.3088	0.1872	0.504	5.67924	4.80607	6.34391	5.832	5.10968	6.53846
67ENST00000549872	ENST00000549872;ENST00000543999	ENSG00000111666	44	CHPT1	protein_coding	12	0.5596	0.2263	0.2141	0.5743	0.2302	0.1955	6.83164	5.52515	5.4453	6.98866	5.66952	5.43376
67ENST00000542087	ENST00000542087	ENSG00000111667	13	USP5	protein_coding	12	0.1053	0.1539	0.7408	0.0902	0.1297	0.7801	5.02782	5.5749	7.84245	5.0396	5.5635	8.15206
67ENST00000396705	ENST00000396705	ENSG00000111669	9	TPI1	protein_coding	12	0.2437	0.0956	0.6607	0.2152	0.0869	0.6979	5.98151	4.63198	7.42055	6.17891	4.87115	7.87618
67ENST00000396684	ENST00000396684	ENSG00000111676	76	ATN1	protein_coding	12	0.1747	0.3032	0.5221	0.1764	0.3288	0.4948	3.34778	4.14298	4.92704	3.31881	4.21702	4.8069
67ENST00000229281	ENST00000229281	ENSG00000111678	25	C12orf57	protein_coding	12	0.4705	0.3102	0.2193	0.4292	0.3015	0.2693	11.4902	10.8894	10.389	11.5493	11.0398	10.8767
67ENST00000229304	ENST00000229304	ENSG00000111701	30	APOBEC1	protein_coding	12	0.3437	0.3368	0.3196	0.3225	0.353	0.3246	2.01386	1.9846	1.909	1.84767	1.97808	1.85706
67ENST00000540141	ENST00000540141	ENSG00000111711	32	GOLT1B	protein_coding	12	0.4214	0.236	0.3426	0.3737	0.2993	0.327	3.98537	3.14928	3.68665	4.09397	3.77399	3.90135
67ENST00000545223	ENST00000545223	ENSG00000111725	16	PRKAB1	protein_coding	12	0.2036	0.2357	0.5607	0.2	0.2777	0.5223	7.9714	8.18215	9.43272	7.84301	8.31651	9.22773
67ENST00000538498	ENST00000538498	ENSG00000111726	14	CMAS	protein_coding	12	0.26	0.1194	0.6206	0.2147	0.1396	0.6457	3.33661	2.21379	4.59145	3.25276	2.63121	4.8414
67ENST00000550444	ENST00000550444	ENSG00000111727	12	HCFC2	protein_coding	12	0.298	0.3376	0.3644	0.3218	0.3411	0.3371	1.97344	2.15316	2.26351	2.13789	2.22219	2.20496
67ENST00000546339	ENST00000546339	ENSG00000111729	14	CLEC4A	protein_coding	12	0.4673	0.2807	0.2519	0.4404	0.3256	0.2341	3.27777	2.54252	2.38629	3.23628	2.80043	2.32443
67ENST00000545512	ENST00000545512	ENSG00000111732	13	AICDA	protein_coding	12	0.2946	0.3321	0.3733	0.3428	0.3226	0.3346	1.86329	2.03591	2.20469	2.11495	2.02752	2.08002
67ENST00000534951	ENST00000534951	ENSG00000111737	24	RAB35	protein_coding	12	0.1604	0.267	0.5726	0.1531	0.2507	0.5962	6.22542	6.9607	8.06138	6.17996	6.89115	8.14102
67ENST00000551765	ENST00000551765	ENSG00000257218	25	GATC	protein_coding	12	0.2821	0.3507	0.3672	0.3349	0.362	0.3031	8.77966	9.09389	9.16039	9.04927	9.16132	8.90523
67ENST00000549040	ENST00000549040	ENSG00000111783	16	RFX4	protein_coding	12	0.3001	0.3516	0.3483	0.3075	0.3571	0.3355	2.37131	2.59994	2.58622	2.48712	2.70286	2.61287
67ENST00000229390	ENST00000229390	ENSG00000111786	13	SRSF9	protein_coding	12	0.4091	0.2626	0.3284	0.4403	0.266	0.2937	9.03186	8.3922	8.71492	9.41635	8.68922	8.8322
67ENST00000544111	ENST00000544111	ENSG00000111790	8	FGFR1OP2	protein_coding	12	0.6234	0.2361	0.1405	0.5989	0.235	0.1661	4.59368	3.19306	2.44365	4.42247	3.07262	2.57243
67ENST00000229402	ENST00000229402	ENSG00000111796	28	KLRB1	protein_coding	12	0.3185	0.3564	0.3252	0.3236	0.3455	0.3309	1.85995	2.02228	1.89003	1.93512	2.02975	1.96738
67ENST00000469195	ENST00000469195	ENSG00000065029	47	ZNF76	protein_coding	6	0.221	0.4798	0.2993	0.2265	0.4698	0.3038	5.27545	6.39389	5.71303	5.30743	6.36005	5.73104
67ENST00000514933	ENST00000514933	ENSG00000001084	19	GCLC	protein_coding	6	0.3044	0.2597	0.4359	0.2692	0.2514	0.4794	3.49584	3.26714	4.01409	3.23324	3.13482	4.06596
67ENST00000344419	ENST00000344419	ENSG00000009765	51	IYD	protein_coding	6	0.3532	0.3324	0.3144	0.3524	0.3317	0.3159	2.20788	2.12005	2.03997	2.19433	2.10733	2.03668
67ENST00000556717	ENST00000556717	ENSG00000232774	9	RP11-47I22.3	protein_coding	14	0.3053	0.3411	0.3536	0.3238	0.324	0.3522	1.78221	1.94191	1.99375	1.86907	1.86973	1.99032
67ENST00000487824	ENST00000487824	ENSG00000010810	10	FYN	protein_coding	6	0.2884	0.2599	0.4518	0.3839	0.2954	0.3207	4.9847	4.8346	5.63253	5.40116	5.02289	5.14183
67ENST00000447842	ENST00000447842	ENSG00000111834	59	RSPH4A	protein_coding	6	0.3411	0.3441	0.3148	0.3286	0.3605	0.311	1.9505	1.96332	1.83475	1.87203	2.00576	1.79257
67ENST00000229563	ENST00000229563;ENST00000541412;ENST00000342277	ENSG00000111843	24	TMEM14C	protein_coding	6	0.4884	0.2206	0.291	0.4737	0.2294	0.2969	7.02639	5.87994	6.27911	6.91644	5.87064	6.24239
67ENST00000229570	ENST00000229570;ENST00000392863	ENSG00000111850	29	C6orf162	protein_coding	6	0.6026	0.1561	0.2413	0.6128	0.1566	0.2306	4.74558	2.79678	3.42538	4.90684	2.93849	3.49698
67ENST00000503285	ENST00000503285	ENSG00000111863	14	ADTRP	protein_coding	6	0.3405	0.3242	0.3353	0.2926	0.376	0.3314	2.05779	1.98716	2.03592	1.97955	2.34118	2.15892
67ENST00000229595	ENST00000229595	ENSG00000111875	20	ASF1A	protein_coding	6	0.5233	0.1723	0.3044	0.5105	0.1562	0.3334	4.38562	2.78293	3.60383	4.34172	2.63293	3.72702
67ENST00000229633	ENST00000229633	ENSG00000111911	33	HINT3	protein_coding	6	0.3641	0.3261	0.3099	0.3683	0.2993	0.3324	2.23771	2.07867	2.00517	2.40039	2.10103	2.25262
67ENST00000453302	ENST00000453302	ENSG00000111912	16	NCOA7	protein_coding	6	0.4333	0.2981	0.2686	0.4422	0.2675	0.2903	3.29443	2.7548	2.6042	3.51969	2.79424	2.91257
67ENST00000367345	ENST00000367345	ENSG00000111981	20	ULBP1	protein_coding	6	0.3768	0.355	0.2682	0.3391	0.3555	0.3054	3.18856	3.10247	2.6983	3.11012	3.17809	2.95923
67ENST00000375562	ENST00000375562	ENSG00000204385	85	SLC44A4	protein_coding	6	0.4306	0.3181	0.2513	0.4118	0.3289	0.2593	3.28902	2.85201	2.51237	3.16411	2.8399	2.4969
67ENST00000229758	ENST00000229758	ENSG00000112029	34	FBXO5	protein_coding	6	0.5612	0.2221	0.2167	0.5314	0.225	0.2436	6.09224	4.75526	4.71921	6.23251	4.99272	5.10739
67ENST00000360422	ENST00000360422	ENSG00000112038	26	OPRM1	protein_coding	6	0.3252	0.3675	0.3072	0.3368	0.3597	0.3036	2.55494	2.73137	2.4728	2.60069	2.69569	2.451
67ENST00000229769	ENST00000229769	ENSG00000112039	57	FANCE	protein_coding	6	0.1828	0.3919	0.4252	0.1972	0.3138	0.4889	5.40904	6.50919	6.62685	5.27848	5.94886	6.58848
67ENST00000428978	ENST00000428978	ENSG00000112041	20	TULP1	protein_coding	6	0.202	0.4293	0.3687	0.2503	0.4098	0.3399	2.76424	3.85185	3.63237	3.1632	3.87412	3.60453
67ENST00000472333	ENST00000472333	ENSG00000112062	24	MAPK14	protein_coding	6	0.1829	0.1212	0.6958	0.2291	0.1117	0.6592	6.79701	6.20353	8.72436	6.83549	5.79865	8.36004
67ENST00000229810	ENST00000229810	ENSG00000112077	44	RHAG	protein_coding	6	0.312	0.3736	0.3144	0.3188	0.3462	0.335	2.00304	2.26267	2.01389	1.9851	2.10418	2.05687
67ENST00000229812	ENST00000229812	ENSG00000112079	66	STK38	protein_coding	6	0.3869	0.1811	0.4319	0.4287	0.1404	0.4309	5.64753	4.55243	5.80616	5.94549	4.33486	5.95288
67ENST00000229824	ENST00000229824	ENSG00000255587	21	RAB44	protein_coding	6	0.2696	0.4261	0.3044	0.3407	0.372	0.2873	2.30317	2.96343	2.47812	2.52003	2.64657	2.2737
67ENST00000229829	ENST00000229829	ENSG00000204252	49	HLA-DOA	protein_coding	6	0.1252	0.3324	0.5424	0.1744	0.2499	0.5758	3.37003	4.779	5.48537	3.28913	3.80831	5.0125
67ENST00000229854	ENST00000229854	ENSG00000112118	88	MCM3	protein_coding	6	0.1264	0.1504	0.7231	0.1314	0.1801	0.6885	6.43286	6.68382	8.94892	6.4628	6.91764	8.85243
67ENST00000394443	ENST00000394443	ENSG00000112130	9	RNF8	protein_coding	6	0.2707	0.3751	0.3543	0.3108	0.3647	0.3245	2.83209	3.30275	3.22048	3.16308	3.39369	3.22519
67ENST00000373249	ENST00000373249	ENSG00000112167	20	SAYSD1	protein_coding	6	0.3769	0.3127	0.3104	0.4165	0.2608	0.3227	3.4321	3.1629	3.15223	3.73319	3.05802	3.36543
67ENST00000541946	ENST00000541946	ENSG00000164627	44	KIF6	protein_coding	6	0.3243	0.347	0.3287	0.3228	0.3644	0.3129	2.27383	2.37134	2.29335	2.21935	2.39415	2.17438
67ENST00000493172	ENST00000493172	ENSG00000112186	24	CAP2	protein_coding	6	0.3115	0.3404	0.3481	0.2768	0.4014	0.3219	2.10742	2.23537	2.26755	1.94024	2.47645	2.15812
67ENST00000229971	ENST00000229971	ENSG00000112234	63	FBXL4	protein_coding	6	0.5998	0.2405	0.1598	0.5985	0.2531	0.1483	6.03164	4.71305	4.12341	6.12393	4.88232	4.11141
67ENST00000230012	ENST00000230012	ENSG00000112273	26	HDGFL1	protein_coding	6	0.3224	0.3369	0.3407	0.2892	0.3978	0.3129	2.57753	2.64111	2.65747	2.56523	3.02514	2.67889
67ENST00000230036	ENST00000230036	ENSG00000112293	111	GPLD1	protein_coding	6	0.3859	0.3	0.3141	0.3794	0.3124	0.3082	2.46886	2.10532	2.17196	2.47222	2.19169	2.17248
67ENST00000230048	ENST00000230048	ENSG00000112304	27	ACOT13	protein_coding	6	0.6178	0.1659	0.2163	0.6261	0.1659	0.208	8.09424	6.19701	6.57994	8.0874	6.1711	6.49755
67ENST00000230050	ENST00000230050	ENSG00000112306	12	RPS12	protein_coding	6	0.408	0.3849	0.2071	0.3662	0.4487	0.1851	3.97863	3.89464	3.00028	3.81762	4.1107	2.83374
67ENST00000230053	ENST00000230053	ENSG00000112309	60	B3GAT2	protein_coding	6	0.3159	0.3535	0.3307	0.3298	0.3482	0.322	2.06808	2.23036	2.13426	2.10433	2.18258	2.06954
67ENST00000476555	ENST00000476555	ENSG00000112312	15	GMNN	protein_coding	6	0.6828	0.036	0.2812	0.7491	0.0403	0.2106	7.47172	3.22571	6.19166	7.6025	3.38645	5.77152
67ENST00000230065	ENST00000230065	ENSG00000112320	22	SOBP	protein_coding	6	0.2408	0.4553	0.3039	0.3012	0.4235	0.2753	3.43219	4.35075	3.76771	3.73797	4.22964	3.60826
67ENST00000426155	ENST00000426155	ENSG00000112335	20	SNX3	protein_coding	6	0.6238	0.2463	0.1299	0.5854	0.2722	0.1424	9.67956	8.33923	7.41565	9.6154	8.51039	7.57589
67ENST00000230113	ENST00000230113	ENSG00000235200	4	RP4-763G1.2	lincRNA	1	0.3414	0.3274	0.3312	0.3134	0.3166	0.37	1.91733	1.85716	1.87352	1.90019	1.91491	2.13987
67ENST00000230122	ENST00000230122	ENSG00000112365	50	ZBTB24	protein_coding	6	0.3678	0.2606	0.3716	0.4035	0.2462	0.3503	3.61464	3.11723	3.62932	3.77922	3.06606	3.57507
67ENST00000454215	ENST00000454215	ENSG00000112367	29	FIG4	protein_coding	6	0.4934	0.2348	0.2717	0.5336	0.1935	0.2729	3.6817	2.61061	2.82109	3.84232	2.37884	2.87527
67ENST00000435011	ENST00000435011	ENSG00000112414	12	GPR126	protein_coding	6	0.3007	0.3678	0.3315	0.349	0.3151	0.3359	2.41766	2.70809	2.55806	2.69927	2.55211	2.64412
67ENST00000366829	ENST00000366829	ENSG00000112494	33	UNC93A	protein_coding	6	0.3581	0.335	0.3069	0.3332	0.3351	0.3318	2.53557	2.43933	2.31275	2.39784	2.40606	2.39184
67ENST00000543069	ENST00000543069	ENSG00000112539	30	C6orf118	protein_coding	6	0.3435	0.3458	0.3107	0.3327	0.3691	0.2981	2.00651	2.01636	1.86202	1.99625	2.14618	1.83796
67ENST00000432027	ENST00000432027	ENSG00000112559	13	MDFI	protein_coding	6	0.439	0.3922	0.1687	0.5013	0.3492	0.1495	6.78196	6.61926	5.40246	7.75357	7.23206	6.00791
67ENST00000419396	ENST00000419396	ENSG00000112561	27	TFEB	protein_coding	6	0.264	0.3449	0.3911	0.2382	0.3535	0.4083	5.06476	5.45024	5.63158	5.00758	5.57748	5.78543
67ENST00000230340	ENST00000230340	ENSG00000112578	39	BYSL	protein_coding	6	0.3986	0.1874	0.4141	0.4118	0.2057	0.3826	7.81023	6.7211	7.86524	8.18938	7.1879	8.08323
67ENST00000446829	ENST00000446829	ENSG00000112592	15	TBP	protein_coding	6	0.4713	0.1259	0.4028	0.4993	0.2184	0.2823	7.78393	5.87956	7.5575	7.97452	6.78136	7.15197
67ENST00000230361	ENST00000230361	ENSG00000112599	25	GUCA1B	protein_coding	6	0.3141	0.3366	0.3493	0.3215	0.3731	0.3054	2.23603	2.33581	2.38931	2.34542	2.56008	2.27125
67ENST00000230381	ENST00000230381	ENSG00000112619	24	PRPH2	protein_coding	6	0.3262	0.371	0.3027	0.3383	0.3511	0.3106	2.33956	2.52505	2.23168	2.35098	2.40439	2.22768
67ENST00000486843	ENST00000486843	ENSG00000112640	14	PPP2R5D	protein_coding	6	0.1797	0.2359	0.5844	0.1835	0.3003	0.5162	7.89095	8.28379	9.59231	7.91622	8.62639	9.40798
67ENST00000489623	ENST00000489623	ENSG00000112651	24	MRPL2	protein_coding	6	0.3726	0.1213	0.5062	0.3376	0.1215	0.5409	8.1037	6.48456	8.54576	8.1338	6.66	8.81371
67ENST00000419972	ENST00000419972	ENSG00000112655	40	PTK7	protein_coding	6	0.135	0.1553	0.7097	0.1411	0.1895	0.6694	3.46545	3.66704	5.85909	3.31752	3.74298	5.56342
67ENST00000230431	ENST00000230431	ENSG00000112667	23	C6orf108	protein_coding	6	0.4452	0.118	0.4369	0.4186	0.1516	0.4298	8.0454	6.12948	8.01836	8.15221	6.68727	8.19048
67ENST00000443083	ENST00000443083	ENSG00000112685	24	EXOC2	protein_coding	6	0.4759	0.2417	0.2824	0.4887	0.219	0.2922	3.35133	2.37398	2.59824	3.39838	2.24028	2.65647
67ENST00000472311	ENST00000472311	ENSG00000112695	5	COX7A2	protein_coding	6	0.3748	0.3676	0.2576	0.4223	0.2967	0.281	9.26405	9.23623	8.7233	9.49856	8.9891	8.91107
67ENST00000518161	ENST00000518161	ENSG00000112697	13	TMEM30A	protein_coding	6	0.2248	0.0703	0.7048	0.3471	0.052	0.6008	4.16674	2.49045	5.81513	4.91973	2.1815	5.71124
67ENST00000457104	ENST00000457104	ENSG00000112715	15	VEGFA	protein_coding	6	0.2401	0.3734	0.3866	0.2076	0.479	0.3134	5.11924	5.7562	5.80632	5.40241	6.60889	5.99693
67ENST00000361714	ENST00000361714	ENSG00000112761	45	WISP3	protein_coding	6	0.3159	0.3756	0.3085	0.3305	0.3637	0.3058	2.0585	2.30797	2.02429	1.99391	2.13188	1.88171
67ENST00000521690	ENST00000521690	ENSG00000112769	8	LAMA4	protein_coding	6	0.2458	0.4956	0.2586	0.2857	0.4385	0.2758	3.11674	4.12838	3.18982	3.2712	3.88925	3.22049
67ENST00000371383	ENST00000371383	ENSG00000112796	35	ENPP5	protein_coding	6	0.3329	0.3383	0.3288	0.3254	0.3489	0.3257	1.79172	1.81514	1.77425	1.81011	1.91047	1.81137
67ENST00000230568	ENST00000230568	ENSG00000112799	27	LY86	protein_coding	6	0.6993	0.0998	0.2009	0.6911	0.066	0.2429	6.81315	4.00443	5.01381	6.66413	3.27629	5.15586
67ENST00000475106	ENST00000475106	ENSG00000112812	21	PRSS16	protein_coding	6	0.4052	0.3401	0.2547	0.3729	0.3331	0.294	3.29746	3.04493	2.62761	3.10521	2.94249	2.76262
67ENST00000230588	ENST00000230588	ENSG00000112818	52	MEP1A	protein_coding	6	0.3143	0.365	0.3207	0.318	0.3477	0.3343	1.81935	2.03542	1.84863	1.79121	1.91971	1.86313
67ENST00000506750	ENST00000506750;ENST00000545714	ENSG00000039123	109	SKIV2L2	protein_coding	5	0.6336	0.1403	0.2262	0.6481	0.1107	0.2412	5.92567	3.75034	4.43943	6.22761	3.67751	4.80153
67ENST00000230658	ENST00000230658	ENSG00000016082	44	ISL1	protein_coding	5	0.3259	0.354	0.3201	0.3298	0.3562	0.314	1.8989	2.01825	1.87323	1.94275	2.05382	1.87188
67ENST00000230671	ENST00000230671	ENSG00000011083	64	SLC6A7	protein_coding	5	0.3497	0.3398	0.3105	0.3157	0.3842	0.3001	2.61704	2.57587	2.44547	2.5097	2.79309	2.43664
67ENST00000230732	ENST00000230732	ENSG00000091010	11	POU4F3	protein_coding	5	0.4075	0.3094	0.2832	0.428	0.3212	0.2508	2.84325	2.44587	2.31829	2.65971	2.24542	1.88851
67ENST00000508522	ENST00000508522	ENSG00000112855	49	HARS2	protein_coding	5	0.1022	0.0875	0.8103	0.1142	0.141	0.7448	3.7982	3.57499	6.7859	3.70455	4.00881	6.4102
67ENST00000230792	ENST00000230792	ENSG00000112874	44	NUDT12	protein_coding	5	0.3381	0.3448	0.3171	0.3235	0.3417	0.3349	1.93876	1.96723	1.84605	1.7881	1.8671	1.83821
67ENST00000230859	ENST00000230859	ENSG00000112941	63	PAPD7	protein_coding	5	0.2596	0.3312	0.4092	0.2793	0.3966	0.3241	6.21681	6.56864	6.87357	6.13574	6.64132	6.35011
67ENST00000356276	ENST00000356276	ENSG00000112964	39	GHR	protein_coding	5	0.3409	0.3405	0.3186	0.3562	0.3353	0.3085	1.82094	1.8191	1.72316	1.88078	1.79349	1.67336
67ENST00000432074	ENST00000432074	ENSG00000112977	24	DAP	protein_coding	5	0.4124	0.3906	0.197	0.4161	0.434	0.1499	9.17582	9.09741	8.11038	9.31596	9.37665	7.84309
67ENST00000430331	ENST00000430331	ENSG00000112983	13	BRD8	protein_coding	5	0.3408	0.1718	0.4875	0.3693	0.1504	0.4803	4.56586	3.5775	5.08245	4.8386	3.54234	5.21778
67ENST00000507110	ENST00000507110	ENSG00000112996	36	MRPS30	protein_coding	5	0.3997	0.2516	0.3487	0.3894	0.2728	0.3377	5.97043	5.30267	5.77323	5.847	5.3335	5.64152
67ENST00000230990	ENST00000230990	ENSG00000113070	33	HBEGF	protein_coding	5	0.3167	0.3213	0.362	0.372	0.3429	0.2852	7.10267	7.12377	7.29584	7.77842	7.66096	7.39517
67ENST00000432095	ENST00000432095	ENSG00000113073	100	SLC4A9	protein_coding	5	0.3372	0.3542	0.3085	0.3495	0.3325	0.318	2.68143	2.75225	2.55308	2.56428	2.49215	2.428
67ENST00000395480	ENST00000395480	ENSG00000113083	7	LOX	protein_coding	5	0.3251	0.3808	0.2941	0.3367	0.3733	0.29	3.12706	3.35552	2.98259	3.17062	3.31964	2.95551
67ENST00000231009	ENST00000231009	ENSG00000113088	32	GZMK	protein_coding	5	0.5443	0.2096	0.2461	0.5105	0.2489	0.2407	3.5739	2.19671	2.42866	3.17072	2.13439	2.08596
67ENST00000231021	ENST00000231021	ENSG00000113100	66	CDH9	protein_coding	5	0.3309	0.3652	0.3039	0.3056	0.3673	0.3271	1.78984	1.93198	1.66676	1.62411	1.88935	1.7222
67ENST00000522348	ENST00000522348	ENSG00000113140	9	SPARC	protein_coding	5	0.2266	0.1475	0.6259	0.2148	0.1382	0.647	3.67203	3.05282	5.13817	4.07668	3.44009	5.66708
67ENST00000231121	ENST00000231121	ENSG00000113196	26	HAND1	protein_coding	5	0.3549	0.3672	0.2779	0.3178	0.351	0.3312	2.63809	2.68724	2.28526	2.24853	2.39212	2.30798
67ENST00000231130	ENST00000231130	ENSG00000113205	8	PCDHB3	protein_coding	5	0.3342	0.3591	0.3067	0.3245	0.3548	0.3207	1.76094	1.86486	1.63727	1.87111	1.99994	1.85426
67ENST00000231134	ENST00000231134	ENSG00000113209	28	PCDHB5	protein_coding	5	0.3089	0.3863	0.3049	0.2954	0.409	0.2956	1.90731	2.22995	1.88863	1.95235	2.42195	1.95321
67ENST00000543635	ENST00000543635	ENSG00000113211	13	PCDHB6	protein_coding	5	0.317	0.3426	0.3404	0.3282	0.3358	0.336	1.95047	2.06254	2.05352	1.94351	1.97621	1.97735
67ENST00000231137	ENST00000231137	ENSG00000113212	17	PCDHB7	protein_coding	5	0.3042	0.3767	0.3191	0.2982	0.4129	0.2889	2.50086	2.8093	2.56962	2.58915	3.05853	2.54365
67ENST00000231173	ENST00000231173	ENSG00000113248	21	PCDHB15	protein_coding	5	0.337	0.3565	0.3066	0.299	0.3899	0.311	1.84723	1.92839	1.71093	1.66865	2.05156	1.72537
67ENST00000319065	ENST00000319065	ENSG00000113262	70	GRM6	protein_coding	5	0.3259	0.3753	0.2989	0.3072	0.3717	0.3211	2.68334	2.88685	2.5585	2.44506	2.71978	2.50877
67ENST00000231198	ENST00000231198	ENSG00000113272	59	THG1L	protein_coding	5	0.4929	0.239	0.2681	0.4828	0.2665	0.2507	4.83416	3.79	3.95563	4.76161	3.90417	3.81576
67ENST00000231228	ENST00000231228	ENSG00000113302	48	IL12B	protein_coding	5	0.3353	0.3386	0.326	0.3229	0.3722	0.3049	2.28972	2.30385	2.24908	2.17523	2.38018	2.09245
67ENST00000508408	ENST00000508408	ENSG00000113303	65	BTNL8	protein_coding	5	0.3406	0.3318	0.3276	0.3337	0.3263	0.34	2.06417	2.02665	2.00828	2.00193	1.96968	2.02884
67ENST00000231238	ENST00000231238;ENST00000522793	ENSG00000113312	46	TTC1	protein_coding	5	0.3748	0.3477	0.2775	0.3641	0.3176	0.3183	2.52645	2.41794	2.09263	2.37097	2.1735	2.17687
67ENST00000231338	ENST00000231338	ENSG00000082196	35	C1QTNF3	protein_coding	5	0.3535	0.3251	0.3213	0.409	0.3059	0.2851	2.27435	2.15359	2.13668	2.5717	2.15242	2.05084
67ENST00000511126	ENST00000511126	ENSG00000113430	15	IRX4	protein_coding	5	0.3366	0.4083	0.2551	0.2605	0.4275	0.312	2.88711	3.16561	2.48698	2.28419	2.99876	2.54453
67ENST00000395770	ENST00000395770	ENSG00000113441	98	LNPEP	protein_coding	5	0.3645	0.098	0.5375	0.333	0.0866	0.5804	5.39201	3.49689	5.9521	5.59935	3.65694	6.40108
67ENST00000231383	ENST00000231383	ENSG00000234569	11	RP11-179H18.4	pseudogene	10	0.3253	0.3322	0.3425	0.3203	0.3711	0.3085	1.66837	1.69837	1.74263	1.66444	1.87689	1.61036
67ENST00000231420	ENST00000231420	ENSG00000113492	75	AGXT2	protein_coding	5	0.3366	0.3467	0.3167	0.3289	0.3685	0.3026	2.17608	2.21897	2.08832	2.13565	2.29944	2.01542
67ENST00000511486	ENST00000511486	ENSG00000113494	53	PRLR	protein_coding	5	0.3274	0.3353	0.3373	0.3199	0.3625	0.3176	2.07568	2.11018	2.11873	2.08025	2.2609	2.07005
67ENST00000350025	ENST00000350025	ENSG00000113520	16	IL4	protein_coding	5	0.3772	0.3443	0.2784	0.3202	0.368	0.3118	2.5202	2.38859	2.08209	2.10465	2.30537	2.06614
67ENST00000450655	ENST00000450655	ENSG00000113525	7	IL5	protein_coding	5	0.3286	0.3693	0.3021	0.3351	0.401	0.2639	1.84724	2.01578	1.72613	2.06284	2.32173	1.718
67ENST00000451528	ENST00000451528	ENSG00000113532	25	ST8SIA4	protein_coding	5	0.516	0.2478	0.2361	0.5307	0.2094	0.2598	5.68731	4.62927	4.55933	6.08438	4.74298	5.05394
67ENST00000510041	ENST00000510041	ENSG00000113555	15	PCDH12	protein_coding	5	0.307	0.3751	0.3179	0.3081	0.3821	0.3098	2.21337	2.50261	2.26377	2.46744	2.77809	2.47576
67ENST00000513532	ENST00000513532	ENSG00000113569	139	NUP155	protein_coding	5	0.5123	0.1088	0.3789	0.4486	0.094	0.4574	6.77481	4.53958	6.33984	6.97172	4.71692	6.99956
67ENST00000522385	ENST00000522385	ENSG00000113575	14	PPP2CA	protein_coding	5	0.3491	0.0512	0.5997	0.4158	0.0419	0.5422	7.47556	4.70708	8.25635	7.86882	4.55942	8.25164
67ENST00000510170	ENST00000510170;ENST00000514699;ENST00000502500	ENSG00000113580	8	NR3C1	protein_coding	5	0.6662	0.1379	0.1959	0.6197	0.1996	0.1807	7.2162	4.94348	5.45025	6.54521	4.91091	4.76732
67ENST00000451255	ENST00000451255	ENSG00000113583	20	C5orf15	protein_coding	5	0.4006	0.2543	0.345	0.4646	0.237	0.2984	5.65474	4.99905	5.43918	5.84675	4.87571	5.20831
67ENST00000513794	ENST00000513794	ENSG00000113595	6	TRIM23	protein_coding	5	0.283	0.5048	0.2122	0.2378	0.5744	0.1878	3.09955	3.9345	2.684	2.92332	4.19539	2.58276
67ENST00000438419	ENST00000438419;ENST00000505553	ENSG00000113597	54	C5orf44	protein_coding	5	0.3739	0.328	0.2981	0.396	0.2913	0.3126	2.62292	2.43433	2.29621	2.62998	2.18722	2.289
67ENST00000520013	ENST00000520013;ENST00000538719	ENSG00000113643	60	RARS	protein_coding	5	0.8323	0.0696	0.0981	0.8009	0.0594	0.1398	7.60451	4.02412	4.51929	7.7756	4.02145	5.25735
67ENST00000377812	ENST00000377812	ENSG00000113722	16	CDX1	protein_coding	5	0.2853	0.3854	0.3293	0.3203	0.3991	0.2806	2.65416	3.08791	2.86131	2.91972	3.23735	2.72912
67ENST00000393770	ENST00000393770	ENSG00000113734	20	BNIP1	protein_coding	5	0.6053	0.1096	0.2851	0.6463	0.0788	0.2749	5.56832	3.10288	4.48234	5.74933	2.71291	4.5159
67ENST00000231683	ENST00000231683	ENSG00000113749	12	HRH2	protein_coding	5	0.2686	0.313	0.4184	0.2909	0.369	0.3401	3.04986	3.27058	3.68947	3.14583	3.48894	3.37141
67ENST00000231706	ENST00000231706	ENSG00000013293	51	SLC7A14	protein_coding	3	0.352	0.3603	0.2878	0.3232	0.3629	0.3139	2.32849	2.36213	2.03796	2.07883	2.24579	2.03631
67ENST00000231721	ENST00000231721	ENSG00000010319	79	SEMA3G	protein_coding	3	0.326	0.3638	0.3102	0.3212	0.3926	0.2863	2.7718	2.9298	2.70005	2.79495	3.08465	2.62904
67ENST00000360165	ENST00000360165	ENSG00000004838	60	ZMYND10	protein_coding	3	0.3043	0.3804	0.3153	0.3066	0.4018	0.2916	2.78728	3.10909	2.83855	2.78566	3.17591	2.71361
67ENST00000431944	ENST00000431944	ENSG00000012223	20	LTF	protein_coding	3	0.2985	0.4155	0.2859	0.332	0.3688	0.2993	2.96712	3.44421	2.90498	2.82077	2.97249	2.67127
67ENST00000492474	ENST00000492474;ENST00000429117	ENSG00000076242	21	MLH1	protein_coding	3	0.342	0.094	0.564	0.3752	0.0894	0.5354	6.28198	4.41953	7.0039	6.36325	4.29465	6.87637
67ENST00000440662	ENST00000440662	ENSG00000113790	12	EHHADH	protein_coding	3	0.2799	0.418	0.3021	0.3247	0.3847	0.2906	2.04789	2.62653	2.15837	2.19241	2.43729	2.03262
67ENST00000450014	ENST00000450014	ENSG00000113851	25	CRBN	protein_coding	3	0.6248	0.2169	0.1583	0.6944	0.1696	0.136	7.11057	5.58454	5.12971	7.16502	5.13185	4.81301
67ENST00000232003	ENST00000232003	ENSG00000113905	47	HRG	protein_coding	3	0.3194	0.3796	0.301	0.3269	0.3549	0.3182	1.78455	2.03382	1.69926	1.77065	1.88945	1.73167
67ENST00000430339	ENST00000430339	ENSG00000113916	15	BCL6	protein_coding	3	0.1735	0.2636	0.5629	0.1941	0.3744	0.4315	3.2191	3.82215	4.9167	4.87919	5.82688	6.03176
67ENST00000440333	ENST00000440333	ENSG00000114023	21	FAM162A	protein_coding	3	0.5465	0.1198	0.3337	0.5999	0.1128	0.2873	5.31081	3.12066	4.59932	5.76127	3.34966	4.69909
67ENST00000566215	ENST00000566215	ENSG00000114062	65	UBE3A	protein_coding	15	0.5659	0.2233	0.2108	0.4947	0.2781	0.2273	5.24175	3.90008	3.81665	4.96978	4.13882	3.84776
67ENST00000506825	ENST00000506825	ENSG00000114113	9	RBP2	protein_coding	3	0.4293	0.3278	0.2428	0.3544	0.3511	0.2945	2.68828	2.29906	1.86621	2.33409	2.32068	2.06725
67ENST00000232219	ENST00000232219	ENSG00000114115	22	RBP1	protein_coding	3	0.3625	0.2457	0.3918	0.3604	0.2203	0.4192	3.02588	2.4646	3.1379	3.49903	2.7891	3.71718
67ENST00000422701	ENST00000422701	ENSG00000114268	12	PFKFB4	protein_coding	3	0.3851	0.3548	0.2601	0.3673	0.282	0.3507	4.10059	3.98253	3.53459	3.71823	3.3368	3.65136
67ENST00000232424	ENST00000232424	ENSG00000114315	50	HES1	protein_coding	3	0.3298	0.353	0.3172	0.3459	0.3663	0.2878	2.75584	2.85389	2.69956	2.75618	2.8386	2.49071
67ENST00000444250	ENST00000444250	ENSG00000114346	25	ECT2	protein_coding	3	0.8604	0.0721	0.0675	0.8342	0.0826	0.0832	6.47151	2.89499	2.79874	6.34742	3.01119	3.02114
67ENST00000440836	ENST00000440836	ENSG00000114349	16	GNAT1	protein_coding	3	0.3536	0.2902	0.3562	0.3338	0.3438	0.3224	2.85803	2.57289	2.86826	2.77617	2.81852	2.72574
67ENST00000232496	ENST00000232496	ENSG00000114383	32	TUSC2	protein_coding	3	0.4489	0.41	0.1412	0.455	0.4046	0.1403	8.11533	7.9846	6.44663	8.33248	8.163	6.63539
67ENST00000232501	ENST00000232501	ENSG00000114388	72	NPRL2	protein_coding	3	0.3779	0.249	0.3731	0.3563	0.2429	0.4008	5.05371	4.45218	5.0354	5.10708	4.55427	5.27677
67ENST00000465142	ENST00000465142	ENSG00000114405	16	C3orf14	protein_coding	3	0.3571	0.3667	0.2762	0.3526	0.3278	0.3195	2.05154	2.0899	1.68077	1.94084	1.83575	1.79871
67ENST00000466899	ENST00000466899	ENSG00000114450	20	GNB4	protein_coding	3	0.6864	0.081	0.2325	0.6444	0.1268	0.2288	7.63644	4.55408	6.07461	7.59391	5.24828	6.09986
67ENST00000232603	ENST00000232603	ENSG00000114487	134	MORC1	protein_coding	3	0.3272	0.3521	0.3206	0.3272	0.3442	0.3286	1.78651	1.89234	1.75715	1.71701	1.79028	1.72313
67ENST00000462091	ENST00000462091;ENST00000538242	ENSG00000114491	20	UMPS	protein_coding	3	0.5071	0.1678	0.3251	0.4834	0.2093	0.3074	8.09983	6.50432	7.45831	8.07896	6.87133	7.42584
67ENST00000232744	ENST00000232744;ENST00000393363	ENSG00000114626	71	ABTB1	protein_coding	3	0.3288	0.3491	0.3221	0.3457	0.3386	0.3157	3.23105	3.31718	3.20128	3.30403	3.27424	3.173
67ENST00000433449	ENST00000433449;ENST00000437353	ENSG00000114648	13	KLHL18	protein_coding	3	0.2223	0.2173	0.5604	0.2323	0.2115	0.5562	4.329	4.29646	5.6628	4.41531	4.27998	5.67489
67ENST00000434410	ENST00000434410	ENSG00000114735	51	HEMK1	protein_coding	3	0.3138	0.2874	0.3988	0.2963	0.2928	0.4109	4.10201	3.97547	4.44781	4.20311	4.1861	4.67492
67ENST00000232888	ENST00000232888	ENSG00000114767	78	RRP9	protein_coding	3	0.3	0.2134	0.4866	0.2844	0.2019	0.5138	6.69901	6.20771	7.39708	6.918	6.42369	7.7713
67ENST00000488869	ENST00000488869	ENSG00000114771	22	AADAC	protein_coding	3	0.3081	0.3644	0.3275	0.3083	0.3495	0.3421	1.65977	1.90164	1.74766	1.57799	1.75895	1.72804
67ENST00000232905	ENST00000232905	ENSG00000114784	29	EIF1B	protein_coding	3	0.6014	0.2013	0.1973	0.6156	0.2101	0.1743	6.02113	4.44248	4.41291	6.1642	4.61312	4.34363
67ENST00000505904	ENST00000505904	ENSG00000114853	40	ZBTB47	protein_coding	3	0.2111	0.4281	0.3608	0.2202	0.4724	0.3074	3.06579	4.08596	3.83906	2.89681	3.99781	3.37808
67ENST00000232975	ENST00000232975	ENSG00000114854	22	TNNC1	protein_coding	3	0.3291	0.3381	0.3328	0.331	0.3284	0.3405	2.61351	2.65258	2.62959	2.33457	2.32318	2.37522
67ENST00000445842	ENST00000445842	ENSG00000114857	22	NKTR	protein_coding	3	0.3439	0.1891	0.467	0.4149	0.1992	0.3859	3.29575	2.43259	3.73698	3.21744	2.15904	3.11301
67ENST00000423431	ENST00000423431	ENSG00000114902	28	SPCS1	protein_coding	3	0.5094	0.198	0.2925	0.4617	0.2158	0.3225	10.1208	8.75778	9.32063	9.79334	8.69627	9.27572
67ENST00000461689	ENST00000461689	ENSG00000114904	59	NEK4	protein_coding	3	0.5606	0.237	0.2025	0.632	0.209	0.159	5.94237	4.70025	4.47313	6.17786	4.58142	4.1873
67ENST00000451578	ENST00000451578	ENSG00000011638	29	TMEM159	protein_coding	16	0.4564	0.3324	0.2112	0.4338	0.3926	0.1736	7.49529	7.03805	6.38386	7.45391	7.31019	6.13289
67ENST00000429915	ENST00000429915	ENSG00000085449	29	WDFY1	protein_coding	2	0.3954	0.2402	0.3643	0.397	0.2608	0.3422	4.27482	3.55584	4.15654	4.26449	3.65806	4.04994
67ENST00000411537	ENST00000411537	ENSG00000055332	14	EIF2AK2	protein_coding	2	0.3798	0.1708	0.4494	0.4839	0.1802	0.3359	3.30258	2.14945	3.54509	4.07621	2.65109	3.54944
67ENST00000536125	ENST00000536125	ENSG00000021826	59	CPS1	protein_coding	2	0.3204	0.2921	0.3876	0.2981	0.2485	0.4533	2.57244	2.43902	2.84725	2.54029	2.27773	3.14482
67ENST00000233078	ENST00000233078	ENSG00000071626	70	DAZAP1	protein_coding	19	0.3657	0.2726	0.3617	0.3633	0.2862	0.3506	7.5469	7.12305	7.53095	7.67221	7.32796	7.6209
67ENST00000543614	ENST00000543614	ENSG00000079785	90	DDX1	protein_coding	2	0.4449	0.122	0.4331	0.2781	0.1193	0.6026	4.50355	2.63692	4.46472	4.32844	3.10768	5.44401
67ENST00000434643	ENST00000434643	ENSG00000079150	20	FKBP7	protein_coding	2	0.6274	0.1525	0.2201	0.5751	0.1731	0.2518	4.91266	2.87261	3.4014	4.79552	3.0636	3.60419
67ENST00000424416	ENST00000424416	ENSG00000008869	67	HEATR5B	protein_coding	2	0.396	0.1294	0.4746	0.4326	0.1222	0.4452	5.63083	4.01674	5.89178	5.87198	4.04819	5.91315
67ENST00000544381	ENST00000544381	ENSG00000014641	30	MDH1	protein_coding	2	0.3975	0.138	0.4645	0.3735	0.1815	0.445	7.49326	5.96661	7.71799	7.34784	6.30716	7.60077
67ENST00000458529	ENST00000458529	ENSG00000084764	26	MAPRE3	protein_coding	2	0.3288	0.3716	0.2996	0.3016	0.3795	0.3189	1.99598	2.17242	1.86203	1.82403	2.1556	1.90488
67ENST00000405650	ENST00000405650	ENSG00000049319	49	SRD5A2	lincRNA	2	0.3121	0.3495	0.3384	0.304	0.3886	0.3074	1.94534	2.10861	2.06192	1.89876	2.25281	1.9144
67ENST00000233143	ENST00000233143	ENSG00000034510	11	TMSB10	protein_coding	2	0.4832	0.296	0.2208	0.4662	0.3035	0.2303	11.868	11.1609	10.7377	11.8687	11.2493	10.851
67ENST00000454849	ENST00000454849	ENSG00000095002	25	MSH2	protein_coding	2	0.4755	0.1788	0.3456	0.4615	0.2671	0.2714	6.46903	5.05812	6.0087	6.36382	5.57463	5.59798
67ENST00000451463	ENST00000451463	ENSG00000071051	36	NCK2	protein_coding	2	0.2944	0.4233	0.2822	0.2881	0.478	0.2339	6.78657	7.3104	6.72536	6.01108	6.74157	5.71073
67ENST00000437725	ENST00000437725	ENSG00000003436	13	TFPI	protein_coding	2	0.3446	0.3424	0.313	0.3027	0.3829	0.3144	2.57087	2.5614	2.4321	2.48391	2.82307	2.5384
67ENST00000454195	ENST00000454195	ENSG00000023228	22	NDUFS1	protein_coding	2	0.4311	0.101	0.4679	0.407	0.1045	0.4885	7.01195	4.91915	7.13029	7.15651	5.19479	7.41962
67ENST00000539932	ENST00000539932	ENSG00000018280	72	SLC11A1	protein_coding	2	0.3454	0.3243	0.3303	0.3336	0.3584	0.308	2.81636	2.7251	2.75182	2.64553	2.74923	2.53068
67ENST00000233242	ENST00000233242	ENSG00000084674	161	APOB	protein_coding	2	0.3201	0.3572	0.3227	0.3231	0.3592	0.3177	1.92482	2.08267	1.93631	1.94249	2.09497	1.91815
67ENST00000414320	ENST00000414320	ENSG00000114933	21	INO80D	protein_coding	2	0.4723	0.1798	0.3479	0.4507	0.2798	0.2696	6.50312	5.10972	6.06199	6.33258	5.64469	5.59126
67ENST00000305799	ENST00000305799	ENSG00000187605	25	TET3	protein_coding	2	0.3333	0.2857	0.3809	0.3334	0.3176	0.349	5.04092	4.81855	5.23351	5.08093	5.01111	5.14728
67ENST00000233330	ENST00000233330	ENSG00000114993	67	RTKN	protein_coding	2	0.2767	0.245	0.4783	0.2907	0.2646	0.4447	2.96135	2.78593	3.75075	2.98708	2.8515	3.60032
67ENST00000409493	ENST00000409493	ENSG00000115274	20	INO80B	protein_coding	2	0.2889	0.4256	0.2855	0.4573	0.2797	0.263	4.08648	4.64567	4.06939	4.87459	4.16523	4.07634
67ENST00000233336	ENST00000233336	ENSG00000114999	51	TTL	protein_coding	2	0.293	0.4443	0.2628	0.3138	0.4873	0.1989	5.90759	6.50823	5.75062	6.07563	6.71073	5.41796
67ENST00000418606	ENST00000418606;ENST00000445649	ENSG00000115042	7	FAHD2A	protein_coding	2	0.2628	0.3835	0.3537	0.3025	0.3535	0.344	3.36545	3.91082	3.79411	3.33507	3.55968	3.52039
67ENST00000233468	ENST00000233468	ENSG00000115128	15	AC008073.5	protein_coding	2	0.5015	0.1231	0.3754	0.4519	0.154	0.3941	8.02396	5.99764	7.60612	7.79489	6.2416	7.59764
67ENST00000335756	ENST00000335756	ENSG00000115163	27	CENPA	protein_coding	2	0.4493	0.2173	0.3334	0.4605	0.2123	0.3272	7.56453	6.51649	7.13439	7.46095	6.34354	6.96806
67ENST00000450118	ENST00000450118	ENSG00000115194	15	SLC30A3	protein_coding	2	0.397	0.2716	0.3314	0.361	0.3083	0.3307	4.7526	4.20504	4.49227	4.42106	4.19373	4.29468
67ENST00000435114	ENST00000435114	ENSG00000115204	17	MPV17	protein_coding	2	0.3779	0.2176	0.4045	0.3811	0.2298	0.3891	9.96546	9.16948	10.0635	9.85089	9.12118	9.88074
67ENST00000421823	ENST00000421823	ENSG00000115216	76	NRBP1	protein_coding	2	0.2887	0.1519	0.5594	0.3064	0.165	0.5286	6.63735	5.71136	7.59165	6.50899	5.61567	7.29576
67ENST00000425522	ENST00000425522	ENSG00000115232	74	ITGA4	protein_coding	2	0.3495	0.198	0.4525	0.35	0.2042	0.4458	4.10719	3.28717	4.47972	4.52814	3.7509	4.87694
67ENST00000543024	ENST00000543024	ENSG00000115234	55	SNX17	protein_coding	2	0.2077	0.1789	0.6134	0.2184	0.179	0.6027	7.06758	6.85266	8.62997	6.98531	6.69796	8.44973
67ENST00000395479	ENST00000395479	ENSG00000115255	28	REEP6	protein_coding	19	0.3429	0.359	0.2981	0.3477	0.3838	0.2685	3.40269	3.46858	3.20048	3.54315	3.68575	3.17016
67ENST00000233607	ENST00000233607	ENSG00000115266	95	APC2	protein_coding	19	0.3174	0.3607	0.3219	0.3067	0.3618	0.3315	2.6216	2.80569	2.64169	2.60799	2.8463	2.72046
67ENST00000233609	ENST00000233609	ENSG00000115268	4	RPS15	protein_coding	19	0.428	0.2187	0.3533	0.3006	0.1968	0.5026	2.9705	2.00154	2.69371	2.74223	2.13076	3.48377
67ENST00000453113	ENST00000453113	ENSG00000115271	20	GCA	protein_coding	2	0.3181	0.2648	0.4171	0.2819	0.2682	0.45	2.04226	1.7777	2.43314	2.01466	1.94286	2.68946
67ENST00000393972	ENST00000393972	ENSG00000239779	6	WBP1	protein_coding	2	0.3275	0.4881	0.1844	0.3936	0.449	0.1574	5.1543	5.72995	4.32592	5.1717	5.36188	3.84967
67ENST00000414701	ENST00000414701	ENSG00000115275	16	MOGS	protein_coding	2	0.1148	0.2321	0.6531	0.149	0.1309	0.7201	5.59247	6.60832	8.10097	5.93927	5.75239	8.21213
67ENST00000435361	ENST00000435361	ENSG00000115282	29	TTC31	protein_coding	2	0.2042	0.4727	0.3231	0.2026	0.4022	0.3952	4.37372	5.58492	5.03575	4.10103	5.09039	5.06519
67ENST00000539480	ENST00000539480	ENSG00000115286	31	NDUFS7	protein_coding	19	0.4535	0.2309	0.3156	0.3795	0.1992	0.4213	6.79769	5.82391	6.27443	6.52534	5.59553	6.67596
67ENST00000233630	ENST00000233630	ENSG00000115289	36	PCGF1	protein_coding	2	0.5412	0.2507	0.2081	0.5749	0.2532	0.1719	5.28523	4.17514	3.90656	5.51031	4.32732	3.76852
67ENST00000233638	ENST00000233638	ENSG00000115297	28	TLX2	protein_coding	2	0.2748	0.4504	0.2748	0.2392	0.5003	0.2606	3.26988	3.98282	3.26971	2.96629	4.03083	3.08971
67ENST00000340004	ENST00000340004	ENSG00000115325	20	DOK1	protein_coding	2	0.3299	0.2585	0.4116	0.334	0.237	0.429	5.58762	5.23597	5.90694	5.63873	5.14354	5.99961
67ENST00000483063	ENST00000483063	ENSG00000115350	28	POLE4	protein_coding	2	0.5145	0.2756	0.2099	0.5089	0.2555	0.2356	5.13385	4.23307	3.84037	5.21889	4.2252	4.10801
67ENST00000233710	ENST00000233710	ENSG00000115361	53	ACADL	protein_coding	2	0.3331	0.3692	0.2977	0.3281	0.347	0.3249	1.85027	1.99882	1.68857	1.76235	1.84338	1.74809
67ENST00000432649	ENST00000432649	ENSG00000115363	13	FAM176A	protein_coding	2	0.3539	0.326	0.3202	0.3355	0.3624	0.3021	3.10264	2.98419	2.95834	3.14605	3.25716	2.99461
67ENST00000412863	ENST00000412863	ENSG00000115365	13	LANCL1	protein_coding	2	0.2297	0.2143	0.556	0.153	0.1709	0.6761	5.11432	5.01424	6.38993	4.62497	4.78491	6.76906
67ENST00000233735	ENST00000233735	ENSG00000115386	22	REG1A	protein_coding	2	0.3301	0.346	0.3239	0.3175	0.337	0.3455	2.04191	2.10969	2.01437	1.87364	1.95983	1.99554
67ENST00000540646	ENST00000540646	ENSG00000115392	32	FANCL	protein_coding	2	0.8178	0.1012	0.081	0.8507	0.0727	0.0766	5.53561	2.52102	2.1992	5.83531	2.28699	2.36257
67ENST00000449583	ENST00000449583	ENSG00000115461	12	IGFBP5	protein_coding	2	0.3553	0.3755	0.2692	0.3286	0.374	0.2974	2.67878	2.7585	2.27804	2.54975	2.73655	2.40555
67ENST00000409779	ENST00000409779	ENSG00000115474	16	KCNJ13	protein_coding	2	0.3197	0.3904	0.2898	0.3103	0.3789	0.3108	1.91473	2.20295	1.77294	1.73939	2.02761	1.74164
67ENST00000233836	ENST00000233836	ENSG00000225569	5	CCT4P2	pseudogene	X	0.3398	0.3154	0.3448	0.3185	0.3531	0.3284	1.64905	1.54142	1.67011	1.48974	1.63852	1.5342
67ENST00000430215	ENST00000430215	ENSG00000115486	66	GGCX	protein_coding	2	0.3028	0.3387	0.3585	0.3097	0.3355	0.3548	3.1581	3.3198	3.40151	3.19673	3.3124	3.39329
67ENST00000233840	ENST00000233840	ENSG00000115488	8	NEU2	protein_coding	2	0.2485	0.4048	0.3467	0.2915	0.4198	0.2887	1.59336	2.29752	2.07423	1.80039	2.3268	1.78642
67ENST00000448447	ENST00000448447	ENSG00000115540	14	MOB4	protein_coding	2	0.5291	0.1656	0.3053	0.5054	0.1522	0.3423	4.49961	2.82342	3.70609	4.50788	2.77645	3.9457
67ENST00000409729	ENST00000409729	ENSG00000115541	7	HSPE1	protein_coding	2	0.4717	0.2872	0.2412	0.5167	0.2855	0.1977	4.40646	3.69069	3.43876	5.02618	4.17049	3.64026
67ENST00000470307	ENST00000470307;ENST00000392098	ENSG00000115592	46	PRKAG3	protein_coding	2	0.3275	0.3883	0.2842	0.343	0.3788	0.2782	2.58594	2.83182	2.38143	2.70258	2.8457	2.40038
67ENST00000452403	ENST00000452403	ENSG00000115594	19	IL1R1	protein_coding	2	0.3591	0.3192	0.3217	0.3096	0.3956	0.2949	2.42432	2.25416	2.26555	2.15324	2.5069	2.08322
67ENST00000233948	ENST00000233948	ENSG00000115596	21	WNT6	protein_coding	2	0.3307	0.3219	0.3474	0.3439	0.3444	0.3117	2.6837	2.64487	2.75494	2.71262	2.71493	2.57058
67ENST00000447231	ENST00000447231	ENSG00000115602	10	IL1RL1	protein_coding	2	0.3188	0.3707	0.3104	0.3489	0.3212	0.3299	1.86031	2.07782	1.82164	1.81239	1.69282	1.73178
67ENST00000334376	ENST00000334376	ENSG00000115604	13	IL18R1	protein_coding	2	0.3588	0.3262	0.3149	0.3135	0.388	0.2985	1.97187	1.83451	1.7835	1.866	2.17343	1.7952
67ENST00000233969	ENST00000233969	ENSG00000115616	67	SLC9A2	protein_coding	2	0.3351	0.3429	0.322	0.3536	0.3295	0.3169	2.01416	2.04739	1.95647	2.06605	1.96414	1.908
67ENST00000233997	ENST00000233997	ENSG00000172232	26	AZU1	protein_coding	19	0.3069	0.4065	0.2866	0.3112	0.3897	0.2991	3.07408	3.47937	2.9752	2.99872	3.32345	2.94164
67ENST00000401987	ENST00000401987	ENSG00000115685	32	PPP1R7	protein_coding	2	0.497	0.0683	0.4347	0.5121	0.1059	0.382	7.89158	5.02864	7.69854	7.92614	5.65186	7.50325
67ENST00000433589	ENST00000433589	ENSG00000115687	12	PASK	protein_coding	2	0.1797	0.2177	0.6026	0.1195	0.2198	0.6608	3.93457	4.21125	5.68044	3.43415	4.31332	5.90146
67ENST00000442644	ENST00000442644	ENSG00000115718	18	PROC	protein_coding	2	0.3658	0.3515	0.2827	0.3505	0.3481	0.3014	3.73622	3.67884	3.36425	3.48902	3.47901	3.27153
67ENST00000331129	ENST00000331129	ENSG00000115738	5	ID2	protein_coding	2	0.6509	0.1245	0.2247	0.8027	0.0881	0.1093	8.88314	6.4966	7.34867	8.35265	5.16444	5.47571
67ENST00000537630	ENST00000537630	ENSG00000115758	42	ODC1	protein_coding	2	0.5217	0.2868	0.1915	0.5275	0.3118	0.1608	12.4047	11.5416	10.959	12.5829	11.8242	10.8688
67ENST00000303908	ENST00000303908	ENSG00000115762	15	PLEKHB2	protein_coding	2	0.1098	0.1437	0.7465	0.1619	0.2023	0.6358	5.11419	5.50229	7.87959	5.68169	6.00238	7.65481
67ENST00000389825	ENST00000389825	ENSG00000196208	28	GREB1	protein_coding	2	0.3284	0.3292	0.3424	0.3218	0.3305	0.3477	2.68677	2.69036	2.74676	2.55956	2.59777	2.67133
67ENST00000442798	ENST00000442798;ENST00000452526	ENSG00000115806	53	GORASP2	protein_coding	2	0.3748	0.1963	0.4289	0.3882	0.2141	0.3977	6.94489	6.01175	7.13958	6.97591	6.11724	7.01098
67ENST00000545744	ENST00000545744	ENSG00000115816	58	CEBPZ	protein_coding	2	0.375	0.3318	0.2932	0.3795	0.3296	0.2909	2.3422	2.16582	1.98701	2.45274	2.24903	2.06911
67ENST00000443187	ENST00000443187	ENSG00000115825	21	PRKD3	protein_coding	2	0.5046	0.2383	0.2571	0.4561	0.2548	0.2891	3.92673	2.84405	2.95397	3.63835	2.79817	2.98069
67ENST00000414644	ENST00000414644	ENSG00000115841	14	FAM82A1	protein_coding	2	0.2955	0.4231	0.2814	0.329	0.3358	0.3352	1.78444	2.30249	1.71436	1.74515	1.77492	1.77211
67ENST00000466293	ENST00000466293	ENSG00000115844	24	DLX2	protein_coding	2	0.3721	0.3266	0.3013	0.3836	0.3634	0.253	3.02023	2.83237	2.71576	3.0911	3.01339	2.49076
67ENST00000234256	ENST00000234256	ENSG00000115902	65	SLC1A4	protein_coding	2	0.247	0.2798	0.4731	0.2461	0.2913	0.4626	5.40813	5.58819	6.34586	5.41551	5.65852	6.32576
67ENST00000410039	ENST00000410039	ENSG00000115942	12	ORC2	protein_coding	2	0.6386	0.1056	0.2557	0.6293	0.1369	0.2339	5.17167	2.57589	3.85126	5.45907	3.2581	4.03112
67ENST00000468711	ENST00000468711	ENSG00000115944	5	COX7A2L	protein_coding	2	0.4254	0.4062	0.1685	0.5014	0.3449	0.1537	11.4763	11.4098	10.14	11.6591	11.1195	9.95331
67ENST00000234310	ENST00000234310	ENSG00000221823	35	PPP3R1	protein_coding	2	0.2582	0.2539	0.4879	0.2801	0.3279	0.3921	5.71765	5.69333	6.63571	5.96729	6.19448	6.45253
67ENST00000234313	ENST00000234313	ENSG00000115956	44	PLEK	protein_coding	2	0.3328	0.3592	0.308	0.3285	0.3495	0.3219	1.86589	1.97597	1.75432	1.82628	1.91562	1.79693
67ENST00000544537	ENST00000544537	ENSG00000196415	20	PRTN3	protein_coding	19	0.3014	0.405	0.2936	0.3326	0.3709	0.2965	2.48982	2.91573	2.4517	2.59792	2.75541	2.43233
67ENST00000234371	ENST00000234371	ENSG00000116014	26	KISS1R	protein_coding	19	0.3418	0.3768	0.2815	0.3061	0.4021	0.2919	2.91846	3.05924	2.63841	2.77039	3.16406	2.70195
67ENST00000234389	ENST00000234389	ENSG00000116032	38	GRIN3B	protein_coding	19	0.2974	0.363	0.3395	0.3355	0.3616	0.3029	3.07061	3.35825	3.26167	3.30018	3.40802	3.15242
67ENST00000234392	ENST00000234392	ENSG00000116035	28	VAX2	protein_coding	2	0.3212	0.3397	0.3391	0.3607	0.3441	0.2952	2.66904	2.7498	2.74751	2.73762	2.66992	2.4487
67ENST00000432098	ENST00000432098	ENSG00000116039	22	ATP6V1B1	protein_coding	2	0.3437	0.3883	0.268	0.2905	0.4364	0.2731	2.83734	3.01333	2.47822	2.59592	3.18317	2.50724
67ENST00000455383	ENST00000455383;ENST00000420813	ENSG00000116062	8	MSH6	protein_coding	2	0.4045	0.0606	0.5349	0.3377	0.0462	0.6161	6.10139	3.36374	6.50469	5.9387	3.06822	6.80614
67ENST00000234453	ENST00000234453	ENSG00000116095	16	PLEKHA3	protein_coding	2	0.3733	0.2696	0.3571	0.3254	0.3178	0.3568	3.1331	2.66385	3.06895	3.08016	3.04598	3.21329
67ENST00000234454	ENST00000234454	ENSG00000116096	17	SPR	protein_coding	2	0.3049	0.091	0.6041	0.221	0.0799	0.6991	4.88332	3.13913	5.86962	4.95919	3.49117	6.62058
67ENST00000234505	ENST00000234505	ENSG00000156232	38	WHAMM	protein_coding	15	0.2667	0.4029	0.3304	0.2894	0.3802	0.3305	2.74863	3.34366	3.05731	2.84613	3.2399	3.0379
67ENST00000234590	ENST00000234590	ENSG00000074800	28	ENO1	protein_coding	1	0.3016	0.1672	0.5312	0.2985	0.172	0.5296	11.8274	10.9765	12.6438	11.7844	10.9891	12.6117
67ENST00000426137	ENST00000426137	ENSG00000097046	42	CDC7	protein_coding	1	0.3682	0.2555	0.3764	0.384	0.2399	0.376	3.187	2.65985	3.2188	3.29367	2.61507	3.26329
67ENST00000341460	ENST00000341460	ENSG00000097096	84	SYDE2	protein_coding	1	0.3273	0.3548	0.318	0.327	0.3388	0.3342	1.86383	1.9802	1.82212	1.79979	1.85079	1.83119
67ENST00000234677	ENST00000234677	ENSG00000031698	53	SARS	protein_coding	1	0.3247	0.2112	0.4641	0.3259	0.197	0.4771	8.92735	8.30718	9.44276	8.92067	8.19401	9.4704
67ENST00000539889	ENST00000539889	ENSG00000016490	75	CLCA1	protein_coding	1	0.3381	0.3466	0.3153	0.312	0.3633	0.3247	1.92347	1.95922	1.82302	1.79479	2.01419	1.85207
67ENST00000234725	ENST00000234725	ENSG00000058804	79	TMEM48	protein_coding	1	0.6659	0.1188	0.2153	0.6198	0.2032	0.177	8.05506	5.56855	6.4264	8.1169	6.50822	6.30848
67ENST00000234739	ENST00000234739	ENSG00000116128	70	BCL9	protein_coding	1	0.1488	0.2768	0.5744	0.1717	0.29	0.5384	3.39996	4.29587	5.3492	3.46257	4.2188	5.11159
67ENST00000234798	ENST00000234798	ENSG00000116176	30	TPSG1	protein_coding	16	0.3559	0.3133	0.3308	0.3879	0.3162	0.2959	2.54448	2.36082	2.43898	2.84564	2.55089	2.45492
67ENST00000444255	ENST00000444255	ENSG00000116194	10	ANGPTL1	protein_coding	1	0.3007	0.3983	0.301	0.326	0.383	0.2909	1.71526	2.12111	1.71682	1.99317	2.22567	1.82896
67ENST00000371331	ENST00000371331	ENSG00000116205	25	TCEANC2	protein_coding	1	0.4668	0.2392	0.294	0.4086	0.293	0.2984	3.94346	2.97909	3.27671	3.50138	3.02154	3.04766
67ENST00000440019	ENST00000440019	ENSG00000116209	24	TMEM59	protein_coding	1	0.4896	0.0614	0.449	0.5824	0.0639	0.3536	7.2664	4.27216	7.14135	7.36744	4.18021	6.64759
67ENST00000234875	ENST00000234875	ENSG00000116251	7	RPL22	protein_coding	1	0.3829	0.3391	0.278	0.3399	0.3383	0.3218	2.87606	2.70054	2.41402	3.08559	3.07898	3.00649
67ENST00000234961	ENST00000234961	ENSG00000116329	16	OPRD1	protein_coding	1	0.3144	0.3649	0.3207	0.3114	0.3831	0.3054	2.88447	3.09963	2.91333	2.91181	3.21058	2.88371
67ENST00000449340	ENST00000449340	ENSG00000116455	40	WDR77	protein_coding	1	0.1953	0.1544	0.6502	0.1997	0.1832	0.6171	7.30264	6.96364	9.03757	7.27014	7.14598	8.89802
67ENST00000542913	ENST00000542913	ENSG00000116544	36	DLGAP3	protein_coding	1	0.3144	0.4027	0.2829	0.3101	0.4074	0.2824	3.2761	3.63323	3.12374	3.12561	3.51931	2.99057
67ENST00000425586	ENST00000425586	ENSG00000231607	15	DLEU2	lincRNA	13	0.6924	0.1955	0.1121	0.6329	0.2747	0.0924	7.30497	5.48073	4.67762	7.2807	6.07664	4.50501
67ENST00000367514	ENST00000367514	ENSG00000116667	18	C1orf21	protein_coding	1	0.5722	0.1683	0.2595	0.5668	0.2355	0.1977	4.92094	3.1554	3.77998	5.33707	4.06958	3.8174
67ENST00000376664	ENST00000376664	ENSG00000116670	20	MAD2L2	protein_coding	1	0.5552	0.2465	0.1983	0.5597	0.2403	0.2	11.8688	10.6973	10.3835	11.9659	10.7458	10.4813
67ENST00000235329	ENST00000235329	ENSG00000116688	104	MFN2	protein_coding	1	0.0898	0.2638	0.6464	0.0857	0.2961	0.6182	4.79201	6.347	7.63983	4.56633	6.35426	7.41638
67ENST00000235332	ENST00000235332	ENSG00000116691	46	MIIP	protein_coding	1	0.4038	0.296	0.3002	0.3779	0.3262	0.296	5.06158	4.61373	4.63402	4.94308	4.73075	4.59051
67ENST00000506472	ENST00000506472	ENSG00000116704	38	SLC35D1	protein_coding	1	0.1323	0.0989	0.7688	0.1478	0.1792	0.6731	3.96928	3.54896	6.50747	4.0525	4.33028	6.23979
67ENST00000484063	ENST00000484063	ENSG00000116731	17	PRDM2	protein_coding	1	0.7694	0.1218	0.1089	0.723	0.1574	0.1196	6.13778	3.47815	3.31703	5.39232	3.19256	2.79693
67ENST00000235382	ENST00000235382	ENSG00000116741	28	RGS2	protein_coding	1	0.3534	0.3132	0.3333	0.3631	0.3275	0.3094	2.18194	2.00769	2.09743	2.20793	2.05885	1.9771
67ENST00000400967	ENST00000400967	ENSG00000213047	63	DENND1B	protein_coding	1	0.3328	0.333	0.3342	0.3246	0.3721	0.3033	2.0193	2.02038	2.02518	1.93487	2.13194	1.83723
67ENST00000447034	ENST00000447034	ENSG00000116833	10	NR5A2	protein_coding	1	0.4512	0.2982	0.2506	0.3248	0.4119	0.2632	2.90978	2.31206	2.0615	2.46106	2.80385	2.15766
67ENST00000412116	ENST00000412116	ENSG00000131503	59	ANKHD1	protein_coding	5	0.5081	0.1825	0.3095	0.5194	0.1553	0.3253	4.96156	3.48406	4.24626	5.13972	3.39809	4.46443
67ENST00000537870	ENST00000537870	ENSG00000116874	32	WARS2	protein_coding	1	0.4558	0.2728	0.2714	0.4181	0.2609	0.321	3.67128	2.93076	2.92358	3.42959	2.74914	3.04846
67ENST00000354267	ENST00000354267	ENSG00000116885	28	OSCP1	protein_coding	1	0.3698	0.3298	0.3004	0.3396	0.3594	0.301	2.67533	2.51013	2.37577	2.58811	2.66963	2.41411
67ENST00000235628	ENST00000235628	ENSG00000116981	26	NT5C1A	protein_coding	1	0.3591	0.3031	0.3377	0.2939	0.4031	0.303	2.7659	2.52152	2.67746	2.56047	3.01615	2.60411
67ENST00000392208	ENST00000392208	ENSG00000117090	23	SLAMF1	protein_coding	1	0.3216	0.3846	0.2938	0.2998	0.376	0.3242	2.2886	2.54693	2.15829	2.1608	2.48727	2.27326
67ENST00000367264	ENST00000367264	ENSG00000117139	135	KDM5B	protein_coding	1	0.2939	0.1478	0.5583	0.267	0.1303	0.6027	5.41984	4.42825	6.34566	5.60614	4.57084	6.78067
67ENST00000489286	ENST00000489286	ENSG00000053371	9	AKR7A2	protein_coding	1	0.3751	0.0979	0.527	0.2767	0.1504	0.5729	7.47882	5.54056	7.96949	7.1074	6.22729	8.15729
67ENST00000564665	ENST00000564665	ENSG00000117226	12	GBP3	protein_coding	1	0.3965	0.2765	0.3271	0.5443	0.2181	0.2375	2.59158	2.07149	2.31405	3.7262	2.40698	2.52966
67ENST00000235932	ENST00000235932	ENSG00000117280	32	RAB7L1	protein_coding	1	0.2531	0.3028	0.444	0.3057	0.2984	0.3959	4.54355	4.80219	5.35434	4.69058	4.65555	5.06331
67ENST00000369290	ENST00000369290	ENSG00000117281	53	CD160	protein_coding	1	0.3074	0.3745	0.3181	0.3307	0.3547	0.3146	2.0461	2.3312	2.09561	2.2233	2.32437	2.1515
67ENST00000543166	ENST00000543166	ENSG00000117305	32	HMGCL	protein_coding	1	0.5102	0.1189	0.3708	0.4853	0.1871	0.3276	5.33905	3.238	4.87864	5.15716	3.78222	4.59021
67ENST00000236017	ENST00000236017	ENSG00000117362	24	APH1A	protein_coding	1	0.4243	0.4226	0.153	0.4363	0.4291	0.1346	9.79634	9.79052	8.32508	9.94202	9.91781	8.24539
67ENST00000540027	ENST00000540027	ENSG00000117385	72	LEPRE1	protein_coding	1	0.1578	0.3413	0.5009	0.1664	0.3707	0.463	4.51384	5.62633	6.1799	4.45724	5.61268	5.93348
67ENST00000236051	ENST00000236051	ENSG00000117395	50	EBNA1BP2	protein_coding	1	0.201	0.1074	0.6916	0.2522	0.0851	0.6626	4.43115	3.52727	6.21415	4.97038	3.40358	6.36388
67ENST00000472505	ENST00000472505	ENSG00000117410	19	ATP6V0B	protein_coding	1	0.3934	0.2331	0.3735	0.4198	0.2152	0.3651	10.3321	9.57679	10.2568	10.6604	9.69616	10.4589
67ENST00000236137	ENST00000236137	ENSG00000117479	57	SLC19A2	protein_coding	1	0.3465	0.378	0.2755	0.3228	0.3665	0.3107	3.01991	3.1458	2.68925	2.91321	3.09666	2.85821
67ENST00000236147	ENST00000236147	ENSG00000188404	46	SELL	protein_coding	1	0.366	0.3134	0.3205	0.3092	0.3434	0.3474	2.05748	1.83357	1.86604	1.79222	1.94368	1.96041
67ENST00000236166	ENST00000236166	ENSG00000117507	56	FMO6P	protein_coding	1	0.3291	0.3618	0.3091	0.3101	0.3613	0.3286	1.93484	2.07164	1.84476	1.80782	2.02806	1.89118
67ENST00000367740	ENST00000367740	ENSG00000117533	51	VAMP4	protein_coding	1	0.4353	0.2921	0.2725	0.4759	0.2743	0.2499	3.47971	2.90431	2.80411	3.56855	2.77349	2.639
67ENST00000394184	ENST00000394184;ENST00000541987	ENSG00000117569	53	PTBP2	protein_coding	1	0.4851	0.1583	0.3566	0.4846	0.1484	0.367	5.39371	3.77765	4.94956	5.39245	3.68492	4.99148
67ENST00000524724	ENST00000524724	ENSG00000158055	16	GRHL3	protein_coding	1	0.3673	0.3631	0.2696	0.3291	0.3795	0.2914	2.78952	2.7728	2.34338	2.56044	2.76585	2.38483
67ENST00000354361	ENST00000354361	ENSG00000117614	23	SYF2	protein_coding	1	0.5253	0.2331	0.2415	0.6368	0.1913	0.1719	3.44876	2.27664	2.3278	4.05589	2.32095	2.1671
67ENST00000430232	ENST00000430232	ENSG00000117682	28	DHDDS	protein_coding	1	0.2226	0.3828	0.3946	0.2619	0.4215	0.3167	7.98288	8.76508	8.80899	8.20654	8.89314	8.48057
67ENST00000434313	ENST00000434313	ENSG00000117751	23	PPP1R8	protein_coding	1	0.3303	0.1703	0.4994	0.3438	0.2187	0.4376	6.91377	5.95775	7.51005	7.13639	6.48379	7.48456
67ENST00000438567	ENST00000438567	ENSG00000117834	67	SLC5A9	protein_coding	1	0.3169	0.3917	0.2914	0.3312	0.3673	0.3015	2.43068	2.73638	2.3096	2.46462	2.61382	2.32931
67ENST00000429746	ENST00000429746	ENSG00000117984	16	CTSD	protein_coding	11	0.22	0.1605	0.6195	0.177	0.2322	0.5908	7.24755	6.79222	8.74114	7.04859	7.44079	8.78795
67ENST00000438814	ENST00000438814	ENSG00000118004	21	COLEC11	protein_coding	2	0.2796	0.4245	0.2959	0.2507	0.5081	0.2411	3.44662	4.04875	3.52811	3.44596	4.46499	3.3894
67ENST00000480733	ENST00000480733	ENSG00000118007	31	STAG1	protein_coding	3	0.5493	0.1439	0.3068	0.533	0.1665	0.3005	5.02891	3.09623	4.18844	5.26647	3.58825	4.43988
67ENST00000236709	ENST00000236709	ENSG00000118017	31	A4GNT	protein_coding	3	0.3281	0.3523	0.3195	0.3226	0.3478	0.3296	2.05845	2.16124	2.0202	1.934	2.04266	1.96509
67ENST00000534942	ENST00000534942	ENSG00000118113	37	MMP8	protein_coding	11	0.3149	0.3666	0.3185	0.3284	0.358	0.3135	1.75419	1.97381	1.77059	1.78464	1.90931	1.71784
67ENST00000375329	ENST00000375329	ENSG00000118137	20	APOA1	protein_coding	11	0.3734	0.3356	0.291	0.3059	0.4	0.2941	3.18266	3.02847	2.82259	2.98447	3.37159	2.92749
67ENST00000236877	ENST00000236877	ENSG00000118160	53	SLC8A2	protein_coding	19	0.3303	0.3563	0.3133	0.328	0.3442	0.3278	2.27729	2.38657	2.20104	2.20483	2.27453	2.20425
67ENST00000455702	ENST00000455702	ENSG00000118194	27	TNNT2	protein_coding	1	0.3116	0.343	0.3454	0.3134	0.3047	0.3819	2.77617	2.91482	2.92497	2.74581	2.70488	3.03067
67ENST00000413307	ENST00000413307	ENSG00000118200	77	CAMSAP2	protein_coding	1	0.3677	0.3181	0.3143	0.3576	0.3147	0.3278	2.2069	1.99779	1.98042	2.23458	2.05005	2.10893
67ENST00000236937	ENST00000236937	ENSG00000072694	13	FCGR2B	protein_coding	1	0.3452	0.3442	0.3106	0.3078	0.3204	0.3718	2.23205	2.22773	2.07964	1.92383	1.98148	2.19637
67ENST00000445505	ENST00000445505;ENST00000392221	ENSG00000114942	11	EEF1B2	protein_coding	2	0.4588	0.2902	0.251	0.4642	0.2955	0.2403	4.18614	3.52549	3.31619	4.2689	3.6173	3.31914
67ENST00000413174	ENST00000413174	ENSG00000138363	23	ATIC	protein_coding	2	0.4152	0.2044	0.3805	0.4063	0.1948	0.3989	8.7117	7.68915	8.58586	8.68739	7.62643	8.66079
67ENST00000263268	ENST00000263268	ENSG00000118242	31	MREG	protein_coding	2	0.4131	0.3417	0.2451	0.3829	0.3991	0.218	4.30786	4.03402	3.55479	4.30078	4.36066	3.48792
67ENST00000236979	ENST00000236979	ENSG00000118245	11	TNP1	protein_coding	2	0.3179	0.4131	0.269	0.3345	0.3442	0.3213	2.89936	3.27724	2.65857	2.81295	2.85391	2.75476
67ENST00000418289	ENST00000418289	ENSG00000118246	9	FASTKD2	protein_coding	2	0.3194	0.3938	0.2867	0.2743	0.269	0.4568	2.74836	3.0503	2.5926	2.45621	2.42819	3.1921
67ENST00000414681	ENST00000414681	ENSG00000118260	10	CREB1	protein_coding	2	0.5301	0.206	0.2639	0.5559	0.1918	0.2523	8.66057	7.29738	7.65439	8.70557	7.17018	7.5658
67ENST00000541025	ENST00000541025	ENSG00000118271	19	TTR	protein_coding	18	0.3193	0.3475	0.3332	0.3282	0.3448	0.327	2.41019	2.53238	2.47142	2.38124	2.45234	2.37583
67ENST00000306851	ENST00000306851	ENSG00000118276	56	B4GALT6	protein_coding	18	0.4277	0.2959	0.2764	0.4851	0.28	0.2349	3.6965	3.16485	3.06674	4.03735	3.24448	2.99111
67ENST00000349129	ENST00000349129	ENSG00000083097	167	DOPEY1	protein_coding	6	0.3889	0.3108	0.3002	0.3796	0.3101	0.3103	2.58449	2.26107	2.21114	2.51196	2.22035	2.22087
67ENST00000370020	ENST00000370020	ENSG00000118407	28	FILIP1	protein_coding	6	0.3683	0.3501	0.2816	0.3398	0.3683	0.2918	2.51039	2.43709	2.12313	2.31429	2.4305	2.09461
67ENST00000552401	ENST00000552401	ENSG00000118412	28	CASP8AP2	processed_transcript	6	0.9275	0.0338	0.0387	0.945	0.0235	0.0315	7.48075	2.70149	2.89704	7.84261	2.5131	2.93528
67ENST00000369747	ENST00000369747	ENSG00000118420	59	UBE3D	protein_coding	6	0.7157	0.144	0.1404	0.697	0.168	0.135	5.72495	3.41122	3.37471	5.73303	3.68039	3.36471
67ENST00000237201	ENST00000237201	ENSG00000118434	45	SPACA1	protein_coding	6	0.325	0.3504	0.3246	0.3242	0.3535	0.3223	1.71199	1.82064	1.71	1.72759	1.85259	1.71941
67ENST00000424320	ENST00000424320	ENSG00000118473	42	SGIP1	protein_coding	1	0.3454	0.3877	0.2669	0.3325	0.3676	0.2999	2.47807	2.64466	2.10621	2.31417	2.45868	2.16522
67ENST00000367869	ENST00000367869	ENSG00000028839	19	TBPL1	protein_coding	6	0.7647	0.1648	0.0705	0.8292	0.1189	0.0518	8.08912	5.87522	4.65019	8.37781	5.57635	4.37802
67ENST00000539295	ENST00000539295	ENSG00000118491	30	ZC2HC1B	protein_coding	6	0.3425	0.3215	0.336	0.2997	0.3718	0.3285	2.0049	1.9135	1.97731	1.85049	2.16183	1.98321
67ENST00000237281	ENST00000237281	ENSG00000118496	31	FBXO30	protein_coding	6	0.3122	0.3319	0.3558	0.3067	0.3097	0.3837	2.59205	2.6803	2.78071	2.53071	2.54474	2.85396
67ENST00000237283	ENST00000237283	ENSG00000189007	37	ADAT2	protein_coding	6	0.4179	0.1659	0.4162	0.4147	0.2251	0.3601	4.73641	3.40315	4.73065	4.9196	4.03813	4.716
67ENST00000536070	ENST00000536070	ENSG00000118503	7	TNFAIP3	protein_coding	6	0.3231	0.2334	0.4435	0.2673	0.3116	0.4211	6.93134	6.46261	7.38851	7.59483	7.81576	8.25029
67ENST00000528577	ENST00000528577	ENSG00000118515	57	SGK1	protein_coding	6	0.3484	0.3145	0.3371	0.3453	0.3564	0.2984	2.83435	2.68681	2.78712	2.66018	2.70569	2.44939
67ENST00000237316	ENST00000237316	ENSG00000118526	20	TCF21	protein_coding	6	0.3723	0.3519	0.2759	0.3619	0.3401	0.298	2.5872	2.50589	2.15476	2.50305	2.41368	2.22273
67ENST00000535461	ENST00000535461	ENSG00000118557	12	PMFBP1	protein_coding	16	0.4507	0.3031	0.2462	0.4657	0.2657	0.2686	2.50867	1.93604	1.63614	2.51646	1.70674	1.72277
67ENST00000237380	ENST00000237380	ENSG00000118579	18	MED28	protein_coding	4	0.3065	0.2764	0.417	0.345	0.2684	0.3865	8.02289	7.87397	8.46718	8.24702	7.88488	8.41084
67ENST00000398278	ENST00000398278	ENSG00000115423	216	DNAH6	protein_coding	2	0.3389	0.3509	0.3102	0.3269	0.3512	0.3219	1.88944	1.93927	1.76153	1.74357	1.84676	1.7211
67ENST00000237455	ENST00000237455	ENSG00000239305	49	RNF103	protein_coding	2	0.2823	0.3034	0.4143	0.3147	0.2943	0.3911	2.46308	2.56694	3.01635	2.58005	2.48329	2.89371
67ENST00000400175	ENST00000400175	ENSG00000118680	7	MYL12B	protein_coding	18	0.3892	0.1654	0.4455	0.3903	0.0973	0.5123	6.99854	5.76407	7.19349	7.20491	5.20135	7.59719
67ENST00000237512	ENST00000237512	ENSG00000118690	29	ARMC2	protein_coding	6	0.4151	0.2989	0.286	0.4613	0.2805	0.2582	2.66985	2.19567	2.13222	2.89893	2.18103	2.06193
67ENST00000373611	ENST00000373611	ENSG00000118702	10	GHRH	protein_coding	20	0.3621	0.331	0.3069	0.3484	0.3651	0.2865	2.95943	2.82992	2.72075	2.86313	2.93039	2.58064
67ENST00000397161	ENST00000397161	ENSG00000118705	28	RPN2	protein_coding	20	0.2579	0.1148	0.6273	0.2323	0.1592	0.6085	8.01372	6.84565	9.29571	7.90659	7.36101	9.29564
67ENST00000237536	ENST00000237536	ENSG00000149639	121	SOGA1	protein_coding	20	0.2011	0.2264	0.5726	0.2064	0.2089	0.5846	2.67076	2.84158	4.18048	2.82237	2.83979	4.32435
67ENST00000508588	ENST00000508588	ENSG00000118762	46	PKD2	protein_coding	4	0.7157	0.1312	0.153	0.7631	0.1235	0.1134	7.224	4.77686	4.99852	7.21346	4.58566	4.46362
67ENST00000505480	ENST00000505480	ENSG00000118777	6	ABCG2	protein_coding	4	0.3099	0.3896	0.3005	0.2691	0.367	0.3639	2.44348	2.77364	2.39888	2.32644	2.77404	2.7616
67ENST00000508233	ENST00000508233	ENSG00000118785	23	SPP1	protein_coding	4	0.5307	0.0739	0.3954	0.5127	0.072	0.4154	6.06743	3.22326	5.64258	6.17857	3.34594	5.87491
67ENST00000237642	ENST00000237642	ENSG00000118804	22	STBD1	protein_coding	4	0.2933	0.3989	0.3079	0.3014	0.4044	0.2942	1.89313	2.33677	1.96313	1.77894	2.20338	1.74434
67ENST00000508558	ENST00000508558	ENSG00000172955	28	ADH6	protein_coding	4	0.3087	0.3765	0.3148	0.3403	0.3472	0.3125	1.82121	2.10796	1.84944	1.8753	1.90401	1.7523
67ENST00000513774	ENST00000513774	ENSG00000118816	16	CCNI	protein_coding	4	0.4432	0.3681	0.1887	0.4693	0.3631	0.1675	10.5607	10.2928	9.32845	10.6577	10.2874	9.17156
67ENST00000479756	ENST00000479756	ENSG00000118849	24	RARRES1	protein_coding	3	0.3323	0.3721	0.2956	0.3062	0.4141	0.2797	2.49753	2.6608	2.32881	2.37189	2.80747	2.24167
67ENST00000484658	ENST00000484658	ENSG00000118873	20	RAB3GAP2	protein_coding	1	0.4172	0.1274	0.4554	0.3231	0.1134	0.5635	6.3044	4.59259	6.43076	6.11954	4.60958	6.92223
67ENST00000412261	ENST00000412261	ENSG00000118961	12	C2orf43	protein_coding	2	0.5461	0.1257	0.3282	0.6678	0.1029	0.2293	6.08779	3.96847	5.35285	6.04562	3.34729	4.50316
67ENST00000237837	ENST00000237837	ENSG00000118972	23	FGF23	protein_coding	12	0.335	0.3289	0.3361	0.3248	0.3858	0.2894	2.35434	2.32813	2.35912	2.29812	2.54644	2.13198
67ENST00000237841	ENST00000237841	ENSG00000118976	20	HIN1L	pseudogene	12	0.3815	0.3396	0.2788	0.3403	0.3762	0.2836	2.12486	1.95704	1.67223	1.96966	2.11428	1.70661
67ENST00000513343	ENST00000513343	ENSG00000118985	11	ELL2	protein_coding	5	0.3497	0.3097	0.3405	0.3073	0.3701	0.3227	3.51744	3.34225	3.4791	3.24459	3.51272	3.31502
67ENST00000505427	ENST00000505427	ENSG00000173221	6	GLRX	protein_coding	5	0.4984	0.1928	0.3088	0.4932	0.2162	0.2906	8.45577	7.08555	7.76544	8.37295	7.18304	7.60951
67ENST00000454214	ENST00000454214	ENSG00000119013	6	NDUFB3	protein_coding	2	0.4653	0.258	0.2767	0.4422	0.3031	0.2547	5.41632	4.56531	4.66641	5.34819	4.80334	4.55254
67ENST00000376960	ENST00000376960	ENSG00000107372	15	ZFAND5	protein_coding	9	0.3792	0.2751	0.3457	0.3006	0.3142	0.3852	5.42447	4.96163	5.29131	5.6006	5.66425	5.95798
67ENST00000376989	ENST00000376989	ENSG00000119125	69	GDA	protein_coding	9	0.3305	0.3372	0.3323	0.3179	0.3533	0.3288	1.97221	2.0009	1.98006	1.91036	2.06271	1.95885
67ENST00000437659	ENST00000437659	ENSG00000119147	15	C2orf40	protein_coding	2	0.3047	0.3814	0.3139	0.2934	0.4036	0.3029	1.82615	2.15008	1.8689	1.76511	2.22508	1.811
67ENST00000539979	ENST00000539979	ENSG00000134308	15	YWHAQ	protein_coding	2	0.3389	0.1925	0.4686	0.3346	0.1977	0.4677	10.7293	9.91293	11.1968	10.6261	9.86699	11.1092
67ENST00000467606	ENST00000467606	ENSG00000119185	17	ITGB1BP1	protein_coding	2	0.7885	0.1189	0.0926	0.7643	0.1549	0.0808	9.15866	6.42917	6.06821	9.35246	7.04938	6.11048
67ENST00000427001	ENST00000427001	ENSG00000119203	69	CPSF3	protein_coding	2	0.5193	0.2093	0.2714	0.5114	0.152	0.3366	5.32675	4.01604	4.39077	5.35061	3.60012	4.74698
67ENST00000412723	ENST00000412723	ENSG00000119227	23	PIGZ	protein_coding	3	0.3106	0.3952	0.2942	0.2967	0.3969	0.3064	2.25323	2.60102	2.17499	2.09662	2.5162	2.14269
67ENST00000538449	ENST00000538449	ENSG00000111364	41	DDX55	protein_coding	12	0.4212	0.2119	0.3669	0.3815	0.2624	0.3561	4.22789	3.23703	4.02864	4.28328	3.74316	4.18371
67ENST00000238156	ENST00000238156	ENSG00000119242	22	CCDC92	protein_coding	12	0.4545	0.3288	0.2167	0.452	0.3771	0.1709	3.57975	3.11247	2.51109	3.80274	3.54152	2.39994
67ENST00000430527	ENST00000430527	ENSG00000116977	19	LGALS8	protein_coding	1	0.4201	0.2524	0.3275	0.4052	0.2539	0.3409	3.65311	2.91843	3.29408	3.37247	2.69802	3.12298
67ENST00000414250	ENST00000414250	ENSG00000119321	64	FKBP15	protein_coding	9	0.2932	0.1504	0.5563	0.2817	0.1615	0.5567	6.37059	5.40782	7.29459	6.44976	5.64731	7.43253
67ENST00000373865	ENST00000373865	ENSG00000119397	62	CNTRL	protein_coding	9	0.4614	0.2628	0.2758	0.4663	0.2619	0.2719	2.73036	1.91858	1.9882	2.7853	1.95291	2.0072
67ENST00000238379	ENST00000238379	ENSG00000119431	21	HDHD3	protein_coding	9	0.3225	0.4228	0.2547	0.3232	0.3987	0.2782	5.6238	6.01413	5.28309	5.42819	5.73111	5.21181
67ENST00000476832	ENST00000476832	ENSG00000119523	23	ALG2	protein_coding	9	0.4466	0.2606	0.2928	0.4333	0.2697	0.2971	6.85641	6.07922	6.24746	6.9542	6.27029	6.40969
67ENST00000238497	ENST00000238497	ENSG00000119541	62	VPS4B	protein_coding	18	0.2789	0.1951	0.526	0.253	0.1581	0.589	3.57973	3.06381	4.49473	3.67351	2.99518	4.89282
67ENST00000238508	ENST00000238508	ENSG00000242550	44	SERPINB10	protein_coding	18	0.3235	0.346	0.3306	0.324	0.3372	0.3387	1.7411	1.838	1.77235	1.73222	1.79	1.79636
67ENST00000238558	ENST00000238558	ENSG00000133937	31	GSC	protein_coding	14	0.2944	0.4002	0.3054	0.2867	0.4236	0.2897	2.54701	2.99028	2.59999	2.50773	3.07074	2.52248
67ENST00000341211	ENST00000341211	ENSG00000063761	55	ADCK1	protein_coding	14	0.2971	0.3159	0.3871	0.3043	0.2931	0.4026	2.79402	2.88258	3.17575	2.84884	2.79455	3.2523
67ENST00000439984	ENST00000439984	ENSG00000100731	173	PCNX	protein_coding	14	0.5742	0.1432	0.2826	0.5689	0.1697	0.2614	5.9523	3.94836	4.92937	5.97652	4.23136	4.85463
67ENST00000238571	ENST00000238571	ENSG00000119596	128	YLPM1	protein_coding	14	0.3034	0.261	0.4356	0.2793	0.2719	0.4488	3.59723	3.38003	4.11899	3.56653	3.52812	4.25088
67ENST00000238607	ENST00000238607	ENSG00000119630	38	PGF	protein_coding	14	0.331	0.3142	0.3548	0.3463	0.3237	0.33	3.01591	2.94064	3.11608	2.90629	2.80874	2.83685
67ENST00000556727	ENST00000556727	ENSG00000119632	18	IFI27L2	protein_coding	14	0.4694	0.2776	0.253	0.48	0.2616	0.2585	5.35727	4.59939	4.46563	5.51283	4.6372	4.6199
67ENST00000557673	ENST00000557673	ENSG00000119638	22	NEK9	protein_coding	14	0.3702	0.1442	0.4857	0.3969	0.1835	0.4195	7.52699	6.16672	7.91878	7.55125	6.43834	7.63107
67ENST00000553302	ENST00000553302	ENSG00000119640	10	ACYP1	protein_coding	14	0.4204	0.2634	0.3163	0.3598	0.3296	0.3106	4.91873	4.24418	4.50816	4.90929	4.78267	4.6972
67ENST00000314067	ENST00000314067	ENSG00000119650	51	IFT43	protein_coding	14	0.3231	0.3062	0.3707	0.2977	0.307	0.3953	2.49997	2.42256	2.69842	2.40297	2.4471	2.81197
67ENST00000556009	ENST00000556009	ENSG00000119655	15	NPC2	protein_coding	14	0.5203	0.2909	0.1889	0.471	0.3479	0.1811	10.8523	10.0133	9.39026	10.6287	10.1917	9.24989
67ENST00000238638	ENST00000238638	ENSG00000119660	8	RP11-293M10.4	pseudogene	14	0.2642	0.4597	0.2762	0.3048	0.4023	0.2929	1.8768	2.67585	1.94075	1.94825	2.34847	1.89097
67ENST00000238647	ENST00000238647	ENSG00000119669	49	IRF2BPL	protein_coding	14	0.2121	0.3784	0.4095	0.2058	0.3629	0.4313	3.31154	4.14654	4.26027	3.35688	4.17525	4.42421
67ENST00000238651	ENST00000238651	ENSG00000119673	17	ACOT2	protein_coding	14	0.2673	0.3107	0.422	0.2589	0.321	0.4201	4.50245	4.71968	5.16152	4.39578	4.70608	5.09396
67ENST00000553713	ENST00000553713	ENSG00000119684	48	MLH3	protein_coding	14	0.4387	0.2875	0.2738	0.4035	0.3086	0.2879	2.76604	2.15665	2.08603	2.54145	2.15434	2.05421
67ENST00000556856	ENST00000556856	ENSG00000119686	24	FLVCR2	protein_coding	14	0.3459	0.3387	0.3153	0.3363	0.3667	0.2971	2.45326	2.42282	2.31962	2.44641	2.57121	2.26757
67ENST00000554612	ENST00000554612;ENST00000334212	ENSG00000119689	20	DLST	protein_coding	14	0.1525	0.3257	0.5218	0.1422	0.3589	0.4989	5.56186	6.65601	7.33613	5.41214	6.74728	7.22253
67ENST00000556285	ENST00000556285	ENSG00000119699	29	TGFB3	protein_coding	14	0.2983	0.3701	0.3316	0.3014	0.3859	0.3127	2.31961	2.63065	2.47242	2.3816	2.73802	2.43456
67ENST00000554763	ENST00000554763	ENSG00000119703	6	ZC2HC1C	protein_coding	14	0.2789	0.4302	0.291	0.2796	0.4278	0.2926	3.28313	3.90845	3.34447	3.45904	4.0728	3.52503
67ENST00000529102	ENST00000529102	ENSG00000119714	16	GPR68	protein_coding	14	0.3287	0.3248	0.3465	0.3464	0.3706	0.283	2.59948	2.58214	2.67561	2.48772	2.58482	2.19586
67ENST00000412217	ENST00000412217	ENSG00000115421	48	PAPOLG	protein_coding	2	0.5643	0.2271	0.2087	0.5733	0.1924	0.2343	4.74645	3.43325	3.31133	5.02315	3.44775	3.73199
67ENST00000407482	ENST00000407482	ENSG00000115129	23	TP53I3	protein_coding	2	0.3661	0.2912	0.3427	0.4429	0.1933	0.3637	3.50775	3.17741	3.41263	3.80779	2.61191	3.52357
67ENST00000238738	ENST00000238738	ENSG00000119729	3	RHOQ	protein_coding	2	0.3432	0.461	0.1958	0.4791	0.3981	0.1227	4.35393	4.77964	3.54423	4.95574	4.68856	2.99082
67ENST00000425720	ENST00000425720	ENSG00000119777	38	TMEM214	protein_coding	2	0.1763	0.3375	0.4862	0.2038	0.3208	0.4754	6.36144	7.29878	7.82545	6.41577	7.07057	7.63822
67ENST00000238789	ENST00000238789	ENSG00000119778	136	ATAD2B	protein_coding	2	0.4332	0.2754	0.2914	0.4223	0.2781	0.2996	3.21806	2.56424	2.64578	3.29275	2.69003	2.79752
67ENST00000441530	ENST00000441530	ENSG00000119812	49	FAM98A	protein_coding	2	0.1961	0.1697	0.6342	0.149	0.1679	0.6831	3.66645	3.45854	5.36012	3.59957	3.77267	5.79674
67ENST00000238831	ENST00000238831	ENSG00000119820	67	YIPF4	protein_coding	2	0.323	0.3051	0.3719	0.3253	0.324	0.3507	2.94941	2.86727	3.15309	2.91012	2.90446	3.0184
67ENST00000409183	ENST00000409183	ENSG00000119844	37	AFTPH	protein_coding	2	0.5121	0.1761	0.3118	0.597	0.1507	0.2523	4.91343	3.37324	4.19781	5.13807	3.15151	3.89562
67ENST00000409537	ENST00000409537	ENSG00000119862	18	LGALSL	protein_coding	2	0.55	0.2181	0.2319	0.5701	0.1588	0.271	5.07215	3.73778	3.82628	4.75992	2.91588	3.6871
67ENST00000238892	ENST00000238892	ENSG00000119878	37	CRIPT	protein_coding	2	0.4508	0.2547	0.2945	0.4609	0.2528	0.2863	3.71349	2.88998	3.09919	3.85509	2.98867	3.16798
67ENST00000370598	ENST00000370598	ENSG00000135298	155	BAI3	protein_coding	6	0.3246	0.3595	0.316	0.3237	0.3472	0.3291	1.79124	1.93864	1.75254	1.76733	1.86864	1.791
67ENST00000447593	ENST00000447593	ENSG00000138111	36	TMEM180	protein_coding	10	0.2178	0.2815	0.5008	0.2593	0.2996	0.441	4.25043	4.62054	5.45185	4.54928	4.75762	5.31539
67ENST00000370271	ENST00000370271	ENSG00000119906	45	FAM178A	protein_coding	10	0.4244	0.3088	0.2668	0.4711	0.3172	0.2117	3.55021	3.09137	2.88037	3.80689	3.23622	2.65324
67ENST00000355843	ENST00000355843	ENSG00000182333	54	LIPF	protein_coding	10	0.3469	0.3363	0.3168	0.3259	0.3447	0.3294	1.82099	1.77622	1.6901	1.70849	1.78928	1.72371
67ENST00000238994	ENST00000238994	ENSG00000119938	17	PPP1R3C	protein_coding	10	0.3303	0.3729	0.2968	0.3077	0.3694	0.3229	2.00162	2.17655	1.84733	1.87009	2.13396	1.93961
67ENST00000369619	ENST00000369619	ENSG00000119950	25	MXI1	protein_coding	10	0.2941	0.4166	0.2893	0.3614	0.3999	0.2387	3.24797	3.75015	3.22401	3.60739	3.75337	3.00861
67ENST00000371327	ENST00000371327	ENSG00000119969	39	HELLS	protein_coding	10	0.606	0.1252	0.2688	0.5036	0.1345	0.362	5.69102	3.41648	4.51818	5.59198	3.68684	5.11558
67ENST00000239117	ENST00000239117	ENSG00000120049	30	KCNIP2	protein_coding	10	0.3019	0.3444	0.3536	0.3327	0.358	0.3093	2.1965	2.38659	2.42453	2.2681	2.37369	2.16256
67ENST00000239125	ENST00000239125	ENSG00000120055	16	C10orf95	protein_coding	10	0.332	0.3673	0.3007	0.3094	0.3643	0.3263	2.69025	2.83569	2.54723	2.69755	2.93306	2.77437
67ENST00000541118	ENST00000541118	ENSG00000120063	14	GNA13	protein_coding	17	0.3005	0.3858	0.3137	0.2856	0.4564	0.258	7.62831	7.98882	7.69035	7.51484	8.19143	7.36862
67ENST00000468443	ENST00000468443	ENSG00000120068	8	HOXB8	protein_coding	17	0.427	0.345	0.228	0.3854	0.3863	0.2283	6.64386	6.33596	5.73847	6.38956	6.39274	5.63369
67ENST00000239151	ENST00000239151	ENSG00000120075	27	HOXB5	protein_coding	17	0.3407	0.3567	0.3025	0.3307	0.3811	0.2882	2.40535	2.47159	2.23374	2.52246	2.72694	2.3238
67ENST00000239165	ENST00000239165	ENSG00000120087	44	HOXB7	protein_coding	17	0.3253	0.3849	0.2898	0.3164	0.3541	0.3294	2.17648	2.419	2.00967	2.06534	2.22771	2.1235
67ENST00000577092	ENST00000577092	ENSG00000120094	21	HOXB1	protein_coding	17	0.2945	0.4025	0.3031	0.3306	0.3816	0.2878	2.18331	2.63411	2.22493	2.4392	2.64582	2.23906
67ENST00000434080	ENST00000434080	ENSG00000120129	27	DUSP1	protein_coding	5	0.4005	0.2884	0.3111	0.4101	0.3082	0.2817	11.0941	10.6202	10.7295	11.1058	10.6936	10.5638
67ENST00000522176	ENST00000522176	ENSG00000120137	10	PANK3	protein_coding	5	0.6914	0.1028	0.2058	0.7068	0.12	0.1732	6.28502	3.53469	4.53693	6.22123	3.66317	4.1919
67ENST00000507785	ENST00000507785	ENSG00000120149	7	MSX2	protein_coding	5	0.3958	0.403	0.2012	0.4117	0.3361	0.2522	3.51052	3.53659	2.53471	3.53112	3.23846	2.8238
67ENST00000239316	ENST00000239316	ENSG00000120211	18	INSL4	protein_coding	9	0.2992	0.3905	0.3103	0.3318	0.3411	0.3271	1.63469	2.01865	1.68718	1.77567	1.81561	1.75528
67ENST00000239347	ENST00000239347	ENSG00000214042	5	IFNA7	protein_coding	9	0.3434	0.374	0.2826	0.3222	0.322	0.3558	1.7808	1.90406	1.49993	1.54246	1.54138	1.68565
67ENST00000239367	ENST00000239367	ENSG00000120256	44	LRP11	protein_coding	6	0.4033	0.3069	0.2898	0.3649	0.3349	0.3002	3.69981	3.30555	3.22327	3.45075	3.32708	3.16903
67ENST00000239374	ENST00000239374;ENST00000367290	ENSG00000120262	59	C6orf97	protein_coding	6	0.3316	0.3637	0.3047	0.3334	0.3345	0.3321	1.80106	1.9345	1.67882	1.73443	1.73909	1.72883
67ENST00000522690	ENST00000522690	ENSG00000120318	70	ARAP3	protein_coding	5	0.315	0.3752	0.3098	0.3042	0.3757	0.3201	2.68332	2.93546	2.65931	2.55936	2.86394	2.63283
67ENST00000239444	ENST00000239444	ENSG00000120322	6	PCDHB8	protein_coding	5	0.3291	0.355	0.3159	0.2973	0.3255	0.3772	1.62503	1.73445	1.56618	1.41943	1.55016	1.76278
67ENST00000239446	ENST00000239446	ENSG00000120324	22	PCDHB10	protein_coding	5	0.3339	0.3933	0.2729	0.336	0.3572	0.3068	1.9797	2.21611	1.68864	1.87095	1.95911	1.74
67ENST00000239449	ENST00000239449	ENSG00000120327	12	PCDHB14	protein_coding	5	0.3191	0.349	0.3319	0.2965	0.3192	0.3842	1.98189	2.11135	2.03896	1.9444	2.05085	2.31812
67ENST00000541609	ENST00000541609	ENSG00000120328	13	PCDHB12	protein_coding	5	0.3258	0.3495	0.3247	0.3121	0.3744	0.3135	1.88207	1.98349	1.87719	2.03437	2.29705	2.04058
67ENST00000239451	ENST00000239451	ENSG00000120329	13	SLC25A2	protein_coding	5	0.3014	0.3716	0.3269	0.3255	0.3505	0.3241	1.92631	2.22839	2.04342	2.1544	2.26109	2.14808
67ENST00000361951	ENST00000361951	ENSG00000117593	82	DARS2	protein_coding	1	0.3641	0.1715	0.4644	0.3553	0.173	0.4717	4.80938	3.72282	5.16038	4.84135	3.80291	5.25032
67ENST00000553786	ENST00000553786	ENSG00000116132	6	PRRX1	protein_coding	1	0.2959	0.3931	0.311	0.2708	0.4411	0.288	2.47047	2.87988	2.54207	2.31582	3.01959	2.40465
67ENST00000539081	ENST00000539081	ENSG00000120332	70	TNN	protein_coding	1	0.3284	0.3666	0.305	0.3069	0.3642	0.329	2.31562	2.47405	2.20874	2.14398	2.3909	2.24428
67ENST00000414025	ENST00000414025	ENSG00000120341	92	SEC16B	protein_coding	1	0.3071	0.3963	0.2966	0.326	0.3628	0.3112	2.21432	2.58243	2.16447	2.21208	2.36626	2.14494
67ENST00000540954	ENST00000540954	ENSG00000120440	41	TTLL2	protein_coding	6	0.325	0.3591	0.3159	0.3017	0.3794	0.3189	2.29703	2.44089	2.25573	2.08828	2.4186	2.16793
67ENST00000524950	ENST00000524950	ENSG00000120458	14	MSANTD2	protein_coding	11	0.2788	0.4062	0.315	0.3198	0.3488	0.3314	2.77942	3.32262	2.95578	3.01731	3.1424	3.06896
67ENST00000374454	ENST00000374454	ENSG00000120509	6	PDZD11	protein_coding	X	0.3689	0.4023	0.2288	0.6718	0.2052	0.123	3.91877	4.04385	3.22965	4.98345	3.27233	2.53445
67ENST00000427660	ENST00000427660	ENSG00000120526	51	NUDCD1	protein_coding	8	0.4391	0.1788	0.3821	0.3794	0.1645	0.456	4.20315	2.90693	4.00238	4.37053	3.16508	4.63582
67ENST00000543504	ENST00000543504	ENSG00000120647	50	CCDC77	protein_coding	12	0.7984	0.0869	0.1147	0.7601	0.1042	0.1357	5.94169	2.74219	3.14238	5.80131	2.9349	3.31519
67ENST00000239849	ENST00000239849;ENST00000398795	ENSG00000120659	38	TNFSF11	protein_coding	13	0.3186	0.3687	0.3127	0.3392	0.3429	0.3179	2.02889	2.2398	2.00213	2.13586	2.15159	2.04249
67ENST00000452359	ENST00000452359	ENSG00000120662	21	MTRF1	protein_coding	13	0.8331	0.1057	0.0612	0.8723	0.0849	0.0428	6.43619	3.45807	2.66844	6.6031	3.24216	2.25321
67ENST00000510088	ENST00000510088	ENSG00000242715	36	CCDC169	protein_coding	13	0.327	0.3422	0.3308	0.3261	0.3562	0.3177	1.82355	1.88906	1.84049	1.70573	1.83335	1.66831
67ENST00000239878	ENST00000239878	ENSG00000120686	14	UFM1	protein_coding	13	0.2594	0.376	0.3646	0.2679	0.3824	0.3496	3.51834	4.05421	4.00981	3.70641	4.21985	4.09049
67ENST00000442101	ENST00000442101	ENSG00000120690	53	ELF1	protein_coding	13	0.4847	0.1274	0.3878	0.4244	0.1476	0.428	7.45943	5.5318	7.13771	7.35546	5.83201	7.36785
67ENST00000443765	ENST00000443765	ENSG00000120697	34	ALG5	protein_coding	13	0.536	0.172	0.292	0.4718	0.2204	0.3078	4.43927	2.79891	3.56287	4.17441	3.0766	3.55807
67ENST00000481013	ENST00000481013	ENSG00000120699	13	EXOSC8	protein_coding	13	0.4827	0.2342	0.2832	0.5607	0.1124	0.3269	7.26938	6.22577	6.5	7.20054	4.88206	6.4222
67ENST00000511276	ENST00000511276	ENSG00000120709	19	FAM53C	protein_coding	5	0.1406	0.3476	0.5118	0.1279	0.5034	0.3687	5.08154	6.38719	6.94563	4.87812	6.85542	6.40622
67ENST00000239926	ENST00000239926	ENSG00000120729	60	MYOT	protein_coding	5	0.3512	0.3335	0.3153	0.3238	0.3382	0.3379	1.95047	1.87554	1.79485	1.76442	1.82719	1.82595
67ENST00000535792	ENST00000535792	ENSG00000120738	28	EGR1	protein_coding	5	0.4128	0.3553	0.2319	0.2756	0.5328	0.1917	4.92856	4.71221	4.09681	4.46694	5.41804	3.94309
67ENST00000481767	ENST00000481767	ENSG00000070087	18	PFN2	protein_coding	3	0.316	0.4075	0.2765	0.2973	0.3449	0.3578	2.11042	2.47707	1.9178	2.03121	2.24565	2.29871
67ENST00000487153	ENST00000487153	ENSG00000120742	11	SERP1	protein_coding	3	0.497	0.3754	0.1277	0.4883	0.3532	0.1585	10.8794	10.4745	8.91849	10.8601	10.3926	9.23641
67ENST00000551727	ENST00000551727	ENSG00000120837	21	NFYB	protein_coding	12	0.4383	0.354	0.2077	0.452	0.3131	0.2348	3.97349	3.66533	2.89607	4.18885	3.65917	3.24391
67ENST00000542923	ENST00000542923	ENSG00000120860	7	CCDC53	protein_coding	12	0.6654	0.135	0.1996	0.5991	0.1585	0.2423	4.54738	2.24643	2.81035	4.0721	2.15413	2.76604
67ENST00000523546	ENST00000523546	ENSG00000104290	8	FZD3	protein_coding	8	0.448	0.1191	0.433	0.6006	0.0809	0.3185	4.50433	2.59255	4.4551	5.08647	2.19406	4.17125
67ENST00000289952	ENST00000289952	ENSG00000104635	43	SLC39A14	protein_coding	8	0.0832	0.1239	0.7929	0.0658	0.127	0.8072	4.05877	4.63459	7.31206	3.98196	4.92947	7.59768
67ENST00000240100	ENST00000240100	ENSG00000120875	36	DUSP4	protein_coding	8	0.3175	0.342	0.3405	0.289	0.3687	0.3423	2.13152	2.23892	2.23262	2.08744	2.43898	2.33194
67ENST00000523348	ENST00000523348	ENSG00000120896	18	SORBS3	protein_coding	8	0.4288	0.3076	0.2636	0.4551	0.3729	0.172	5.63063	5.1511	4.9285	5.64961	5.36209	4.24595
67ENST00000520208	ENST00000520208	ENSG00000120903	10	CHRNA2	protein_coding	8	0.3876	0.2813	0.3311	0.3679	0.318	0.3142	2.74919	2.28636	2.52183	2.6217	2.41142	2.39415
67ENST00000523620	ENST00000523620	ENSG00000120910	17	PPP3CC	protein_coding	8	0.4054	0.162	0.4326	0.4347	0.1786	0.3867	7.80146	6.47859	7.89506	7.88075	6.59722	7.71195
67ENST00000531440	ENST00000531440	ENSG00000120925	15	RNF170	protein_coding	8	0.5627	0.2035	0.2338	0.5567	0.2287	0.2145	5.51107	4.04397	4.24365	5.22876	3.94553	3.85293
67ENST00000439080	ENST00000439080	ENSG00000120948	8	TARDBP	protein_coding	1	0.1219	0.1161	0.762	0.1244	0.1195	0.7561	3.05363	2.98238	5.69729	3.33151	3.27297	5.93496
67ENST00000240189	ENST00000240189	ENSG00000120952	17	PRAMEF2	protein_coding	1	0.3238	0.3613	0.315	0.3211	0.3706	0.3082	1.89856	2.05675	1.85889	1.90095	2.10781	1.8417
67ENST00000519380	ENST00000519380	ENSG00000121039	26	RDH10	protein_coding	8	0.1309	0.301	0.5681	0.2407	0.286	0.4733	2.85472	4.05617	4.97233	3.34996	3.59844	4.32536
67ENST00000510984	ENST00000510984	ENSG00000108848	23	LUC7L3	protein_coding	17	0.5831	0.1961	0.2207	0.6204	0.1759	0.2037	7.3389	5.76707	5.93743	7.24841	5.42992	5.64167
67ENST00000240306	ENST00000240306	ENSG00000108813	27	DLX4	protein_coding	17	0.2964	0.4153	0.2883	0.3123	0.4613	0.2264	2.91532	3.40174	2.87549	3.05114	3.614	2.58743
67ENST00000240316	ENST00000240316	ENSG00000121058	24	COIL	protein_coding	17	0.3196	0.1917	0.4887	0.3098	0.2251	0.4652	4.25445	3.51669	4.86695	4.56735	4.10649	5.15391
67ENST00000424871	ENST00000424871	ENSG00000121068	28	TBX2	protein_coding	17	0.3013	0.3467	0.3521	0.2755	0.341	0.3835	2.407	2.60933	2.63164	2.57648	2.88431	3.05389
67ENST00000502268	ENST00000502268	ENSG00000121073	20	SLC35B1	protein_coding	17	0.4642	0.2067	0.3292	0.4437	0.261	0.2953	10.5557	9.38841	10.0599	10.7365	9.97118	10.1492
67ENST00000240335	ENST00000240335	ENSG00000121075	49	TBX4	protein_coding	17	0.3186	0.348	0.3334	0.3515	0.337	0.3115	2.42417	2.55142	2.48965	2.54673	2.48571	2.37212
67ENST00000240343	ENST00000240343	ENSG00000121083	24	DYNLL2	protein_coding	17	0.1441	0.2489	0.6069	0.1321	0.3069	0.561	6.53204	7.32019	8.606	6.81229	8.02838	8.8988
67ENST00000349033	ENST00000349033	ENSG00000121101	151	TEX14	protein_coding	17	0.3279	0.352	0.3201	0.3195	0.3581	0.3224	1.88725	1.9899	1.85273	1.85228	2.01714	1.86546
67ENST00000240364	ENST00000240364	ENSG00000121104	38	FAM117A	protein_coding	17	0.3352	0.342	0.3227	0.3239	0.4123	0.2638	6.52868	6.55765	6.47372	6.81079	7.15899	6.51484
67ENST00000435975	ENST00000435975	ENSG00000121152	65	NCAPH	protein_coding	2	0.4131	0.2058	0.381	0.3921	0.2318	0.3761	7.79302	6.78792	7.67617	7.7473	6.98907	7.68707
67ENST00000240487	ENST00000240487	ENSG00000121210	126	KIAA0922	protein_coding	4	0.3801	0.137	0.4829	0.3845	0.1326	0.483	5.86713	4.39542	6.21257	6.02197	4.48573	6.35116
67ENST00000504860	ENST00000504860	ENSG00000121211	21	MND1	protein_coding	4	0.8941	0.051	0.0549	0.9336	0.0336	0.0327	7.88789	3.75537	3.86256	8.25933	3.46485	3.42572
67ENST00000505939	ENST00000505939	ENSG00000131127	14	ZNF141	protein_coding	4	0.2828	0.4366	0.2806	0.3166	0.4053	0.2781	1.98421	2.61104	1.97331	2.10321	2.4592	1.91601
67ENST00000240587	ENST00000240587	ENSG00000121297	29	TSHZ3	protein_coding	19	0.3081	0.3624	0.3295	0.3311	0.3536	0.3154	2.07469	2.30877	2.17124	2.1721	2.26695	2.102
67ENST00000240615	ENST00000240615	ENSG00000121314	12	TAS2R8	protein_coding	12	0.3224	0.3528	0.3248	0.3264	0.3159	0.3577	1.66106	1.79134	1.6721	1.58591	1.53866	1.71768
67ENST00000240617	ENST00000240617	ENSG00000121316	66	PLBD1	protein_coding	12	0.3068	0.3806	0.3126	0.3099	0.3688	0.3214	1.85132	2.16239	1.87841	1.8778	2.12905	1.93038
67ENST00000540818	ENST00000540818	ENSG00000213809	41	KLRK1	protein_coding	12	0.3656	0.3219	0.3125	0.327	0.2936	0.3794	2.25113	2.06739	2.02458	2.18357	2.0283	2.3982
67ENST00000240619	ENST00000240619	ENSG00000121318	8	TAS2R10	protein_coding	12	0.3306	0.3427	0.3267	0.3212	0.3724	0.3064	1.87619	1.92821	1.85908	1.7843	1.99741	1.7159
67ENST00000538582	ENST00000538582	ENSG00000121350	9	PYROXD1	protein_coding	12	0.3555	0.3162	0.3282	0.3394	0.3352	0.3253	2.05273	1.88381	1.93757	1.91255	1.89453	1.85121
67ENST00000542023	ENST00000542023	ENSG00000121351	23	IAPP	protein_coding	12	0.3339	0.3544	0.3117	0.3134	0.3259	0.3607	1.73197	1.81773	1.63243	1.69149	1.74821	1.8944
67ENST00000537950	ENST00000537950	ENSG00000121361	8	KCNJ8	protein_coding	12	0.1993	0.6251	0.1756	0.2281	0.5325	0.2393	4.14042	5.78933	3.95742	4.03276	5.25574	4.10198
67ENST00000240687	ENST00000240687	ENSG00000121377	12	TAS2R7	protein_coding	12	0.3382	0.3242	0.3376	0.3191	0.3564	0.3245	1.85407	1.79292	1.85148	1.79804	1.95768	1.82204
67ENST00000240691	ENST00000240691	ENSG00000121381	11	TAS2R9	protein_coding	12	0.3019	0.3648	0.3333	0.3208	0.3466	0.3326	1.62808	1.9014	1.77093	1.65035	1.76194	1.70239
67ENST00000240719	ENST00000240719	ENSG00000121406	17	ZNF549	protein_coding	19	0.3375	0.3101	0.3524	0.3219	0.3064	0.3717	2.29465	2.17246	2.35668	2.34619	2.27522	2.55406
67ENST00000433686	ENST00000433686	ENSG00000121413	57	ZSCAN18	protein_coding	19	0.3204	0.2937	0.3859	0.2982	0.3559	0.3458	3.05874	2.93335	3.32714	2.87409	3.12928	3.08773
67ENST00000407202	ENST00000407202;ENST00000420680	ENSG00000121417	9	ZNF211	protein_coding	19	0.1889	0.205	0.6061	0.2222	0.1946	0.5832	2.36843	2.4862	4.05041	2.69908	2.50811	4.09123
67ENST00000418917	ENST00000418917;ENST00000490574	ENSG00000114354	32	TFG	protein_coding	3	0.578	0.1399	0.2821	0.5862	0.155	0.2588	7.09465	5.04816	6.05952	7.11715	5.19786	5.93728
67ENST00000454902	ENST00000454902	ENSG00000160145	18	KALRN	protein_coding	3	0.248	0.4292	0.3229	0.2451	0.4162	0.3387	2.1898	2.98111	2.57053	1.88001	2.64374	2.34629
67ENST00000497525	ENST00000497525;ENST00000493454	ENSG00000121579	15	NAA50	protein_coding	3	0.2559	0.1879	0.5561	0.2918	0.2163	0.4919	7.93453	7.48895	9.0541	8.18373	7.75196	8.93736
67ENST00000369235	ENST00000369235	ENSG00000121634	32	GJA8	protein_coding	1	0.309	0.3753	0.3157	0.3096	0.3666	0.3238	2.26352	2.54379	2.29446	2.15787	2.40198	2.22258
67ENST00000525535	ENST00000525535	ENSG00000007372	23	PAX6	protein_coding	11	0.2953	0.3988	0.3059	0.2956	0.4283	0.2761	2.67986	3.11369	2.73101	2.76834	3.30309	2.67003
67ENST00000241014	ENST00000241014	ENSG00000121653	16	MAPK8IP1	protein_coding	11	0.3307	0.3524	0.3169	0.297	0.3691	0.3339	2.25599	2.3478	2.19475	2.10033	2.41365	2.26927
67ENST00000533151	ENST00000533151	ENSG00000121680	25	PEX16	protein_coding	11	0.395	0.3299	0.275	0.3411	0.3488	0.3101	6.99082	6.73103	6.46824	6.92098	6.95291	6.78334
67ENST00000241051	ENST00000241051	ENSG00000121690	44	DEPDC7	protein_coding	11	0.331	0.3572	0.3118	0.3182	0.3515	0.3303	1.86452	1.97449	1.77868	1.76828	1.912	1.82235
67ENST00000241052	ENST00000241052	ENSG00000121691	68	CAT	protein_coding	11	0.1883	0.1119	0.6997	0.1566	0.0917	0.7516	5.52437	4.77412	7.41808	5.25314	4.48089	7.51572
67ENST00000441605	ENST00000441605	ENSG00000087085	10	ACHE	protein_coding	7	0.3414	0.3658	0.2928	0.2979	0.4732	0.2289	3.32255	3.42235	3.10144	3.01993	3.68771	2.63964
67ENST00000461079	ENST00000461079	ENSG00000106336	12	FBXO24	protein_coding	7	0.3381	0.2905	0.3714	0.285	0.3834	0.3316	2.68507	2.46601	2.82068	2.31695	2.74473	2.53515
67ENST00000356192	ENST00000356192	ENSG00000121742	24	GJB6	protein_coding	13	0.277	0.4248	0.2983	0.3182	0.3721	0.3097	1.82697	2.44395	1.93403	1.98499	2.21049	1.94566
67ENST00000241125	ENST00000241125	ENSG00000121743	38	GJA3	protein_coding	13	0.3045	0.3546	0.341	0.298	0.3927	0.3093	2.73756	2.95743	2.90094	2.78091	3.17877	2.83423
67ENST00000427970	ENST00000427970	ENSG00000121853	9	GHSR	protein_coding	3	0.394	0.313	0.293	0.2637	0.4221	0.3142	3.10896	2.7767	2.68132	2.55204	3.23086	2.805
67ENST00000241261	ENST00000241261	ENSG00000121858	41	TNFSF10	protein_coding	3	0.3186	0.3663	0.3151	0.3301	0.3455	0.3244	1.85527	2.05636	1.83913	1.96827	2.03436	1.9433
67ENST00000497724	ENST00000497724	ENSG00000121871	7	SLITRK3	protein_coding	3	0.3829	0.3241	0.293	0.2386	0.5443	0.2171	1.94582	1.70503	1.55951	1.70456	2.89435	1.56789
67ENST00000418782	ENST00000418782	ENSG00000121898	79	CPXM2	protein_coding	10	0.3126	0.3686	0.3188	0.3181	0.3636	0.3183	2.25118	2.48884	2.27956	2.24141	2.43441	2.24229
67ENST00000373377	ENST00000373377	ENSG00000121904	52	CSMD2	protein_coding	1	0.3454	0.3555	0.299	0.3189	0.3773	0.3038	2.27888	2.32059	2.07085	2.21398	2.45647	2.14413
67ENST00000369827	ENST00000369827	ENSG00000213366	15	GSTM2	protein_coding	1	0.3077	0.2057	0.4866	0.3635	0.1574	0.4791	6.26515	5.68424	6.92618	6.23254	5.02504	6.63111
67ENST00000442484	ENST00000442484	ENSG00000121933	19	ADORA3	protein_coding	1	0.3333	0.3485	0.3182	0.2942	0.4572	0.2485	2.36038	2.42454	2.29347	2.36769	3.00362	2.12405
67ENST00000417450	ENST00000417450	ENSG00000121964	19	GTDC1	protein_coding	2	0.8852	0.0568	0.058	0.8918	0.0599	0.0483	7.45501	3.49231	3.52409	7.67813	3.7828	3.47053
67ENST00000537957	ENST00000537957	ENSG00000121966	23	CXCR4	protein_coding	2	0.3674	0.2469	0.3857	0.3915	0.2695	0.339	11.2158	10.6425	11.2859	10.9872	10.4482	10.7795
67ENST00000241416	ENST00000241416	ENSG00000121989	75	ACVR2A	protein_coding	2	0.3302	0.3455	0.3243	0.3401	0.3482	0.3118	1.96995	2.03564	1.94402	1.9937	2.02757	1.86825
67ENST00000514296	ENST00000514296	ENSG00000122008	23	POLK	protein_coding	5	0.4678	0.2556	0.2766	0.5547	0.206	0.2393	2.91771	2.04557	2.15927	3.37353	1.9441	2.16088
67ENST00000241453	ENST00000241453;ENST00000380982	ENSG00000122025	108	FLT3	protein_coding	13	0.395	0.3129	0.2921	0.4002	0.3003	0.2994	2.41403	2.07798	1.97863	2.3718	1.95744	1.95323
67ENST00000241463	ENST00000241463	ENSG00000122035	32	RASL11A	protein_coding	13	0.3258	0.3721	0.3022	0.3475	0.3563	0.2961	2.16222	2.35394	2.05362	2.25441	2.29063	2.02366
67ENST00000426031	ENST00000426031	ENSG00000122068	8	FYTTD1	protein_coding	3	0.3523	0.1232	0.5245	0.4893	0.0528	0.4579	7.3203	5.80491	7.89426	7.88377	4.67267	7.78789
67ENST00000406593	ENST00000406593	ENSG00000122085	19	MTERFD2	protein_coding	2	0.3326	0.2386	0.4288	0.3342	0.3177	0.3481	3.61444	3.13514	3.98082	3.62409	3.55141	3.68308
67ENST00000453385	ENST00000453385	ENSG00000122140	16	MRPS2	protein_coding	9	0.3971	0.2651	0.3378	0.359	0.2657	0.3753	9.44906	8.8665	9.21593	9.3959	8.96169	9.45975
67ENST00000241651	ENST00000241651	ENSG00000122180	15	MYOG	protein_coding	1	0.3511	0.2979	0.3509	0.3597	0.3474	0.2929	2.6301	2.39298	2.62917	2.63916	2.58891	2.34306
67ENST00000368069	ENST00000368069	ENSG00000122218	148	COPA	protein_coding	1	0.0884	0.0856	0.826	0.0867	0.094	0.8193	5.11529	5.06994	8.33956	5.19836	5.31487	8.43894
67ENST00000435245	ENST00000435245	ENSG00000122304	24	PRM2	protein_coding	16	0.2997	0.3835	0.3169	0.3147	0.3692	0.3161	2.35783	2.71361	2.43834	2.30781	2.53835	2.31426
67ENST00000241891	ENST00000241891	ENSG00000122375	63	OPN4	protein_coding	10	0.3172	0.3645	0.3183	0.3324	0.3564	0.3112	2.77256	2.97326	2.77783	2.91731	3.01785	2.82198
67ENST00000409604	ENST00000409604	ENSG00000071189	24	SNX13	protein_coding	7	0.7907	0.0963	0.113	0.8098	0.0878	0.1024	6.17843	3.14024	3.37218	6.19987	2.99474	3.21589
67ENST00000242057	ENST00000242057	ENSG00000106546	84	AHR	protein_coding	7	0.3324	0.344	0.3236	0.3196	0.3596	0.3208	1.7699	1.81928	1.73126	1.70487	1.87528	1.71064
67ENST00000409570	ENST00000409570	ENSG00000136193	14	SCRN1	protein_coding	7	0.439	0.2636	0.2974	0.3853	0.3219	0.2927	2.78589	2.0503	2.22421	2.38667	2.12729	1.99023
67ENST00000438956	ENST00000438956	ENSG00000006468	33	ETV1	protein_coding	7	0.3574	0.3361	0.3065	0.3177	0.3744	0.3079	2.03422	1.94533	1.81256	1.96174	2.19837	1.91645
67ENST00000432983	ENST00000432983	ENSG00000122507	8	BBS9	protein_coding	7	0.8805	0.0661	0.0534	0.8895	0.0606	0.0499	7.33479	3.59901	3.29008	7.69511	3.81899	3.53855
67ENST00000242104	ENST00000242104	ENSG00000122543	3	OCM	protein_coding	7	0.2376	0.4974	0.2651	0.2921	0.3296	0.3783	1.70154	2.76762	1.85951	1.71313	1.88778	2.08648
67ENST00000444777	ENST00000444777	ENSG00000122547	15	EEPD1	protein_coding	7	0.2494	0.444	0.3066	0.2799	0.4518	0.2683	5.42779	6.26021	5.72576	5.74654	6.43736	5.68517
67ENST00000242109	ENST00000242109	ENSG00000122548	15	KIAA0087	protein_coding	7	0.3427	0.3523	0.305	0.3323	0.3431	0.3246	2.14534	2.185	1.97714	2.04545	2.09172	2.01194
67ENST00000409290	ENST00000409290	ENSG00000122574	51	WIPF3	protein_coding	7	0.3222	0.3889	0.2889	0.3362	0.3882	0.2756	2.796	3.06764	2.63898	2.82039	3.02757	2.53333
67ENST00000242152	ENST00000242152	ENSG00000122585	16	NPY	protein_coding	7	0.346	0.1306	0.5234	0.4642	0.1145	0.4213	6.45848	5.05219	7.05554	6.69599	4.67683	6.55631
67ENST00000242159	ENST00000242159	ENSG00000122592	30	HOXA7	protein_coding	7	0.3309	0.3641	0.305	0.3017	0.386	0.3123	2.36446	2.50222	2.24675	2.27865	2.634	2.32835
67ENST00000442711	ENST00000442711	ENSG00000122641	32	INHBA	protein_coding	7	0.3166	0.3606	0.3228	0.3075	0.3768	0.3156	2.35389	2.54177	2.38167	2.21706	2.51016	2.25449
67ENST00000242209	ENST00000242209;ENST00000538336;ENST00000538443;ENST00000464334;ENST00000469202	ENSG00000122642	7	FKBP9	protein_coding	7	0.3047	0.4468	0.2484	0.325	0.4032	0.2718	2.8278	3.37993	2.5329	2.73152	3.04269	2.47375
67ENST00000405342	ENST00000405342	ENSG00000122643	6	NT5C3	protein_coding	7	0.9458	0.0246	0.0296	0.9332	0.0305	0.0363	7.66879	2.40378	2.67144	7.82595	2.89155	3.1429
67ENST00000335195	ENST00000335195	ENSG00000122678	55	POLM	protein_coding	7	0.2044	0.3768	0.4189	0.2305	0.361	0.4085	6.35988	7.24232	7.39525	6.03517	6.68254	6.86098
67ENST00000242249	ENST00000242249	ENSG00000122679	15	RAMP3	protein_coding	7	0.2824	0.4353	0.2823	0.3471	0.371	0.2819	2.21325	2.83723	2.21235	2.52247	2.61835	2.22188
67ENST00000242257	ENST00000242257;ENST00000440306	ENSG00000122687	23	FTSJ2	protein_coding	7	0.3703	0.259	0.3707	0.398	0.2627	0.3393	6.75262	6.23661	6.75418	7.04145	6.44246	6.81149
67ENST00000242261	ENST00000242261	ENSG00000122691	17	TWIST1	protein_coding	7	0.3169	0.375	0.3082	0.3251	0.398	0.2769	3.1515	3.39442	3.11145	3.24225	3.53409	3.01102
67ENST00000462562	ENST00000462562	ENSG00000122705	8	CLTA	protein_coding	9	0.4886	0.1498	0.3615	0.4177	0.1669	0.4154	8.87077	7.16541	8.43607	8.55436	7.23093	8.54644
67ENST00000544237	ENST00000544237	ENSG00000122733	31	KIAA1045	protein_coding	9	0.3332	0.3437	0.3231	0.282	0.4312	0.2868	2.44691	2.49138	2.40233	2.34657	2.95921	2.37113
67ENST00000545019	ENST00000545019	ENSG00000122735	27	DNAI1	protein_coding	9	0.3222	0.3689	0.3089	0.3236	0.3574	0.319	2.13538	2.33061	2.07427	2.03271	2.17633	2.01208
67ENST00000377724	ENST00000377724	ENSG00000122741	64	DCAF10	protein_coding	9	0.4151	0.2468	0.338	0.4668	0.2434	0.2898	4.32088	3.57088	4.02433	4.40075	3.46127	3.71298
67ENST00000540247	ENST00000540247	ENSG00000105939	62	ZC3HAV1	protein_coding	7	0.3348	0.2051	0.4601	0.3363	0.2383	0.4254	7.40496	6.69812	7.8634	7.57048	7.07329	7.90935
67ENST00000432161	ENST00000432161	ENSG00000122787	41	AKR1D1	protein_coding	7	0.3572	0.3216	0.3212	0.334	0.335	0.331	2.22209	2.07084	2.0688	2.03143	2.03595	2.01839
67ENST00000242462	ENST00000242462	ENSG00000122859	9	NEUROG3	protein_coding	10	0.3421	0.3035	0.3545	0.2773	0.4172	0.3055	2.02771	1.85499	2.07917	1.82494	2.41439	1.96479
67ENST00000242465	ENST00000242465	ENSG00000122862	28	SRGN	protein_coding	10	0.5537	0.0652	0.3811	0.4807	0.0958	0.4234	6.68582	3.59891	6.14686	5.1012	2.77486	4.91818
67ENST00000432380	ENST00000432380	ENSG00000122877	17	EGR2	protein_coding	10	0.3126	0.3764	0.3111	0.2983	0.414	0.2877	2.67199	2.93993	2.66501	2.46638	2.9392	2.41394
67ENST00000242505	ENST00000242505	ENSG00000138286	30	FAM149B1	protein_coding	10	0.345	0.3243	0.3308	0.3607	0.3511	0.2882	2.88629	2.79705	2.82573	3.10851	3.06974	2.78494
67ENST00000542183	ENST00000542183	ENSG00000076248	9	UNG	protein_coding	12	0.2408	0.0643	0.695	0.245	0.0861	0.6689	8.32089	6.41597	9.85025	8.1722	6.66252	9.62093
67ENST00000242577	ENST00000242577;ENST00000392508	ENSG00000088986	8	DYNLL1	protein_coding	12	0.6231	0.1279	0.249	0.6005	0.134	0.2655	8.87019	6.58571	7.54715	9.39823	7.23414	8.22101
67ENST00000546374	ENST00000546374	ENSG00000122970	41	IFT81	protein_coding	12	0.5035	0.2577	0.2389	0.6186	0.1917	0.1897	3.0734	2.10703	1.99785	3.69483	2.00496	1.98976
67ENST00000242592	ENST00000242592	ENSG00000122971	39	ACADS	protein_coding	12	0.2801	0.3016	0.4183	0.298	0.2474	0.4546	3.02698	3.13395	3.60597	3.2501	2.98141	3.85957
67ENST00000439744	ENST00000439744	ENSG00000122986	42	HVCN1	protein_coding	12	0.534	0.1385	0.3276	0.5022	0.1937	0.3042	6.26717	4.31994	5.56213	6.2163	4.84179	5.493
67ENST00000242719	ENST00000242719	ENSG00000123091	20	RNF11	protein_coding	1	0.4257	0.4536	0.1207	0.4647	0.4364	0.0989	5.12608	5.21749	3.30723	5.39611	5.30572	3.16399
67ENST00000540731	ENST00000540731	ENSG00000123095	41	BHLHE41	protein_coding	12	0.3205	0.3794	0.3001	0.3186	0.3874	0.294	2.29401	2.53714	2.19883	2.23211	2.51402	2.11622
67ENST00000538142	ENST00000538142	ENSG00000123096	13	SSPN	protein_coding	12	0.3389	0.3293	0.3318	0.3627	0.3275	0.3098	2.50318	2.46174	2.47286	2.65748	2.51018	2.43012
67ENST00000242737	ENST00000242737	ENSG00000123104	18	ITPR2	protein_coding	12	0.3783	0.2964	0.3253	0.3055	0.357	0.3375	3.00784	2.65587	2.78987	2.69299	2.91794	2.83656
67ENST00000242770	ENST00000242770	ENSG00000104915	28	STX10	protein_coding	19	0.5589	0.3149	0.1262	0.5866	0.2717	0.1417	9.24379	8.41593	7.09696	9.50354	8.39334	7.45416
67ENST00000454233	ENST00000454233	ENSG00000123136	26	DDX39A	protein_coding	19	0.3781	0.2324	0.3895	0.3699	0.2266	0.4035	9.31741	8.61566	9.36043	9.26271	8.55575	9.38805
67ENST00000242783	ENST00000242783	ENSG00000123143	82	PKN1	protein_coding	19	0.2003	0.4193	0.3804	0.2061	0.4205	0.3734	7.46679	8.53296	8.39268	7.47792	8.50649	8.33508
67ENST00000242784	ENST00000242784	ENSG00000123144	19	C19orf43	protein_coding	19	0.4364	0.3466	0.217	0.4207	0.3681	0.2113	10.9699	10.6378	9.96193	10.9742	10.7816	9.98062
67ENST00000393059	ENST00000393059	ENSG00000123146	77	CD97	protein_coding	19	0.1838	0.286	0.5302	0.2072	0.2934	0.4994	4.42791	5.06557	5.95591	4.32534	4.82677	5.59431
67ENST00000547797	ENST00000547797	ENSG00000123154	20	WDR83	protein_coding	19	0.2969	0.153	0.55	0.2971	0.1696	0.5333	4.44186	3.48569	5.33117	4.66242	3.85375	5.50641
67ENST00000424168	ENST00000424168	ENSG00000198342	7	ZNF442	protein_coding	19	0.3469	0.3674	0.2857	0.5601	0.249	0.1909	2.57594	2.65847	2.2959	3.68832	2.51911	2.13548
67ENST00000468001	ENST00000468001	ENSG00000114796	12	KLHL24	protein_coding	3	0.4854	0.3156	0.1991	0.5971	0.251	0.1519	6.53239	5.91128	5.24656	6.70418	5.45387	4.72903
67ENST00000242819	ENST00000242819	ENSG00000123171	18	CCDC70	protein_coding	13	0.3406	0.3889	0.2705	0.3545	0.3276	0.3179	2.30907	2.50045	1.97699	2.24419	2.13072	2.08711
67ENST00000417240	ENST00000417240	ENSG00000123191	61	ATP7B	protein_coding	13	0.2919	0.3665	0.3416	0.3156	0.3401	0.3444	2.10689	2.43559	2.334	2.22147	2.32937	2.34767
67ENST00000428921	ENST00000428921	ENSG00000123200	24	ZC3H13	protein_coding	13	0.5124	0.2511	0.2365	0.5443	0.2264	0.2293	4.32725	3.29833	3.21212	4.35497	3.08914	3.10802
67ENST00000509397	ENST00000509397	ENSG00000123219	12	CENPK	protein_coding	5	0.9005	0.0498	0.0498	0.9257	0.0387	0.0356	7.53018	3.35254	3.35347	8.00456	3.42376	3.30491
67ENST00000242994	ENST00000242994	ENSG00000123307	20	NEUROD4	protein_coding	12	0.3332	0.3351	0.3317	0.3457	0.3501	0.3043	1.80351	1.81167	1.79693	1.83388	1.85204	1.64969
67ENST00000549759	ENST00000549759	ENSG00000123349	23	PFDN5	protein_coding	12	0.5633	0.3217	0.1151	0.5313	0.3331	0.1357	10.1653	9.35704	7.87389	10.0519	9.37835	8.08235
67ENST00000552672	ENST00000552672	ENSG00000123353	14	ORMDL2	protein_coding	12	0.4917	0.1082	0.4001	0.419	0.0607	0.5203	8.01003	5.82552	7.71245	7.90855	5.12185	8.22077
67ENST00000538346	ENST00000538346	ENSG00000123360	68	PDE1B	protein_coding	12	0.2263	0.4438	0.3299	0.2526	0.443	0.3044	2.78142	3.75282	3.32498	2.82491	3.63512	3.09405
67ENST00000243056	ENST00000243056	ENSG00000123364	36	HOXC13	protein_coding	12	0.3188	0.3686	0.3126	0.3196	0.3566	0.3238	2.05214	2.26179	2.02369	2.04303	2.20076	2.06159
67ENST00000555124	ENST00000555124	ENSG00000123384	19	LRP1	protein_coding	12	0.214	0.1948	0.5911	0.2095	0.2068	0.5837	2.48532	2.34955	3.95083	2.43322	2.41426	3.91153
67ENST00000243082	ENST00000243082	ENSG00000123388	20	HOXC11	protein_coding	12	0.3577	0.3046	0.3377	0.3171	0.3394	0.3435	2.14298	1.91094	2.05991	1.97808	2.0759	2.09342
67ENST00000243103	ENST00000243103	ENSG00000123407	25	HOXC12	protein_coding	12	0.3055	0.3637	0.3309	0.2872	0.3532	0.3596	1.94654	2.19811	2.06177	1.91504	2.21348	2.23925
67ENST00000504315	ENST00000504315	ENSG00000197757	16	HOXC6	protein_coding	12	0.3423	0.3423	0.3154	0.3489	0.3506	0.3006	2.27316	2.27316	2.15504	2.20144	2.20833	1.98635
67ENST00000243167	ENST00000243167	ENSG00000117480	76	FAAH	protein_coding	1	0.2884	0.2959	0.4157	0.2723	0.312	0.4157	3.18873	3.22585	3.71647	3.0033	3.19966	3.61389
67ENST00000436811	ENST00000436811	ENSG00000123473	17	STIL	protein_coding	1	0.8296	0.1396	0.0308	0.867	0.1045	0.0285	7.91972	5.34826	3.16741	7.98413	4.9314	3.05932
67ENST00000431849	ENST00000431849	ENSG00000117616	24	C1orf63	protein_coding	1	0.3025	0.4	0.2975	0.3374	0.3839	0.2788	7.72089	8.12392	7.69676	7.51799	7.70443	7.24276
67ENST00000243213	ENST00000243213	ENSG00000123496	50	IL13RA2	protein_coding	X	0.321	0.3658	0.3132	0.3304	0.348	0.3216	1.70539	1.8937	1.67007	1.70372	1.77868	1.66481
67ENST00000425154	ENST00000425154	ENSG00000111877	22	MCM9	protein_coding	6	0.3815	0.2529	0.3656	0.3256	0.2615	0.4128	3.68276	3.08927	3.62123	3.24831	2.93193	3.59057
67ENST00000452729	ENST00000452729	ENSG00000123500	16	COL10A1	protein_coding	6	0.3227	0.358	0.3193	0.3244	0.3895	0.2861	2.31609	2.46594	2.30083	2.24262	2.50647	2.06147
67ENST00000481210	ENST00000481210	ENSG00000058262	15	SEC61A1	protein_coding	3	0.2013	0.2879	0.5108	0.2014	0.3303	0.4683	10.0343	10.5503	11.3778	10.0512	10.7647	11.2685
67ENST00000243298	ENST00000243298	ENSG00000123570	19	RAB9B	protein_coding	X	0.36	0.3371	0.3029	0.274	0.435	0.291	2.88209	2.78712	2.63295	2.58758	3.25477	2.6748
67ENST00000536164	ENST00000536164	ENSG00000123572	27	NRK	protein_coding	X	0.3305	0.3528	0.3167	0.3087	0.3571	0.3342	1.91886	2.01285	1.85709	1.78104	1.99109	1.89557
67ENST00000464506	ENST00000464506	ENSG00000123595	25	RAB9A	protein_coding	X	0.4055	0.2692	0.3253	0.4197	0.2946	0.2856	3.28815	2.69751	2.97029	3.19738	2.68684	2.64187
67ENST00000414861	ENST00000414861	ENSG00000080345	84	RIF1	protein_coding	2	0.6197	0.1334	0.247	0.6497	0.117	0.2332	5.6888	3.47293	4.36156	5.93116	3.45827	4.45317
67ENST00000243344	ENST00000243344	ENSG00000123607	155	TTC21B	protein_coding	2	0.3477	0.3226	0.3297	0.3387	0.3121	0.3492	2.2202	2.11234	2.14383	2.19642	2.07808	2.24042
67ENST00000414946	ENST00000414946;ENST00000477072	ENSG00000123609	6	NMI	protein_coding	2	0.4459	0.2514	0.3027	0.4926	0.1529	0.3545	4.42892	3.6021	3.87023	4.35226	2.66464	3.87753
67ENST00000243347	ENST00000243347	ENSG00000123610	30	TNFAIP6	protein_coding	2	0.3078	0.3814	0.3108	0.3067	0.3639	0.3294	1.91867	2.22811	1.93267	1.86617	2.11283	1.96943
67ENST00000409680	ENST00000409680	ENSG00000123612	46	ACVR1C	protein_coding	2	0.334	0.3774	0.2886	0.3314	0.3453	0.3233	2.35452	2.53062	2.144	2.18891	2.24851	2.15333
67ENST00000517628	ENST00000517628	ENSG00000123643	20	SLC36A1	protein_coding	5	0.4208	0.2758	0.3035	0.405	0.3143	0.2807	7.53017	6.92055	7.05868	7.4544	7.08883	6.9259
67ENST00000243440	ENST00000243440	ENSG00000123685	18	BATF3	protein_coding	1	0.471	0.2927	0.2362	0.5577	0.2561	0.1862	4.56126	3.87487	3.56572	5.17372	4.05067	3.59122
67ENST00000243457	ENST00000243457	ENSG00000123700	16	KCNJ2	protein_coding	17	0.3248	0.2823	0.3929	0.2416	0.3028	0.4556	2.54794	2.34561	2.82233	3.35766	3.68348	4.27282
67ENST00000511132	ENST00000511132	ENSG00000123737	18	EXOSC9	protein_coding	4	0.7345	0.0491	0.2164	0.7104	0.0595	0.2301	8.4667	4.56375	6.70365	8.61035	5.03221	6.98374
67ENST00000243501	ENST00000243501	ENSG00000123739	12	PLA2G12A	protein_coding	4	0.3151	0.3098	0.3751	0.341	0.3218	0.3373	2.72246	2.69778	2.97366	2.7008	2.61716	2.68511
67ENST00000243563	ENST00000243563	ENSG00000077312	33	SNRPA	protein_coding	19	0.4385	0.2533	0.3082	0.4268	0.2521	0.3211	10.0495	9.25766	9.54066	10.0674	9.30753	9.65695
67ENST00000243578	ENST00000243578	ENSG00000123810	21	B9D2	protein_coding	19	0.3627	0.2823	0.355	0.2893	0.3503	0.3604	3.22763	2.86592	3.1968	3.27031	3.54611	3.58692
67ENST00000243583	ENST00000243583	ENSG00000123815	62	ADCK4	protein_coding	19	0.2732	0.3431	0.3837	0.2984	0.3298	0.3717	2.93696	3.2655	3.42713	3.01186	3.15608	3.32864
67ENST00000451804	ENST00000451804	ENSG00000123843	14	C4BPB	protein_coding	1	0.3856	0.3288	0.2856	0.3522	0.3511	0.2967	2.98952	2.75988	2.55671	2.86909	2.86429	2.62158
67ENST00000396409	ENST00000396409	ENSG00000204604	28	ZNF468	protein_coding	19	0.3142	0.3304	0.3554	0.3015	0.3895	0.3091	2.09188	2.16444	2.26968	2.22583	2.59524	2.26168
67ENST00000500065	ENST00000500065	ENSG00000170954	32	ZNF415	protein_coding	19	0.3232	0.3769	0.2999	0.3324	0.3423	0.3252	2.05212	2.2735	1.94395	2.02736	2.06965	1.9956
67ENST00000243644	ENST00000243644	ENSG00000256683	32	ZNF350	protein_coding	19	0.3508	0.3221	0.3271	0.3414	0.3523	0.3064	1.9696	1.84608	1.86856	2.00589	2.05131	1.84995
67ENST00000531138	ENST00000531138	ENSG00000123892	17	RAB38	protein_coding	11	0.3089	0.3602	0.3309	0.3244	0.3371	0.3385	2.19543	2.41709	2.29464	2.15215	2.20766	2.21338
67ENST00000539203	ENST00000539203	ENSG00000123901	19	GPR83	protein_coding	11	0.3984	0.3181	0.2835	0.3575	0.3669	0.2757	3.1391	2.81447	2.64808	2.90249	2.94002	2.52771
67ENST00000502440	ENST00000502440	ENSG00000214367	16	HAUS3	protein_coding	4	0.2657	0.3566	0.3777	0.2672	0.3579	0.3749	3.49069	3.91525	3.99817	3.57587	3.99779	4.06446
67ENST00000243776	ENST00000243776	ENSG00000123989	25	CHPF	protein_coding	2	0.3172	0.3742	0.3086	0.3367	0.3401	0.3233	2.75224	2.99093	2.71259	2.69215	2.70663	2.63362
67ENST00000243786	ENST00000243786	ENSG00000123999	18	INHA	protein_coding	2	0.2849	0.4014	0.3137	0.2985	0.4172	0.2843	2.34898	2.84337	2.48769	2.35642	2.83933	2.28612
67ENST00000409685	ENST00000409685	ENSG00000124019	28	FAM124B	protein_coding	2	0.3353	0.3587	0.306	0.3297	0.3421	0.3283	2.33009	2.42728	2.19821	2.39323	2.44656	2.38724
67ENST00000458341	ENST00000458341	ENSG00000185404	15	SP140L	protein_coding	2	0.7343	0.1308	0.1348	0.7427	0.1023	0.1551	5.74476	3.256	3.29941	5.86486	3.00438	3.605
67ENST00000243878	ENST00000243878	ENSG00000124074	35	C16orf48	protein_coding	16	0.3137	0.3388	0.3474	0.3046	0.3247	0.3707	2.45898	2.57	2.60607	2.45152	2.54371	2.73495
67ENST00000352551	ENST00000352551	ENSG00000175063	10	UBE2C	protein_coding	20	0.5211	0.1941	0.2848	0.5081	0.1935	0.2984	11.4175	9.99229	10.5458	11.3585	9.96536	10.5905
67ENST00000420518	ENST00000420518	ENSG00000080189	25	SLC35C2	protein_coding	20	0.3855	0.2797	0.3349	0.433	0.2942	0.2729	8.37889	7.91592	8.17596	8.53805	7.98035	7.87208
67ENST00000243903	ENST00000243903	ENSG00000101442	38	ACTR5	protein_coding	20	0.1884	0.1782	0.6334	0.1954	0.2073	0.5973	4.20939	4.12865	5.9585	4.48521	4.57058	6.09708
67ENST00000243911	ENST00000243911	ENSG00000124089	6	MC3R	protein_coding	20	0.3692	0.3269	0.3039	0.3538	0.3164	0.3299	1.96004	1.78427	1.67901	1.92002	1.75873	1.81901
67ENST00000243913	ENST00000243913	ENSG00000124091	40	GCNT7	protein_coding	20	0.3116	0.3615	0.3269	0.3092	0.3646	0.3262	1.71073	1.92515	1.78015	1.74945	1.98745	1.82684
67ENST00000502686	ENST00000502686	ENSG00000124092	43	CTCFL	protein_coding	20	0.3106	0.3519	0.3375	0.3213	0.3461	0.3326	1.88561	2.06564	2.00523	1.9465	2.05368	1.99651
67ENST00000243918	ENST00000243918	ENSG00000204070	29	SYS1	protein_coding	20	0.434	0.3285	0.2375	0.4169	0.3451	0.238	5.91808	5.51612	5.04805	5.77823	5.50545	4.96937
67ENST00000243924	ENST00000243924	ENSG00000124102	13	PI3	protein_coding	20	0.3202	0.368	0.3117	0.3532	0.3403	0.3065	2.12337	2.32415	2.08465	2.35835	2.30452	2.15339
67ENST00000243938	ENST00000243938	ENSG00000124116	33	WFDC3	protein_coding	20	0.329	0.3565	0.3146	0.3638	0.3452	0.291	2.22903	2.345	2.1645	2.32212	2.24615	1.99981
67ENST00000243961	ENST00000243961	ENSG00000198026	102	ZNF335	protein_coding	20	0.1477	0.3449	0.5074	0.1433	0.3404	0.5163	3.42353	4.64669	5.20377	3.32106	4.56904	5.16993
67ENST00000454036	ENST00000454036	ENSG00000124140	89	SLC12A5	protein_coding	20	0.3207	0.3528	0.3265	0.3134	0.3342	0.3524	2.19929	2.33701	2.22494	2.12621	2.21898	2.29514
67ENST00000414158	ENST00000414158	ENSG00000124143	16	ARHGAP40	protein_coding	20	0.3291	0.3346	0.3362	0.3502	0.3708	0.279	2.1401	2.16397	2.17072	2.34552	2.42809	2.0175
67ENST00000395659	ENST00000395659	ENSG00000124172	10	ATP5E	protein_coding	20	0.6399	0.264	0.0962	0.6426	0.2698	0.0876	6.62969	5.35236	3.89569	6.87534	5.62302	4.00069
67ENST00000373271	ENST00000373271;ENST00000373272	ENSG00000124181	121	PLCG1	protein_coding	20	0.0661	0.1339	0.8	0.0722	0.1922	0.7356	3.58221	4.5997	7.17905	3.5359	4.94914	6.88535
67ENST00000244020	ENST00000244020	ENSG00000124193	12	SRSF6	protein_coding	20	0.2936	0.2672	0.4391	0.2142	0.2636	0.5222	5.55272	5.41673	6.13338	5.34292	5.64227	6.62841
67ENST00000244040	ENST00000244040	ENSG00000124209	39	RAB22A	protein_coding	20	0.2785	0.3346	0.3869	0.3538	0.269	0.3772	3.50458	3.76955	3.97873	4.10381	3.70822	4.19592
67ENST00000244043	ENST00000244043	ENSG00000124212	38	PTGIS	protein_coding	20	0.3464	0.3371	0.3165	0.3326	0.3709	0.2966	2.3824	2.34311	2.25221	2.34579	2.50294	2.1804
67ENST00000370991	ENST00000370991	ENSG00000124215	33	CDH26	protein_coding	20	0.3813	0.2985	0.3203	0.3358	0.3401	0.3241	2.25853	1.90527	2.00713	2.11525	2.13352	2.06395
67ENST00000244050	ENST00000244050	ENSG00000124216	17	SNAI1	protein_coding	20	0.3706	0.3076	0.3218	0.358	0.3176	0.3243	2.17541	1.90658	1.97202	2.20239	2.02965	2.05973
67ENST00000244051	ENST00000244051	ENSG00000124217	8	MOCS3	protein_coding	20	0.2048	0.3567	0.4385	0.2595	0.3901	0.3504	3.86805	4.66887	4.96683	4.32913	4.91751	4.76272
67ENST00000244061	ENST00000244061	ENSG00000124226	42	RNF114	protein_coding	20	0.2855	0.1807	0.5338	0.2395	0.2229	0.5376	7.36041	6.70042	8.2634	7.25189	7.14813	8.41851
67ENST00000244069	ENST00000244069	ENSG00000124233	13	SEMG1	protein_coding	20	0.324	0.2977	0.3784	0.3919	0.3183	0.2899	2.03239	1.9103	2.25627	2.41869	2.11865	1.98381
67ENST00000422302	ENST00000422302	ENSG00000124224	15	PPP4R1L	protein_coding	20	0.4338	0.1984	0.3678	0.3581	0.3082	0.3337	4.03188	2.90314	3.79344	3.61889	3.40223	3.51724
67ENST00000444834	ENST00000444834	ENSG00000124260	22	MAGEA10	protein_coding	X	0.3488	0.294	0.3572	0.3155	0.3408	0.3437	2.32755	2.08115	2.36214	2.26588	2.37722	2.38939
67ENST00000244137	ENST00000244137	ENSG00000124299	51	PEPD	protein_coding	19	0.1445	0.116	0.7396	0.1363	0.1043	0.7594	6.00732	5.69059	8.3634	5.84206	5.45549	8.32001
67ENST00000369423	ENST00000369423;ENST00000540897	ENSG00000124334	36	IL9R	protein_coding	X	0.2883	0.3116	0.4001	0.2772	0.3337	0.3891	2.69262	2.80512	3.16566	2.7796	3.04735	3.26889
67ENST00000529236	ENST00000529236	ENSG00000124357	21	NAGK	protein_coding	2	0.3925	0.1483	0.4592	0.3722	0.1512	0.4766	8.99911	7.59513	9.22535	9.01808	7.71843	9.3747
67ENST00000486135	ENST00000486135	ENSG00000124370	18	MCEE	protein_coding	2	0.4133	0.2979	0.2887	0.4034	0.2768	0.3198	3.05032	2.57803	2.53279	3.09275	2.54944	2.75775
67ENST00000244221	ENST00000244221	ENSG00000124374	21	PAIP2B	protein_coding	2	0.288	0.2086	0.5034	0.2962	0.2431	0.4607	2.76556	2.30001	3.57121	2.77962	2.49484	3.41719
67ENST00000409116	ENST00000409116	ENSG00000124380	14	SNRNP27	protein_coding	2	0.3198	0.4098	0.2704	0.4271	0.3156	0.2574	4.0907	4.44851	3.84853	4.30068	3.86416	3.57015
67ENST00000244230	ENST00000244230	ENSG00000124383	50	MPHOSPH10	protein_coding	2	0.3301	0.3683	0.3016	0.3156	0.332	0.3524	2.29879	2.45666	2.16868	2.29658	2.36972	2.45565
67ENST00000244241	ENST00000244241	ENSG00000124391	23	IL17C	protein_coding	16	0.2938	0.4397	0.2665	0.3257	0.3966	0.2777	2.80547	3.387	2.66505	2.98112	3.26495	2.75077
67ENST00000244289	ENST00000244289	ENSG00000079435	54	LIPE	protein_coding	19	0.3203	0.3221	0.3576	0.3339	0.3262	0.34	3.1859	3.19405	3.34466	3.09158	3.05783	3.11768
67ENST00000244293	ENST00000244293	ENSG00000183668	10	PSG9	protein_coding	19	0.3053	0.4334	0.2613	0.2907	0.4592	0.2501	2.9132	3.41851	2.68868	2.72653	3.38646	2.50985
67ENST00000433626	ENST00000433626	ENSG00000243137	5	PSG4	protein_coding	19	0.297	0.3746	0.3283	0.2629	0.5024	0.2347	1.87399	2.20872	2.01851	2.1705	3.1051	2.00679
67ENST00000420102	ENST00000420102	ENSG00000124440	54	HIF3A	protein_coding	19	0.3479	0.3089	0.3432	0.3132	0.3633	0.3235	2.8598	2.68812	2.8398	2.77822	2.99255	2.82519
67ENST00000244314	ENST00000244314	ENSG00000124449	24	IRGC	protein_coding	19	0.3189	0.3536	0.3274	0.2881	0.3889	0.323	2.70425	2.85318	2.74205	2.61213	3.04523	2.7771
67ENST00000244321	ENST00000244321	ENSG00000124455	4	L34079.1	protein_coding	19	0.2947	0.334	0.3714	0.3022	0.3796	0.3182	2.11847	2.29919	2.45224	2.45042	2.77969	2.52507
67ENST00000244333	ENST00000244333	ENSG00000124466	39	LYPD3	protein_coding	19	0.3097	0.3638	0.3265	0.3222	0.3787	0.2991	3.11922	3.35171	3.19579	3.20842	3.44143	3.10132
67ENST00000244336	ENST00000244336	ENSG00000124469	30	CEACAM8	protein_coding	19	0.3267	0.3424	0.3309	0.3318	0.3448	0.3233	1.68847	1.75641	1.70688	1.77118	1.82661	1.7338
67ENST00000376746	ENST00000376746	ENSG00000204618	18	RNF39	protein_coding	6	0.2904	0.3583	0.3513	0.2995	0.3692	0.3313	2.65293	2.95586	2.92727	2.72499	3.02662	2.87029
67ENST00000522360	ENST00000522360	ENSG00000151914	16	DST	protein_coding	6	0.3568	0.3373	0.3059	0.3017	0.3842	0.3141	1.97779	1.8967	1.75573	1.737	2.08564	1.79513
67ENST00000459845	ENST00000459845	ENSG00000112146	10	FBXO9	protein_coding	6	0.7003	0.1154	0.1844	0.7888	0.0882	0.123	8.42984	5.82835	6.50445	8.77207	5.61048	6.09091
67ENST00000436831	ENST00000436831	ENSG00000124507	51	PACSIN1	protein_coding	6	0.3065	0.3848	0.3088	0.3399	0.3583	0.3019	2.57416	2.9026	2.58495	2.6655	2.74159	2.4946
67ENST00000244496	ENST00000244496	ENSG00000124541	35	RRP36	protein_coding	6	0.4235	0.1688	0.4077	0.4238	0.2118	0.3643	6.6499	5.32312	6.59533	6.83238	5.83185	6.61398
67ENST00000244513	ENST00000244513	ENSG00000124557	28	BTN1A1	protein_coding	6	0.3045	0.3704	0.3251	0.3443	0.3424	0.3134	2.0269	2.30992	2.12152	2.08371	2.07576	1.94803
67ENST00000374018	ENST00000374018	ENSG00000124562	13	SNRPC	protein_coding	6	0.426	0.1484	0.4256	0.4458	0.1506	0.4036	8.57638	7.05489	8.57508	8.49652	6.93123	8.35296
67ENST00000468082	ENST00000468082	ENSG00000124568	47	SLC17A1	protein_coding	6	0.3414	0.3258	0.3327	0.3102	0.3525	0.3373	1.95759	1.89022	1.92041	1.8657	2.05037	1.9865
67ENST00000372515	ENST00000372515	ENSG00000124574	24	ABCC10	protein_coding	6	0.233	0.2385	0.5285	0.2383	0.2428	0.5189	3.78361	3.81732	4.96502	3.51895	3.5456	4.64138
67ENST00000244534	ENST00000244534	ENSG00000124575	12	HIST1H1D	protein_coding	6	0.3783	0.1427	0.479	0.4437	0.1344	0.4218	10.4118	9.00484	10.7523	10.2791	8.55635	10.206
67ENST00000244537	ENST00000244537	ENSG00000124578	10	HIST1H4G	protein_coding	6	0.3153	0.3397	0.345	0.2502	0.4264	0.3234	2.35387	2.46148	2.48373	2.5195	3.28844	2.88973
67ENST00000244546	ENST00000244546	ENSG00000124587	77	PEX6	protein_coding	6	0.2736	0.353	0.3734	0.2587	0.3216	0.4197	3.3267	3.69438	3.77527	3.15776	3.47176	3.85582
67ENST00000244565	ENST00000244565	ENSG00000124602	59	UNC5CL	protein_coding	6	0.3179	0.364	0.3181	0.3265	0.3665	0.307	2.50964	2.70509	2.5108	2.50858	2.67546	2.4198
67ENST00000244571	ENST00000244571	ENSG00000124608	112	AARS2	protein_coding	6	0.1745	0.2248	0.6007	0.1913	0.2584	0.5503	3.24575	3.61108	5.02889	3.16858	3.60237	4.69285
67ENST00000244573	ENST00000244573	ENSG00000124610	16	HIST1H1A	protein_coding	6	0.3191	0.3412	0.3397	0.3363	0.3539	0.3098	1.88096	1.97729	1.97114	1.916	1.98947	1.79725
67ENST00000461521	ENST00000461521	ENSG00000124613	9	ZNF391	protein_coding	6	0.3191	0.3629	0.318	0.3332	0.3495	0.3173	2.14497	2.33023	2.13977	2.28314	2.35163	2.21238
67ENST00000244601	ENST00000244601	ENSG00000187990	4	HIST1H2BG	protein_coding	6	0.3498	0.1335	0.5167	0.3832	0.1761	0.4407	9.46264	8.07289	10.0252	9.75465	8.63292	9.95661
67ENST00000244623	ENST00000244623	ENSG00000124657	12	OR2B6	protein_coding	6	0.4463	0.2774	0.2763	0.5793	0.234	0.1867	2.70151	2.01582	2.00979	3.48835	2.18073	1.85449
67ENST00000492680	ENST00000492680	ENSG00000124678	18	TCP11	protein_coding	6	0.3224	0.364	0.3136	0.2825	0.398	0.3195	2.22058	2.39584	2.18106	2.09863	2.59306	2.27627
67ENST00000244661	ENST00000244661	ENSG00000124693	5	HIST1H3B	protein_coding	6	0.3503	0.256	0.3938	0.3777	0.2441	0.3782	12.873	12.4204	13.0419	12.9135	12.2833	12.9152
67ENST00000244669	ENST00000244669	ENSG00000124701	11	APOBEC2	protein_coding	6	0.3228	0.4118	0.2654	0.3192	0.3975	0.2833	2.81958	3.17066	2.53693	2.8473	3.16377	2.67516
67ENST00000426116	ENST00000426116	ENSG00000124702	48	KLHDC3	protein_coding	6	0.4036	0.2391	0.3573	0.4338	0.2536	0.3126	9.78265	9.02725	9.60676	10.0209	9.24658	9.54834
67ENST00000334475	ENST00000334475	ENSG00000124731	27	TREM1	protein_coding	6	0.329	0.3811	0.29	0.3238	0.3756	0.3007	2.02173	2.23393	1.83965	1.96464	2.17872	1.85796
67ENST00000244711	ENST00000244711	ENSG00000124733	26	MEA1	protein_coding	6	0.5109	0.2037	0.2854	0.5317	0.2014	0.2668	8.5304	7.20425	7.69043	8.62805	7.22778	7.63341
67ENST00000370817	ENST00000370817	ENSG00000124749	10	COL21A1	protein_coding	6	0.3186	0.3701	0.3113	0.2967	0.3427	0.3607	1.82789	2.04437	1.79458	1.86865	2.07677	2.1505
67ENST00000244741	ENST00000244741	ENSG00000124762	16	CDKN1A	protein_coding	6	0.3812	0.2231	0.3957	0.309	0.2794	0.4117	8.87031	8.0979	8.92429	9.21227	9.06682	9.62618
67ENST00000543472	ENST00000543472	ENSG00000124766	35	SOX4	protein_coding	6	0.2726	0.3565	0.3709	0.2725	0.3236	0.4039	3.62197	4.00885	4.06605	3.75079	3.99837	4.31835
67ENST00000393189	ENST00000393189	ENSG00000124772	41	CPNE5	protein_coding	6	0.3317	0.3951	0.2732	0.3327	0.3893	0.2781	2.85571	3.10817	2.57612	2.74698	2.97365	2.4883
67ENST00000462112	ENST00000462112	ENSG00000124783	33	SSR1	protein_coding	6	0.496	0.2103	0.2937	0.559	0.1824	0.2587	7.74481	6.50725	6.98899	8.08527	6.46932	6.97364
67ENST00000244766	ENST00000244766	ENSG00000124785	23	NRN1	protein_coding	6	0.4797	0.3345	0.1858	0.4901	0.3439	0.166	9.94056	9.42045	8.5719	9.73349	9.22257	8.17163
67ENST00000467008	ENST00000467008;ENST00000344707	ENSG00000124788	19	ATXN1	protein_coding	6	0.3418	0.3409	0.3174	0.329	0.3778	0.2933	2.30417	2.30025	2.19716	2.34858	2.54806	2.1827
67ENST00000503715	ENST00000503715	ENSG00000124795	17	DEK	protein_coding	6	0.6618	0.084	0.2543	0.7689	0.1155	0.1156	7.31654	4.33809	5.93644	8.44631	5.71086	5.71242
67ENST00000543936	ENST00000543936	ENSG00000188428	21	MUTED	protein_coding	6	0.3808	0.2258	0.3934	0.3598	0.2293	0.4109	4.46186	3.70779	4.50864	4.50298	3.85312	4.69435
67ENST00000489301	ENST00000489301	ENSG00000124818	34	OPN5	protein_coding	6	0.3471	0.3124	0.3405	0.3354	0.3373	0.3273	2.41678	2.26488	2.38931	2.36895	2.37701	2.33374
67ENST00000289175	ENST00000289175	ENSG00000124831	31	LRRFIP1	protein_coding	2	0.2658	0.2602	0.474	0.2325	0.2883	0.4792	3.50821	3.47738	4.34259	3.39843	3.70885	4.44159
[truncated: 39,326 more rows]
